# Supplementary material for: Whole-exome sequencing identifies rare genetic variants associated with human plasma metabolites
Source: Am J Hum Genet. 2022 May 13;109(6):1038–54. doi: 10.1016/j.ajhg.2022.04.009 (PMC9247822; doi:10.1016/j.ajhg.2022.04.009)
Supplement: Table S1. Study participant characteristics expressed in counts and percentages [file mmc2.xlsx]

## Sheet: Sheet1
	WES	WGS
Characteristic	Number (%)	Number (%)
Sex
Male	1,985(49.4)	1375(49.1)
Female	1,939(50.5)	1430(50.9)
Age (median [SD])	44.5 ±14.3	45.4±13.8
BMI (median [SD])	25.5 ±5.1	25.8 ±5.2
Ever alcohol consumption
Yes	3,837 (97)	2668(95)
No	61 (1)	122(5)
Missing	26 (<1)	15(<1)
Current alcohol consumption
Yes	3453(87)	2750(98)
No	247(7)	44(1)
Missing	224 (6)	11(<1)
Ever smoker
Yes	1631 (41)	1163(41)
No	2249 (57)	1609(57)
Missing	44 (1)	33(1)
Current smoker
Yes	337(9)	209(34)
No	1327(34)	980(9)
Missing	2260 (57)	1613(57)
