# Supplementary material for: Whole-exome sequencing identifies rare genetic variants associated with human plasma metabolites
Source: Am J Hum Genet. 2022 May 13;109(6):1038–54. doi: 10.1016/j.ajhg.2022.04.009 (PMC9247822; doi:10.1016/j.ajhg.2022.04.009)
Supplement: Table S2. Linear regressions of the first five principal components against age, sex, BMI, current smoking, alcohol consumption frequency, center, batch, plate, appointment month and time between appointment and processing [file mmc3.xlsx]

## Sheet: Sheet2
	p-value, PC 1	p-value, PC 2	p-value, PC 3	p-value, PC 4	p-value, PC 5
Age	<2x10-16	<2x10-16	<2x10-16	<2x10-16	<2x10-16
Sex	<2x10-16	1.13x10-6	<2x10-16	<2x10-16	<2x10-16
BMI	0.0392	<2x10-16	7.61x10-12	<2x10-16	<2x10-16
Current smoking	0.1375	0.001465	0.041906	6.5x10-7	1.12x10-6
Alcohol freq.	<2x10-16	3.47x10-11	4.35x10-5	0.108613	0.1687
Centre^	0.0694	0.000136	0.000505	3.66x10-6	0.022
Batch	0.236494	0.47058	0.031709	0.218408	0.665734
Plate (proxy for run day) ^	8.42x10-10	0.07767	8.97x10-5	0.000517	2.72x10-5
Appointment month^	0.034883	0.01277	0.000128	0.003528	0.064892
Lag between appointment and processing date (days)*	0.005984	0.33741	0.05652	<2x10-16	0.021674
Lag between appointment and processing time (hours)*	0.663706	0.13626	2.49x10-5	<2x10-16	0.82845
Notes: 1) Variables are mutually adjusted for each other. 2) Statistically significant results in bold.
^Variables with multiple categories; the smallest p-value across the centres is reported. The global significance of including these variables in the model was tested using anova tests. All three variables were significant.
*Tested in separate models (i.e. not adjusted for each other). Days and hours were both tested for this variable since there were very few missing dates (so days could be calculated) but a large proportion of missing times.
Only age, sex, BMI, centre, batch, plate, appointment month, time between appointment were included in the analysis as covarites due to the high missingness rate of the other significant variables.
