# Supplementary material for: Whole-exome sequencing identifies rare genetic variants associated with human plasma metabolites
Source: Am J Hum Genet. 2022 May 13;109(6):1038–54. doi: 10.1016/j.ajhg.2022.04.009 (PMC9247822; doi:10.1016/j.ajhg.2022.04.009)
Supplement: Table S3. Study metabolite counts per pathway categories [file mmc4.xlsx]

## Sheet: Metabolite counts 
Metabolite characteristic	Number
Number of named metabolites	672
Number of unnamed metabolites	323
Number of named metabolites by pathways
Amino acids	157
Alanine and aspartate metabolism	6
Creatine metabolism	3
Glutamate metabolism	6
Glutathione metabolism	4
Glycine, serine and threonine metabolism	10
Guanidino and acetamido metabolism	1
Histidine metabolism	11
Leucine, isoleucine and valine metabolism	26
Lysine metabolism	9
Methionine, cysteine, SAM and taurine metabolism	18
Phenylalanine and tyrosine metabolism	30
Polyamine metabolism	4
Tryptophan metabolism	14
Urea cycle; arginine and proline metabolism	15
Carbohydrates	19
Aminosugar metabolism	3
Disaccharides and oligosaccharides	1
Fructose, mannose and galactose metabolism	4
Glycogen metabolism	1
Glycolysis, gluconeogenesis, and pyruvate metabolism	6
Pentose metabolism	4
Cofactors and vitamins	19
Ascorbate and aldarate metabolism	3
Hemoglobin and porphyrin metabolism	3
Nicotinate and nicotinamide metabolism	5
Pantothenate and CoA metabolism	1
Riboflavin metabolism	1
Tocopherol metabolism	4
Vitamin A metabolism	1
Vitamin B6 metabolism	1
Energy-related metabolites	9
Oxidative phosphorylation	1
TCA cycle	8
Lipids	324
Carnitine metabolism	2
Diacylglycerol	4
Endocannabinoid	2
Fatty acid metabolism (Acyl Choline)	1
Fatty acid metabolism (also BCAA metabolism)	4
Fatty acid metabolism(Acyl Carnitine)	14
Fatty acid metabolism(Acyl Glycine)	1
Fatty acid synthesis	1
Fatty acid, amide	2
Fatty acid, amino	2
Fatty acid, branched	2
Fatty acid, dicarboxylate	15
Fatty acid, dihydroxy	2
Fatty acid, monohydroxy	12
Glycerolipid metabolism	3
Inositol metabolism	2
Ketone bodies	1
Long chain fatty acid	13
Lyso-phospho-ether	2
Lysolipid	47
Lysoplasmalogen	6
Medium chain fatty acid	7
Mevalonate metabolism	1
Monoacylglycerol	6
Phospholipid metabolism	58
Plasmalogen	19
Polyunsaturated fatty acid (n3 and n6)	12
Primary bile acid metabolism	10
Secondary bile acid metabolism	13
Sphingolipid metabolism	24
Steroid	33
Sterol	3
Nucleotides	26
Purine metabolism, (hypo)xanthine/inosine containing	6
Purine metabolism, adenine containing	6
Purine metabolism, guanine containing	2
Pyrimidine metabolism, orotate containing	2
Pyrimidine metabolism, thymine containing	2
Pyrimidine metabolism, uracil containing	8
Peptides	32
Dipeptide	13
Dipeptide derivative	1
Fibrinogen cleavage peptide	1
Gamma-glutamyl amino acid	15
Polypeptide	2
Xenobiotics	86
Bacterial/fungal	1
Benzoate metabolism	16
Chemical	14
Drug	10
Food component/plant	31
Xanthine metabolism	14
*Pathways in bold are super-pathways; pathways in italics are sub-pathways

## Sheet: Metabolite stats residual WES
BIOCHEMICAL	SUPER_PATHWAY	SUB_PATHWAY	Min	Median	Max	IQR	missing
1,2,3-benzenetriol sulfate (2)	Xenobiotics	Chemical	-3.25	0.01925	2.855	1.3885	161
1,2-dilinoleoyl-GPC (18:2/18:2)	Lipid	Phospholipid Metabolism	-4.993	0.04292	3.438	1.3504	5
1,2-dipalmitoyl-GPC (16:0/16:0)	Lipid	Phospholipid Metabolism	-6	0.009682	5.928	1.341	4
1,2-distearoyl-GPC (18:0/18:0)	Lipid	Phospholipid Metabolism	-4.921	0.07606	3.228	1.3473	762
1,3,7-trimethylurate	Xenobiotics	Xanthine Metabolism	-4.493	0.1261	2.614	1.2014	295
1,3-dimethylurate	Xenobiotics	Xanthine Metabolism	-4.623	0.1257	2.862	1.1797	214
1,5-anhydroglucitol (1,5-AG)	Carbohydrate	Glycolysis, Gluconeogenesis, and Pyruvate Metabolism	-5.545	0.1192	2.535	1.0051	4
1,7-dimethylurate	Xenobiotics	Xanthine Metabolism	-5.344	0.1774	2.125	1.049	69
1-(1-enyl-oleoyl)-GPC (P-18:1)*	Lipid	Lysoplasmalogen	-4.279	0.03092	3.163	1.2606	48
1-(1-enyl-oleoyl)-GPE (P-18:1)*	Lipid	Lysoplasmalogen	-4.232	-0.02137	4.81	1.2856	44
1-(1-enyl-palmitoyl)-2-arachidonoyl-GPC (P-16:0/20:4)*	Lipid	Plasmalogen	-5.144	0.02521	4.417	1.3666	9
1-(1-enyl-palmitoyl)-2-arachidonoyl-GPE (P-16:0/20:4)*	Lipid	Plasmalogen	-4.116	0.0009096	4.281	1.4013	5
1-(1-enyl-palmitoyl)-2-docosahexaenoyl-GPC (P-16:0/22:6)*	Lipid	Plasmalogen	-3.789	0.03062	3.795	1.2952	5
1-(1-enyl-palmitoyl)-2-docosahexaenoyl-GPE (P-16:0/22:6)*	Lipid	Plasmalogen	-3.71	-0.00354	4.633	1.2195	4
1-(1-enyl-palmitoyl)-2-linoleoyl-GPC (P-16:0/18:2)*	Lipid	Plasmalogen	-5.523	0.02778	4.02	1.3532	8
1-(1-enyl-palmitoyl)-2-linoleoyl-GPE (P-16:0/18:2)*	Lipid	Plasmalogen	-3.881	0.02599	4.346	1.3246	4
1-(1-enyl-palmitoyl)-2-myristoyl-GPC (P-16:0/14:0)*	Lipid	Plasmalogen	-4.133	0.05435	3.66	1.3377	400
1-(1-enyl-palmitoyl)-2-oleoyl-GPC (P-16:0/18:1)*	Lipid	Plasmalogen	-5.611	0.01088	3.2	1.2739	21
1-(1-enyl-palmitoyl)-2-oleoyl-GPE (P-16:0/18:1)*	Lipid	Plasmalogen	-5.065	0.02851	4.415	1.3253	29
1-(1-enyl-palmitoyl)-2-palmitoleoyl-GPC (P-16:0/16:1)*	Lipid	Plasmalogen	-5.054	0.04387	3.407	1.3513	37
1-(1-enyl-palmitoyl)-2-palmitoyl-GPC (P-16:0/16:0)*	Lipid	Plasmalogen	-5.05	0.04038	4.063	1.2252	42
1-(1-enyl-palmitoyl)-GPC (P-16:0)*	Lipid	Lysoplasmalogen	-4.875	0.03688	3.129	1.2214	5
1-(1-enyl-palmitoyl)-GPE (P-16:0)*	Lipid	Lysoplasmalogen	-4.214	-0.04123	5.426	1.2978	6
1-(1-enyl-stearoyl)-2-arachidonoyl-GPC (P-18:0/20:4)	Lipid	Plasmalogen	-5.599	0.02271	3.995	1.2985	6
1-(1-enyl-stearoyl)-2-arachidonoyl-GPE (P-18:0/20:4)*	Lipid	Plasmalogen	-5.565	0.02354	5.355	1.2413	6
1-(1-enyl-stearoyl)-2-docosahexaenoyl-GPC (P-18:0/22:6)*	Lipid	Plasmalogen	-4.124	0.03171	4.153	1.2838	9
1-(1-enyl-stearoyl)-2-docosahexaenoyl-GPE (P-18:0/22:6)*	Lipid	Plasmalogen	-3.98	0.008569	4.107	1.2355	4
1-(1-enyl-stearoyl)-2-linoleoyl-GPC (P-18:0/18:2)*	Lipid	Plasmalogen	-4.423	0.04985	3.697	1.3138	170
1-(1-enyl-stearoyl)-2-linoleoyl-GPE (P-18:0/18:2)*	Lipid	Plasmalogen	-4.654	0.01998	3.497	1.3048	6
1-(1-enyl-stearoyl)-2-oleoyl-GPC (P-18:0/18:1)	Lipid	Plasmalogen	-4.509	0.06271	2.939	1.2292	331
1-(1-enyl-stearoyl)-2-oleoyl-GPE (P-18:0/18:1)	Lipid	Plasmalogen	-5.225	0.05083	3.658	1.3165	68
1-(1-enyl-stearoyl)-GPC (P-18:0) *	Lipid	Lysoplasmalogen	-5.081	0.02314	3.498	1.2009	5
1-(1-enyl-stearoyl)-GPE (P-18:0)*	Lipid	Lysoplasmalogen	-5.286	-0.01829	4.421	1.3584	5
1-adrenoyl-GPC (22:4)*	Lipid	Lysolipid	-4.354	0.04041	3.369	1.2734	126
1-arachidonoyl-GPA (20:4)	Lipid	Lysolipid	-4.092	0.03615	4.105	1.321	177
1-arachidonoyl-GPC (20:4n6)*	Lipid	Lysolipid	-3.886	0.02043	2.959	1.2861	4
1-arachidonoyl-GPE (20:4n6)*	Lipid	Lysolipid	-3.765	0.04339	3.208	1.3969	4
1-arachidonoyl-GPI (20:4)*	Lipid	Lysolipid	-4.442	-0.03778	4.245	1.3625	4
1-arachidonylglycerol (20:4)	Lipid	Monoacylglycerol	-3.397	-0.01798	4.329	1.2183	1433
1-arachidoyl-GPC (20:0)	Lipid	Lysolipid	-4.995	0.03084	3.731	1.3204	139
1-dihomo-linolenoyl-GPC (20:3n3 or 6)*	Lipid	Lysolipid	-4.007	0.01481	2.862	1.243	4
1-dihomo-linolenoyl-GPE (20:3n3 or 6)*	Lipid	Lysolipid	-4.553	0.03361	4.032	1.3734	293
1-dihomo-linoleoyl-GPC (20:2)*	Lipid	Lysolipid	-4.75	0.02515	3.027	1.2461	4
1-docosahexaenoyl-GPC (22:6)*	Lipid	Lysolipid	-3.938	-0.00736	2.885	1.2463	4
1-docosahexaenoyl-GPE (22:6)*	Lipid	Lysolipid	-3.771	0.01323	3.257	1.3664	4
1-docosapentaenoyl-GPC (22:5n3)*	Lipid	Lysolipid	-4.664	0.0634	4.317	1.2275	14
1-docosapentaenoyl-GPC (22:5n6)*	Lipid	Lysolipid	-4.062	0.006019	3.62	1.3598	1195
1-eicosapentaenoyl-GPC (20:5)*	Lipid	Lysolipid	-3.85	-0.0363	4.623	1.2577	4
1-eicosapentaenoyl-GPE (20:5)*	Lipid	Lysolipid	-4.997	0.01586	4.206	1.3238	256
1-eicosenoyl-GPC (20:1)*	Lipid	Lysolipid	-5.515	-0.0004347	4.298	1.3189	4
1-lignoceroyl-GPC (24:0)	Lipid	Lysolipid	-4.082	0.01762	4.883	1.3164	776
1-linolenoyl-GPC (18:3)*	Lipid	Lysolipid	-3.438	0.02573	3.437	1.2933	5
1-linoleoyl-2-arachidonoyl-GPC (18:2/20:4n6)*	Lipid	Phospholipid Metabolism	-4.725	0.05695	2.992	1.1839	71
1-linoleoyl-GPA (18:2)*	Lipid	Lysolipid	-5.354	0.01288	3.918	1.3533	295
1-linoleoyl-GPC (18:2)	Lipid	Lysolipid	-4.479	0.04091	4.059	1.4398	4
1-linoleoyl-GPE (18:2)*	Lipid	Lysolipid	-3.828	0.06936	3.263	1.367	4
1-linoleoyl-GPI (18:2)*	Lipid	Lysolipid	-4.201	-0.02238	3.538	1.3393	6
1-linoleoylglycerol (18:2)	Lipid	Monoacylglycerol	-3.212	-0.03681	4.137	1.2313	18
1-margaroyl-2-linoleoyl-GPC (17:0/18:2)*	Lipid	Phospholipid Metabolism	-5.406	0.04696	4.062	1.3252	6
1-margaroyl-2-oleoyl-GPC (17:0/18:1)*	Lipid	Phospholipid Metabolism	-4.081	0.00291	3.548	1.1917	4
1-margaroyl-GPC (17:0)	Lipid	Lysolipid	-5.521	0.04637	3.153	1.2836	5
1-methylhistidine	Amino Acid	Histidine Metabolism	-5.675	0.0156	3.599	1.2612	45
1-methylimidazoleacetate	Amino Acid	Histidine Metabolism	-5.36	-0.03751	5.563	1.1664	56
1-methylnicotinamide	Cofactors and Vitamins	Nicotinate and Nicotinamide Metabolism	-3.065	-0.0234	5.118	1.2841	70
1-methylurate	Xenobiotics	Xanthine Metabolism	-3.841	0.07539	2.881	1.3274	432
1-methylxanthine	Xenobiotics	Xanthine Metabolism	-4.107	0.1327	2.558	1.2223	72
1-myristoyl-2-linoleoyl-GPC (14:0/18:2)*	Lipid	Phospholipid Metabolism	-4.644	0.06147	3.529	1.3496	5
1-myristoyl-2-palmitoyl-GPC (14:0/16:0)	Lipid	Phospholipid Metabolism	-3.915	0.001929	4.567	1.3757	4
1-myristoyl-GPC (14:0)	Lipid	Lysolipid	-4.109	0.05133	2.995	1.3114	4
1-nonadecanoyl-GPC (19:0)	Lipid	Lysolipid	-4.123	0.0636	3.378	1.2697	69
1-oleoyl-2-dihomo-linolenoyl-GPC (18:1/20:3)*	Lipid	Phospholipid Metabolism	-5.61	0.0507	3.083	1.3903	14
1-oleoyl-2-docosahexaenoyl-GPC (18:1/22:6)*	Lipid	Phospholipid Metabolism	-4.492	0.03163	3.979	1.3943	4
1-oleoyl-2-linoleoyl-glycerol (18:1/18:2)	Lipid	Diacylglycerol	-4.041	0.01736	5.051	1.2784	6
1-oleoyl-2-linoleoyl-GPC (18:1/18:2)*	Lipid	Phospholipid Metabolism	-4.668	0.01634	4.904	1.3569	30
1-oleoyl-2-linoleoyl-GPE (18:1/18:2)*	Lipid	Phospholipid Metabolism	-4.918	0.1011	3.04	1.3413	496
1-oleoyl-2-linoleoyl-GPI (18:1/18:2)*	Lipid	Phospholipid Metabolism	-3.255	0.02903	3.415	1.2675	63
1-oleoyl-3-linoleoyl-glycerol (18:1/18:2)	Lipid	Diacylglycerol	-5.126	0.0387	4.737	1.2987	37
1-oleoyl-GPC (18:1)	Lipid	Lysolipid	-5.488	0.01652	3.828	1.3679	4
1-oleoyl-GPE (18:1)	Lipid	Lysolipid	-4.534	0.05381	3.336	1.3834	4
1-oleoyl-GPI (18:1)*	Lipid	Lysolipid	-4.187	0.02771	3.95	1.3574	338
1-oleoylglycerol (18:1)	Lipid	Monoacylglycerol	-3.93	0.01134	4.071	1.3143	6
1-palmitoleoyl-2-linoleoyl-GPC (16:1/18:2)*	Lipid	Phospholipid Metabolism	-3.95	0.01838	3.446	1.3374	13
1-palmitoleoyl-GPC (16:1)*	Lipid	Lysolipid	-4.021	-0.008504	3.801	1.2995	4
1-palmitoleoylglycerol (16:1)*	Lipid	Monoacylglycerol	-5.025	0.003659	3.719	1.2534	336
1-palmitoyl-2-adrenoyl-GPC (16:0/22:4)*	Lipid	Phospholipid Metabolism	-4.376	0.07277	3.154	1.4047	4
1-palmitoyl-2-arachidonoyl-GPC (16:0/20:4)	Lipid	Phospholipid Metabolism	-5.626	0.03461	4.619	1.4374	4
1-palmitoyl-2-arachidonoyl-GPE (16:0/20:4)*	Lipid	Phospholipid Metabolism	-3.428	-0.03384	4.125	1.3221	4
1-palmitoyl-2-arachidonoyl-GPI (16:0/20:4)*	Lipid	Phospholipid Metabolism	-3.574	0.000347	4.178	1.3059	67
1-palmitoyl-2-dihomo-linolenoyl-GPC (16:0/20:3n3 or 6)*	Lipid	Phospholipid Metabolism	-4.685	0.02699	5.624	1.4329	7
1-palmitoyl-2-dihomo-linolenoyl-GPE (16:0/20:3)*	Lipid	Phospholipid Metabolism	-4.879	0.06038	3.568	1.3532	860
1-palmitoyl-2-docosahexaenoyl-GPC (16:0/22:6)	Lipid	Phospholipid Metabolism	-4.227	0.04719	3.886	1.4681	4
1-palmitoyl-2-docosahexaenoyl-GPE (16:0/22:6)*	Lipid	Phospholipid Metabolism	-4.154	-0.01668	3.963	1.2916	4
1-palmitoyl-2-eicosapentaenoyl-GPC (16:0/20:5)*	Lipid	Phospholipid Metabolism	-4.169	-0.03298	4.661	1.3976	4
1-palmitoyl-2-linolenoyl-GPC (16:0/18:3)*	Lipid	Phospholipid Metabolism	-4.016	0.02042	3.496	1.1729	11
1-palmitoyl-2-linoleoyl-glycerol (16:0/18:2)*	Lipid	Diacylglycerol	-4.875	0.007545	4.011	1.2844	74
1-palmitoyl-2-linoleoyl-GPC (16:0/18:2)	Lipid	Phospholipid Metabolism	-5.641	0.04614	4.77	1.3245	4
1-palmitoyl-2-linoleoyl-GPE (16:0/18:2)	Lipid	Phospholipid Metabolism	-3.374	-0.009257	3.624	1.3691	4
1-palmitoyl-2-linoleoyl-GPI (16:0/18:2)	Lipid	Phospholipid Metabolism	-3.305	-0.01439	3.429	1.2672	49
1-palmitoyl-2-meadoyl-GPC (16:0/20:3n9)*	Lipid	Phospholipid Metabolism	-3.821	-0.0152	4.268	1.3131	491
1-palmitoyl-2-oleoyl-GPC (16:0/18:1)	Lipid	Phospholipid Metabolism	-3.846	-0.03497	5.117	1.4075	4
1-palmitoyl-2-oleoyl-GPE (16:0/18:1)	Lipid	Phospholipid Metabolism	-4.845	-0.0241	3.719	1.3238	111
1-palmitoyl-2-oleoyl-GPI (16:0/18:1)*	Lipid	Phospholipid Metabolism	-3.902	-0.01909	3.706	1.2554	28
1-palmitoyl-2-palmitoleoyl-GPC (16:0/16:1)*	Lipid	Phospholipid Metabolism	-5.216	-0.06254	4.272	1.3396	4
1-palmitoyl-2-stearoyl-GPC (16:0/18:0)	Lipid	Phospholipid Metabolism	-5.629	0.0193	3.679	1.3576	5
1-palmitoyl-3-linoleoyl-glycerol (16:0/18:2)*	Lipid	Diacylglycerol	-5.438	0.03663	3.679	1.3608	274
1-palmitoyl-GPA (16:0)	Lipid	Lysolipid	-4.04	0.001899	5.063	1.3117	740
1-palmitoyl-GPC (16:0)	Lipid	Lysolipid	-6.161	0.02193	4.436	1.3919	4
1-palmitoyl-GPE (16:0)	Lipid	Lysolipid	-4.582	-0.003473	3.68	1.3723	4
1-palmitoyl-GPI (16:0)*	Lipid	Lysolipid	-4.081	-0.004412	4.691	1.279	378
1-palmitoylglycerol (16:0)	Lipid	Monoacylglycerol	-4.609	-0.0485	5.648	1.1139	194
1-palmityl-2-arachidonoyl-GPC (O-16:0/20:4)*	Lipid	Phospholipid Metabolism	-5.261	0.01095	3.831	1.3361	8
1-palmityl-2-oleoyl-GPC (O-16:0/18:1)*	Lipid	Phospholipid Metabolism	-4.513	-0.003038	2.975	1.1664	19
1-palmityl-GPC (O-16:0)	Lipid	Lyso-phospho-ether	-4.492	0.02236	3.5	1.2381	5
1-pentadecanoyl-2-linoleoyl-GPC (15:0/18:2)*	Lipid	Phospholipid Metabolism	-4.317	0.04573	3.295	1.3387	5
1-pentadecanoyl-GPC (15:0)*	Lipid	Lysolipid	-5.106	0.03188	3.187	1.2645	4
1-stearoyl-2-arachidonoyl-GPC (18:0/20:4)	Lipid	Phospholipid Metabolism	-5.257	0.04766	4.772	1.4855	4
1-stearoyl-2-arachidonoyl-GPE (18:0/20:4)	Lipid	Phospholipid Metabolism	-3.66	0.01627	4.108	1.3325	4
1-stearoyl-2-arachidonoyl-GPI (18:0/20:4)	Lipid	Phospholipid Metabolism	-5.142	0.02849	4.006	1.2978	9
1-stearoyl-2-dihomo-linolenoyl-GPC (18:0/20:3n3 or 6)*	Lipid	Phospholipid Metabolism	-4.201	0.01968	3.776	1.429	4
1-stearoyl-2-docosahexaenoyl-GPC (18:0/22:6)	Lipid	Phospholipid Metabolism	-4.207	0.01781	3.571	1.3902	10
1-stearoyl-2-docosahexaenoyl-GPE (18:0/22:6)*	Lipid	Phospholipid Metabolism	-4.947	-0.01204	3.466	1.3132	6
1-stearoyl-2-docosapentaenoyl-GPC (18:0/22:5n3)*	Lipid	Phospholipid Metabolism	-4.513	0.02311	3.663	1.3594	4
1-stearoyl-2-docosapentaenoyl-GPC (18:0/22:5n6)*	Lipid	Phospholipid Metabolism	-3.541	0.03229	4.316	1.2877	6
1-stearoyl-2-linoleoyl-GPC (18:0/18:2)*	Lipid	Phospholipid Metabolism	-5.839	0.07116	5.698	1.3334	4
1-stearoyl-2-linoleoyl-GPE (18:0/18:2)*	Lipid	Phospholipid Metabolism	-3.631	0.02854	3.576	1.3899	7
1-stearoyl-2-linoleoyl-GPI (18:0/18:2)	Lipid	Phospholipid Metabolism	-4.844	0.01863	3.62	1.2455	11
1-stearoyl-2-meadoyl-GPC (18:0/20:3n9)*	Lipid	Phospholipid Metabolism	-4.254	-0.007584	3.623	1.3075	66
1-stearoyl-2-oleoyl-GPC (18:0/18:1)	Lipid	Phospholipid Metabolism	-5.735	-0.008311	4.04	1.3851	5
1-stearoyl-2-oleoyl-GPE (18:0/18:1)	Lipid	Phospholipid Metabolism	-4.84	0.0196	3.76	1.3629	29
1-stearoyl-GPC (18:0)	Lipid	Lysolipid	-5.654	0.06082	5.67	1.4627	4
1-stearoyl-GPE (18:0)	Lipid	Lysolipid	-4.406	-0.008364	3.967	1.3822	4
1-stearoyl-GPI (18:0)	Lipid	Lysolipid	-4.826	-0.01694	4.425	1.1881	4
1-stearyl-GPC (O-18:0)*	Lipid	Lyso-phospho-ether	-4.359	0.04153	2.917	1.284	18
10-heptadecenoate (17:1n7)	Lipid	Long Chain Fatty Acid	-3.111	-0.06923	3.132	1.3314	4
10-nonadecenoate (19:1n9)	Lipid	Long Chain Fatty Acid	-4.035	-0.02443	3.087	1.3625	10
10-undecenoate (11:1n1)	Lipid	Medium Chain Fatty Acid	-3.997	0.06931	3.193	1.3224	12
12,13-DiHOME	Lipid	Fatty Acid, Dihydroxy	-3.852	0.04334	4.221	1.2213	378
13-HODE + 9-HODE	Lipid	Fatty Acid, Monohydroxy	-4.752	0.03694	3.928	1.1807	20
15-methylpalmitate	Lipid	Fatty Acid, Branched	-3.402	-0.09878	3.494	1.2097	84
16-hydroxypalmitate	Lipid	Fatty Acid, Monohydroxy	-3.404	-0.02652	4.038	0.9484	4
16a-hydroxy DHEA 3-sulfate	Lipid	Steroid	-4.86	-0.008264	3.52	1.2585	6
17-methylstearate	Lipid	Fatty Acid, Branched	-2.942	-0.04603	3.978	1.3231	5
17alpha-hydroxypregnenolone sulfate	Lipid	Steroid	-3.236	-0.01156	3.212	1.3211	1987
2,3-dihydroxyisovalerate	Xenobiotics	Food Component/Plant	-2.948	0.0279	4.181	1.3806	61
2-acetamidophenol sulfate	Xenobiotics	Drug	-2.726	-0.01769	2.98	1.4152	853
2-aminobutyrate	Amino Acid	Methionine, Cysteine, SAM and Taurine Metabolism	-5.492	0.01542	4.165	1.2656	25
2-aminoheptanoate	Lipid	Fatty Acid, Amino	-4.19	-0.0183	4.99	1.2774	49
2-aminooctanoate	Lipid	Fatty Acid, Amino	-3.575	0.00936	4.673	1.2407	35
2-aminophenol sulfate	Xenobiotics	Chemical	-3.885	0.01942	2.6	1.367	4
2-arachidonoyl-GPC (20:4)*	Lipid	Lysolipid	-5.31	0.01916	6.371	1.3355	32
2-arachidonoyl-GPE (20:4)*	Lipid	Lysolipid	-5.149	0.04427	6.416	1.3103	265
2-docosahexaenoyl-GPC (22:6)*	Lipid	Lysolipid	-4.331	0.02614	3.308	1.3604	728
2-hydroxy-3-methylvalerate	Amino Acid	Leucine, Isoleucine and Valine Metabolism	-3.283	-0.06321	4.726	1.2398	4
2-hydroxyacetaminophen sulfate*	Xenobiotics	Drug	-1.927	-0.2438	3.023	1.2626	2116
2-hydroxyadipate	Lipid	Fatty Acid, Dicarboxylate	-2.992	-0.1631	4.05	1.1844	1665
2-hydroxybutyrate/2-hydroxyisobutyrate	Amino Acid	Methionine, Cysteine, SAM and Taurine Metabolism	-5.43	-0.004353	3.7	1.2793	21
2-hydroxydecanoate	Lipid	Fatty Acid, Monohydroxy	-3.282	-0.0701	4.751	1.2946	4
2-hydroxyglutarate	Lipid	Fatty Acid, Dicarboxylate	-5.224	0.05848	5.19	1.146	330
2-hydroxyhippurate (salicylurate)	Xenobiotics	Benzoate Metabolism	-3.275	-0.03639	5.743	1.0663	94
2-hydroxyibuprofen	Xenobiotics	Drug	-2.848	-0.1051	3.225	1.3904	3823
2-hydroxyoctanoate	Lipid	Fatty Acid, Monohydroxy	-4.643	-0.02672	5.67	1.2677	8
2-hydroxypalmitate	Lipid	Fatty Acid, Monohydroxy	-4.943	-0.04782	5.054	1.2311	4
2-hydroxyphenylacetate	Amino Acid	Phenylalanine and Tyrosine Metabolism	-5.03	-0.03102	5.508	1.1839	1507
2-hydroxystearate	Lipid	Fatty Acid, Monohydroxy	-4.665	-0.02649	4.611	1.23	4
2-isopropylmalate	Xenobiotics	Food Component/Plant	-3.135	-0.1118	4.909	1.2024	292
2-linoleoyl-GPC (18:2)*	Lipid	Lysolipid	-5.544	0.01953	4.184	1.3712	4
2-linoleoyl-GPE (18:2)*	Lipid	Lysolipid	-4.454	0.05987	3.828	1.3503	83
2-methoxyacetaminophen glucuronide*	Xenobiotics	Drug	-2.199	-0.1179	2.634	1.4618	3558
2-methoxyacetaminophen sulfate*	Xenobiotics	Drug	-1.888	-0.1726	2.763	1.4047	3413
2-methoxyresorcinol sulfate	Xenobiotics	Chemical	-2.261	-0.09815	3.547	1.3688	2165
2-methylbutyrylcarnitine (C5)	Amino Acid	Leucine, Isoleucine and Valine Metabolism	-4.522	0.02307	4.81	1.3115	542
2-methylcitrate/homocitrate	Energy	TCA Cycle	-4.393	0.1453	5.249	0.9491	2290
2-methylmalonyl carnitine	Lipid	Fatty Acid Synthesis	-3.962	0.03804	5.526	1.3384	1336
2-oleoyl-GPC (18:1)*	Lipid	Lysolipid	-5.624	-0.01978	5.001	1.318	4
2-oleoylglycerol (18:1)	Lipid	Monoacylglycerol	-4.629	0.07604	2.984	1.2694	672
2-palmitoleoyl-GPC (16:1)*	Lipid	Lysolipid	-4.844	0.05285	3.711	1.3335	324
2-palmitoyl-GPC (16:0)*	Lipid	Lysolipid	-5.813	-0.00355	5.566	1.3374	4
2-palmitoyl-GPE (16:0)*	Lipid	Lysolipid	-4.636	-0.01499	4.178	1.3672	24
2-piperidinone	Xenobiotics	Food Component/Plant	-3.391	-0.1508	4.607	1.7024	99
2-stearoyl-GPE (18:0)*	Lipid	Lysolipid	-4.159	-0.02545	5.768	1.3087	25
21-hydroxypregnenolone disulfate	Lipid	Steroid	-4.689	0.05052	3.215	1.2818	17
3,7-dimethylurate	Xenobiotics	Xanthine Metabolism	-3.461	-0.01068	3.512	1.339	246
3-(3-hydroxyphenyl)propionate	Amino Acid	Phenylalanine and Tyrosine Metabolism	-2.951	-0.03549	3.964	1.4987	539
3-(3-hydroxyphenyl)propionate sulfate	Amino Acid	Phenylalanine and Tyrosine Metabolism	-3.849	-0.005107	3.23	1.3563	733
3-(4-hydroxyphenyl)lactate	Amino Acid	Phenylalanine and Tyrosine Metabolism	-4.207	0.0196	3.412	1.3172	4
3-(cystein-S-yl)acetaminophen*	Xenobiotics	Drug	-2.88	-0.04085	2.443	1.4641	3793
3-(N-acetyl-L-cystein-S-yl) acetaminophen	Xenobiotics	Drug	-2.393	-0.1158	2.136	1.436	3716
3-aminoisobutyrate	Nucleotide	Pyrimidine Metabolism, Thymine containing	-4.951	-0.03503	3.689	1.2977	24
3-carboxy-4-methyl-5-propyl-2-furanpropanoate (CMPF)	Lipid	Fatty Acid, Dicarboxylate	-3.845	0.1172	3.16	1.4027	4
3-hydroxy-2-ethylpropionate	Amino Acid	Leucine, Isoleucine and Valine Metabolism	-4.749	0.0117	4.132	1.2745	6
3-hydroxy-3-methylglutarate	Lipid	Mevalonate Metabolism	-3.182	-0.1051	4.767	1.22	6
3-hydroxybutyrate (BHBA)	Lipid	Ketone Bodies	-2.639	-0.2115	4.505	1.0868	5
3-hydroxybutyrylcarnitine (1)	Lipid	Fatty Acid Metabolism(Acyl Carnitine)	-3.402	-0.1207	5.03	1.183	145
3-hydroxycotinine glucuronide	Xenobiotics	Tobacco Metabolite	-3.113	0.03697	3.577	1.3123	3821
3-hydroxydecanoate	Lipid	Fatty Acid, Monohydroxy	-3.287	-0.06948	3.772	1.3681	4
3-hydroxyhippurate	Xenobiotics	Benzoate Metabolism	-3.776	0.01933	3.383	1.3646	9
3-hydroxyisobutyrate	Amino Acid	Leucine, Isoleucine and Valine Metabolism	-5.51	-0.04137	4.671	1.2621	9
3-hydroxylaurate	Lipid	Fatty Acid, Monohydroxy	-3.478	-0.06375	3.252	1.3106	47
3-hydroxyoctanoate	Lipid	Fatty Acid, Monohydroxy	-3.835	-0.00736	3.678	1.2928	6
3-hydroxypyridine sulfate	Xenobiotics	Chemical	-3.175	-0.003794	2.621	1.5705	7
3-hydroxysebacate	Lipid	Fatty Acid, Monohydroxy	-3.271	-0.06955	4.737	1.3001	536
3-indoxyl sulfate	Amino Acid	Tryptophan Metabolism	-5.239	0.09937	3.734	1.2813	4
3-methoxycatechol sulfate (1)	Xenobiotics	Benzoate Metabolism	-3.018	0.0196	2.778	1.3521	185
3-methoxytyramine sulfate	Amino Acid	Phenylalanine and Tyrosine Metabolism	-2.328	-0.1131	5.187	1.1575	1553
3-methoxytyrosine	Amino Acid	Phenylalanine and Tyrosine Metabolism	-5.159	0.04207	4.076	1.2034	41
3-methyl catechol sulfate (1)	Xenobiotics	Benzoate Metabolism	-3.222	0.1006	2.768	1.5839	14
3-methyl catechol sulfate (2)	Xenobiotics	Benzoate Metabolism	-2.914	0.0364	3.007	1.3154	1660
3-methyl-2-oxobutyrate	Amino Acid	Leucine, Isoleucine and Valine Metabolism	-4.41	0.03745	4.047	1.2957	4
3-methyl-2-oxovalerate	Amino Acid	Leucine, Isoleucine and Valine Metabolism	-4.632	0.01949	3.57	1.3135	4
3-methyladipate	Lipid	Fatty Acid, Dicarboxylate	-2.914	-0.07623	4.517	1.2683	1705
3-methylglutaconate	Amino Acid	Leucine, Isoleucine and Valine Metabolism	-4.862	-0.06075	4.683	1.123	85
3-methylglutarylcarnitine (2)	Amino Acid	Lysine Metabolism	-4.268	0.008123	4.367	1.2748	304
3-methylhistidine	Amino Acid	Histidine Metabolism	-3.042	0.09997	2.47	1.428	10
3-methylxanthine	Xenobiotics	Xanthine Metabolism	-4.891	0.05429	2.866	1.3075	32
3-phenylpropionate (hydrocinnamate)	Amino Acid	Phenylalanine and Tyrosine Metabolism	-4.179	0.1524	2.749	1.1368	125
3-phosphoglycerate	Carbohydrate	Glycolysis, Gluconeogenesis, and Pyruvate Metabolism	-3.588	-0.07669	5.339	1.2728	87
3-ureidopropionate	Nucleotide	Pyrimidine Metabolism, Uracil containing	-3.752	-0.01736	5.698	1.2344	321
4-acetamidobutanoate	Amino Acid	Polyamine Metabolism	-5.218	0.01133	4.177	1.3038	13
4-acetamidophenol	Xenobiotics	Drug	-2.011	-0.2053	3.269	1.2981	3268
4-acetamidophenylglucuronide	Xenobiotics	Drug	-1.969	-0.2509	2.781	1.3152	2968
4-acetaminophen sulfate	Xenobiotics	Drug	-1.826	-0.2622	3.019	1.2605	2305
4-acetylphenol sulfate	Xenobiotics	Drug	-3.331	-0.01607	4.697	1.2893	217
4-allylphenol sulfate	Xenobiotics	Food Component/Plant	-3.435	-0.02266	3.739	1.345	50
4-androsten-3alpha,17alpha-diol monosulfate (2)	Lipid	Steroid	-4.163	0.05467	3.476	1.3169	299
4-androsten-3alpha,17alpha-diol monosulfate (3)	Lipid	Steroid	-4.34	0.06783	3.823	1.3136	8
4-androsten-3beta,17beta-diol disulfate (1)	Lipid	Steroid	-4.481	0.006605	4.588	1.2494	7
4-androsten-3beta,17beta-diol disulfate (2)	Lipid	Steroid	-4.934	0.05354	3.914	1.262	12
4-androsten-3beta,17beta-diol monosulfate (1)	Lipid	Steroid	-4.719	0.05934	4.467	1.3052	5
4-androsten-3beta,17beta-diol monosulfate (2)	Lipid	Steroid	-4.515	0.0006771	4.608	1.2918	102
4-ethylphenylsulfate	Xenobiotics	Benzoate Metabolism	-3.318	-0.1195	4.999	1.0854	5
4-guanidinobutanoate	Amino Acid	Guanidino and Acetamido Metabolism	-4.155	-0.01768	4.034	1.2505	40
4-hydroxybenzoate	Xenobiotics	Benzoate Metabolism	-3.18	-0.05618	5.012	1.0204	2759
4-hydroxychlorothalonil	Xenobiotics	Chemical	-4.795	0.01602	4.556	1.2308	6
4-hydroxycoumarin	Xenobiotics	Drug	-3.291	-0.01719	4.297	1.3094	792
4-hydroxyhippurate	Xenobiotics	Benzoate Metabolism	-3.161	-0.07871	4.872	1.2811	4
4-hydroxyphenylacetate	Amino Acid	Phenylalanine and Tyrosine Metabolism	-3.055	-0.1186	4.404	1.2131	900
4-hydroxyphenylpyruvate	Amino Acid	Phenylalanine and Tyrosine Metabolism	-3.362	0.009424	3.736	1.2612	159
4-methyl-2-oxopentanoate	Amino Acid	Leucine, Isoleucine and Valine Metabolism	-4.377	0.0421	3.554	1.3091	4
4-methylcatechol sulfate	Xenobiotics	Benzoate Metabolism	-5.087	-0.02079	3.685	1.2006	4
4-vinylguaiacol sulfate	Xenobiotics	Food Component/Plant	-3.42	-0.00301	2.865	1.3752	253
4-vinylphenol sulfate	Xenobiotics	Benzoate Metabolism	-3.439	-0.0988	3.841	1.3048	4
5,6-dihydrothymine	Nucleotide	Pyrimidine Metabolism, Thymine containing	-4.752	0.0524	2.797	1.2065	654
5,6-dihydrouracil	Nucleotide	Pyrimidine Metabolism, Uracil containing	-4.389	-0.01204	3.799	1.1676	860
5-acetylamino-6-amino-3-methyluracil	Xenobiotics	Xanthine Metabolism	-4.958	0.1172	2.842	1.1667	95
5-acetylamino-6-formylamino-3-methyluracil	Xenobiotics	Xanthine Metabolism	-3.452	-0.003532	2.954	1.4304	488
5-dodecenoate (12:1n7)	Lipid	Medium Chain Fatty Acid	-3.731	-0.04653	4.624	1.2959	10
5-hydroxyhexanoate	Lipid	Fatty Acid, Monohydroxy	-4.732	-0.00344	3.589	1.1825	649
5-hydroxylysine	Amino Acid	Lysine Metabolism	-3.173	-0.1878	5.208	1.1372	34
5-hydroxymethyl-2-furoic acid	Amino Acid	Phenylalanine and Tyrosine Metabolism	-2.859	-0.05772	4.074	1.381	1367
5-methyluridine (ribothymidine)	Nucleotide	Pyrimidine Metabolism, Uracil containing	-4.742	0.05203	4.253	1.1471	4
5-oxoproline	Amino Acid	Glutathione Metabolism	-4.982	0.02435	5.626	1.2887	4
5alpha-androstan-3alpha, 17beta-diol-17-glucosiduronate	Lipid	Steroid	-2.846	0.007697	3.574	1.3725	2454
5alpha-androstan-3alpha,17alpha-diol monosulfate	Lipid	Steroid	-3.612	-0.002135	3.988	1.36	1893
5alpha-androstan-3alpha,17beta-diol disulfate	Lipid	Steroid	-3.377	-0.04697	3.665	1.3801	1289
5alpha-androstan-3alpha,17beta-diol monosulfate (1)	Lipid	Steroid	-3.359	0.04164	3.46	1.3226	277
5alpha-androstan-3alpha,17beta-diol monosulfate (2)	Lipid	Steroid	-3.916	-0.01818	4.138	1.3873	1826
5alpha-androstan-3beta,17alpha-diol disulfate	Lipid	Steroid	-2.808	-0.03412	3.195	1.3566	589
5alpha-androstan-3beta,17beta-diol disulfate	Lipid	Steroid	-4.951	0.002518	3.765	1.2688	10
5alpha-androstan-3beta,17beta-diol monosulfate (1)	Lipid	Steroid	-3.635	0.04847	3.586	1.3202	575
5alpha-pregnan-3(alpha or beta),20beta-diol disulfate	Lipid	Steroid	-2.657	-0.09931	3.913	1.1984	1330
5alpha-pregnan-3beta,20alpha-diol disulfate	Lipid	Steroid	-3.439	-0.09062	3.434	1.1971	54
5alpha-pregnan-3beta,20alpha-diol monosulfate (2)	Lipid	Steroid	-3.17	-0.06903	3.615	1.1331	149
5alpha-pregnan-3beta,20beta-diol monosulfate (1)	Lipid	Steroid	-3.094	-0.08862	3.896	1.1686	321
6-hydroxyindole sulfate	Xenobiotics	Chemical	-4.604	0.09112	3.61	1.2903	7
6-oxopiperidine-2-carboxylic acid	Amino Acid	Lysine Metabolism	-4.067	-0.0285	4.048	1.2615	35
7-alpha-hydroxy-3-oxo-4-cholestenoate (7-Hoca)	Lipid	Sterol	-3.827	-0.01422	4.853	1.3107	4
7-methylguanine	Nucleotide	Purine Metabolism, Guanine containing	-6.49	0.005998	5.245	1.1913	14
7-methylxanthine	Xenobiotics	Xanthine Metabolism	-4.905	0.03131	3.24	1.3579	53
9,10-DiHOME	Lipid	Fatty Acid, Dihydroxy	-5.179	-0.0805	5.007	1.2178	449
acetylcarnitine	Lipid	Fatty Acid Metabolism(Acyl Carnitine)	-6.004	-0.02504	6.018	1.2262	6
acisoga	Amino Acid	Polyamine Metabolism	-3.649	-0.02403	3.617	1.2843	1433
adenine	Nucleotide	Purine Metabolism, Adenine containing	-4.377	0.01854	4.373	1.2006	411
adenosine 3',5'-cyclic monophosphate (cAMP)	Nucleotide	Purine Metabolism, Adenine containing	-4.282	-0.02525	5.344	1.2768	461
adenosine 5'-monophosphate (AMP)	Nucleotide	Purine Metabolism, Adenine containing	-4.226	0.01593	3.277	1.3803	41
adipoylcarnitine	Lipid	Fatty Acid Metabolism(Acyl Carnitine)	-3.586	-0.02012	5.302	1.2706	253
adrenate (22:4n6)	Lipid	Polyunsaturated Fatty Acid (n3 and n6)	-4.702	-0.02083	3.54	1.3558	1160
alanine	Amino Acid	Alanine and Aspartate Metabolism	-4.861	0.01863	5.172	1.3026	15
allantoin	Nucleotide	Purine Metabolism, (Hypo)Xanthine/Inosine containing	-5.156	-0.004937	5.859	1.273	8
alliin	Xenobiotics	Food Component/Plant	-2.219	-0.1439	4.281	1.2844	2921
alpha-hydroxycaproate	Lipid	Fatty Acid, Monohydroxy	-4.576	-0.01018	4.856	1.1856	2271
alpha-hydroxyisocaproate	Amino Acid	Leucine, Isoleucine and Valine Metabolism	-4.179	0.008844	4.179	1.2572	4
alpha-hydroxyisovalerate	Amino Acid	Leucine, Isoleucine and Valine Metabolism	-2.831	-0.08432	5.633	1.2516	4
alpha-ketobutyrate	Amino Acid	Methionine, Cysteine, SAM and Taurine Metabolism	-3.479	-0.03646	4.325	1.2289	631
alpha-ketoglutarate	Energy	TCA Cycle	-5.406	-0.09387	5.023	1.2972	4
alpha-tocopherol	Cofactors and Vitamins	Tocopherol Metabolism	-4.14	0.04202	2.731	0.8483	4
andro steroid monosulfate (1)*	Lipid	Steroid	-3.646	0.002	3.24	1.3241	223
androsterone sulfate	Lipid	Steroid	-4.709	0.1138	3.091	1.2275	4
arabitol/xylitol	Carbohydrate	Pentose Metabolism	-4.88	-0.0637	5.286	1.1515	15
arabonate/xylonate	Carbohydrate	Pentose Metabolism	-4.236	-0.03652	5.215	1.3327	5
arachidate (20:0)	Lipid	Long Chain Fatty Acid	-4.481	-0.04526	4.838	1.1115	4
arachidonate (20:4n6)	Lipid	Polyunsaturated Fatty Acid (n3 and n6)	-5.282	0.00423	4.032	1.4176	4
arginine	Amino Acid	Urea cycle; Arginine and Proline Metabolism	-5.499	0.1281	3.234	1.2057	4
asparagine	Amino Acid	Alanine and Aspartate Metabolism	-6.274	0.01525	5.613	1.2554	17
aspartate	Amino Acid	Alanine and Aspartate Metabolism	-5.934	-0.001294	4.574	1.3128	25
azelate (nonanedioate)	Lipid	Fatty Acid, Dicarboxylate	-3.02	-0.04642	4.817	1.2726	66
behenoyl sphingomyelin (d18:1/22:0)*	Lipid	Sphingolipid Metabolism	-5.819	0.02183	4.673	1.1955	202
benzoate	Xenobiotics	Benzoate Metabolism	-3.627	-0.2019	4.907	1.0821	683
beta-alanine	Nucleotide	Pyrimidine Metabolism, Uracil containing	-3.656	-0.1309	5.702	1.1325	85
beta-hydroxyisovalerate	Amino Acid	Leucine, Isoleucine and Valine Metabolism	-4.377	-0.008032	5.261	1.2639	4
betaine	Amino Acid	Glycine, Serine and Threonine Metabolism	-5.924	0.01689	4.916	1.2791	14
betonicine	Xenobiotics	Food Component/Plant	-2.705	-0.1862	3.139	1.7688	480
bilirubin (E,E)*	Cofactors and Vitamins	Hemoglobin and Porphyrin Metabolism	-4.459	-0.02589	3.977	1.3048	6
bilirubin (Z,Z)	Cofactors and Vitamins	Hemoglobin and Porphyrin Metabolism	-5.938	-0.03231	4.191	1.3642	7
biliverdin	Cofactors and Vitamins	Hemoglobin and Porphyrin Metabolism	-4.984	-0.02262	3.611	1.3315	6
bradykinin	Peptide	Polypeptide	-2.571	-0.001467	2.541	1.3835	2170
bradykinin, des-arg(9)	Peptide	Polypeptide	-2.56	-8.85e-17	2.595	1.3293	3438
bradykinin, hydroxy-pro(3)	Peptide	Polypeptide	-2.751	0.06404	2.677	1.3696	3091
butyrylcarnitine	Lipid	Fatty Acid Metabolism (also BCAA Metabolism)	-3.28	-0.07536	5.753	1.1901	49
butyrylglycine	Lipid	Fatty Acid Metabolism (also BCAA Metabolism)	-5.304	0.05494	4.058	1.2148	758
C-glycosyltryptophan	Amino Acid	Tryptophan Metabolism	-4.469	-0.003079	3.945	1.3253	4
caffeine	Xenobiotics	Xanthine Metabolism	-4.968	0.1864	2.356	1.0811	55
campesterol	Lipid	Sterol	-4.591	0.03993	3.672	1.2281	1995
caprate (10:0)	Lipid	Medium Chain Fatty Acid	-2.602	-0.09505	4.57	1.1871	13
caproate (6:0)	Lipid	Medium Chain Fatty Acid	-4.291	-0.07876	6.176	1.2517	21
caprylate (8:0)	Lipid	Medium Chain Fatty Acid	-3.715	-0.1206	5.121	1.3395	10
carboxyibuprofen	Xenobiotics	Drug	-2.651	-0.122	3.228	1.1021	3677
carnitine	Lipid	Carnitine Metabolism	-6.306	0.09196	4.798	1.2292	9
catechol sulfate	Xenobiotics	Benzoate Metabolism	-4.401	0.04985	3.539	1.3173	4
chenodeoxycholate	Lipid	Primary Bile Acid Metabolism	-4.916	-0.08153	5.208	1.2384	784
chiro-inositol	Lipid	Inositol Metabolism	-2.26	-0.07366	2.695	1.7173	1952
cholate	Lipid	Primary Bile Acid Metabolism	-2.333	-0.1826	3.421	1.3553	159
cholesterol	Lipid	Sterol	-4.221	0.0203	4.224	1.251	4
choline	Lipid	Phospholipid Metabolism	-6.438	0.03341	5.625	1.2481	7
choline phosphate	Lipid	Phospholipid Metabolism	-4.712	-0.0321	5.187	1.2951	7
cinnamoylglycine	Xenobiotics	Food Component/Plant	-3.98	0.06265	3.07	1.1967	209
cis-4-decenoyl carnitine	Lipid	Fatty Acid Metabolism(Acyl Carnitine)	-4.33	-0.009498	5.464	1.2822	4
cis-aconitate	Energy	TCA Cycle	-3.184	-0.08824	3.404	1.2778	278
citrate	Energy	TCA Cycle	-2.506	-0.1407	4.845	1.0714	63
citrulline	Amino Acid	Urea cycle; Arginine and Proline Metabolism	-6.05	0.01138	5.235	1.2989	6
cortisol	Lipid	Steroid	-5.131	0.06713	3.687	1.2842	5
cortisone	Lipid	Steroid	-5.546	0.1188	3.515	1.2208	22
cotinine	Xenobiotics	Tobacco Metabolite	-2.252	0.009476	2.588	1.6297	3390
cotinine N-oxide	Xenobiotics	Tobacco Metabolite	-3.265	0.06335	2.414	1.4283	3815
creatine	Amino Acid	Creatine Metabolism	-5.519	0.01796	4.544	1.4072	12
creatinine	Amino Acid	Creatine Metabolism	-7.626	0.0263	5.917	1.1698	12
cyclo(leu-pro)	Peptide	Dipeptide	-3.877	-0.0253	3.231	1.4607	321
cys-gly, oxidized	Amino Acid	Glutathione Metabolism	-4.183	-0.01955	3.859	1.4361	74
cystathionine	Amino Acid	Methionine, Cysteine, SAM and Taurine Metabolism	-4.032	-0.06342	5.44	1.1857	367
cysteine	Amino Acid	Methionine, Cysteine, SAM and Taurine Metabolism	-5.59	-0.002149	4.329	1.253	32
cysteine s-sulfate	Amino Acid	Methionine, Cysteine, SAM and Taurine Metabolism	-5.169	0.01792	3.953	1.289	8
cysteine sulfinic acid	Amino Acid	Methionine, Cysteine, SAM and Taurine Metabolism	-4.057	0.04785	3.436	1.2014	286
cysteine-glutathione disulfide	Amino Acid	Glutathione Metabolism	-3.813	-0.034	3.993	1.1974	440
cysteinylglycine	Amino Acid	Glutathione Metabolism	-4.502	-0.02918	5.708	1.2694	84
cystine	Amino Acid	Methionine, Cysteine, SAM and Taurine Metabolism	-5.065	-0.01196	4.191	1.2638	54
daidzein sulfate (2)	Xenobiotics	Food Component/Plant	-2.322	-0.1337	4.152	1.2121	3082
decanoylcarnitine	Lipid	Fatty Acid Metabolism(Acyl Carnitine)	-4.205	0.02093	5.329	1.2635	5
dehydroisoandrosterone sulfate (DHEA-S)	Lipid	Steroid	-4.989	0.06657	3.403	1.299	4
deoxycarnitine	Lipid	Carnitine Metabolism	-7.852	0.03026	4.703	1.2014	22
deoxycholate	Lipid	Secondary Bile Acid Metabolism	-4.874	0.00354	4.906	1.2512	735
dihomo-linoleate (20:2n6)	Lipid	Polyunsaturated Fatty Acid (n3 and n6)	-3.622	-0.07679	3.563	1.3615	4
dihomo-linolenate (20:3n3 or n6)	Lipid	Polyunsaturated Fatty Acid (n3 and n6)	-5.224	-0.02402	3.995	1.3899	4
dihydroferulic acid	Xenobiotics	Food Component/Plant	-3.179	-0.07002	3.487	1.4049	622
dimethyl sulfone	Xenobiotics	Chemical	-3.468	-0.05707	5.376	1.1094	762
dimethylarginine (SDMA + ADMA)	Amino Acid	Urea cycle; Arginine and Proline Metabolism	-6.269	0.04196	4.319	1.2449	4
dimethylglycine	Amino Acid	Glycine, Serine and Threonine Metabolism	-4.534	-0.0482	5.889	1.2064	20
docosadienoate (22:2n6)	Lipid	Polyunsaturated Fatty Acid (n3 and n6)	-3.919	-0.0118	3.538	1.3097	9
docosahexaenoate (DHA; 22:6n3)	Lipid	Polyunsaturated Fatty Acid (n3 and n6)	-3.576	-0.03497	3.97	1.3511	4
docosapentaenoate (n3 DPA; 22:5n3)	Lipid	Polyunsaturated Fatty Acid (n3 and n6)	-3.576	-0.09275	4.244	1.3444	7
docosatrienoate (22:3n3)	Lipid	Polyunsaturated Fatty Acid (n3 and n6)	-3.521	-0.06033	4.57	1.4281	1249
dodecanedioate	Lipid	Fatty Acid, Dicarboxylate	-3.279	-0.08935	5.382	1.28	27
dopamine sulfate (1)	Amino Acid	Phenylalanine and Tyrosine Metabolism	-2.963	-0.2188	3.677	1.2265	1144
dopamine sulfate (2)	Amino Acid	Phenylalanine and Tyrosine Metabolism	-2.461	-0.2354	3.67	1.0654	4
DSGEGDFXAEGGGVR*	Peptide	Fibrinogen Cleavage Peptide	-2.203	-0.1709	4.185	1.1782	2969
EDTA	Xenobiotics	Chemical	-5.911	-0.04516	5.811	1.1384	4
eicosanodioate	Lipid	Fatty Acid, Dicarboxylate	-5.296	-0.00665	4.225	1.2828	37
eicosapentaenoate (EPA; 20:5n3)	Lipid	Polyunsaturated Fatty Acid (n3 and n6)	-3.585	-0.01766	4.524	1.3214	4
eicosenoate (20:1)	Lipid	Long Chain Fatty Acid	-3.167	-0.04635	3.855	1.3937	4
epiandrosterone sulfate	Lipid	Steroid	-4.899	0.1054	2.897	1.2294	4
ergothioneine	Xenobiotics	Food Component/Plant	-4.758	0.02054	4.283	1.3428	19
erucate (22:1n9)	Lipid	Long Chain Fatty Acid	-3.131	-0.07657	5.324	1.1671	4
erythritol	Xenobiotics	Food Component/Plant	-5.218	-0.05377	5.853	1.1614	34
erythronate*	Carbohydrate	Aminosugar Metabolism	-6.484	-0.01575	4.624	1.2633	4
escitalopram	Xenobiotics	Drug	-3.259	7.95e-17	3.063	0.71	4018
ethyl glucuronide	Xenobiotics	Chemical	-2.496	-0.1363	3.316	1.3394	3203
ethyl paraben sulfate	Xenobiotics	Chemical	-2.346	-0.09809	3.744	1.3895	993
ethylmalonate	Amino Acid	Leucine, Isoleucine and Valine Metabolism	-4.209	-0.1477	5.251	1.1025	6
etiocholanolone glucuronide	Lipid	Steroid	-4.075	0.01491	3.791	1.313	185
eugenol sulfate	Xenobiotics	Food Component/Plant	-2.56	-0.1046	3.526	1.3285	450
ferulic acid 4-sulfate	Xenobiotics	Food Component/Plant	-4.868	0.07237	3.096	1.2917	65
flavin adenine dinucleotide (FAD)	Cofactors and Vitamins	Riboflavin Metabolism	-5.001	0.02657	4.697	1.2907	352
fructose	Carbohydrate	Fructose, Mannose and Galactose Metabolism	-2.966	-0.04703	4.719	1.4503	7
fumarate	Energy	TCA Cycle	-6.2	-0.0203	5.427	1.2829	5
galactonate	Carbohydrate	Fructose, Mannose and Galactose Metabolism	-5.163	0.09115	3.077	1.2151	168
gamma-carboxyglutamate	Amino Acid	Glutamate Metabolism	-6.191	0.02901	3.711	1.1987	281
gamma-CEHC	Cofactors and Vitamins	Tocopherol Metabolism	-3.842	0.007297	3.866	1.3246	14
gamma-CEHC glucuronide*	Cofactors and Vitamins	Tocopherol Metabolism	-2.601	-0.03808	3.756	1.2516	1770
gamma-glutamyl-2-aminobutyrate	Peptide	Gamma-glutamyl Amino Acid	-4.318	0.06148	3.811	1.3811	234
gamma-glutamyl-epsilon-lysine	Peptide	Gamma-glutamyl Amino Acid	-5.862	0.0732	3.777	1.2878	37
gamma-glutamylalanine	Peptide	Gamma-glutamyl Amino Acid	-5.797	0.06643	3.214	1.3268	107
gamma-glutamylglutamate	Peptide	Gamma-glutamyl Amino Acid	-5.187	-0.0009823	4.104	1.2927	104
gamma-glutamylglutamine	Peptide	Gamma-glutamyl Amino Acid	-5.25	0.04008	4.206	1.3203	30
gamma-glutamylglycine	Peptide	Gamma-glutamyl Amino Acid	-5.087	0.01067	4.127	1.4389	7
gamma-glutamylhistidine	Peptide	Gamma-glutamyl Amino Acid	-6.11	5.42e-05	5.307	1.3381	74
gamma-glutamylisoleucine*	Peptide	Gamma-glutamyl Amino Acid	-4.047	-0.03968	4.051	1.3513	28
gamma-glutamylleucine	Peptide	Gamma-glutamyl Amino Acid	-5.076	-0.03703	4.193	1.3372	4
gamma-glutamylmethionine	Peptide	Gamma-glutamyl Amino Acid	-3.823	0.002658	4.047	1.3407	130
gamma-glutamylphenylalanine	Peptide	Gamma-glutamyl Amino Acid	-5.109	0.008845	4.068	1.2811	4
gamma-glutamylthreonine*	Peptide	Gamma-glutamyl Amino Acid	-5.933	0.009624	3.804	1.3876	51
gamma-glutamyltryptophan	Peptide	Gamma-glutamyl Amino Acid	-4.986	0.04144	4.116	1.3267	968
gamma-glutamyltyrosine	Peptide	Gamma-glutamyl Amino Acid	-4.68	0.03608	3.635	1.2787	23
gamma-glutamylvaline	Peptide	Gamma-glutamyl Amino Acid	-3.478	-0.07163	4.655	1.3936	6
gamma-tocopherol/beta-tocopherol	Cofactors and Vitamins	Tocopherol Metabolism	-4.563	0.02579	3.944	1.2785	267
gluconate	Xenobiotics	Food Component/Plant	-5.366	0.04709	6.152	1.1923	20
glucose	Carbohydrate	Glycolysis, Gluconeogenesis, and Pyruvate Metabolism	-6.326	0.08341	7.922	0.902	4
glucuronate	Carbohydrate	Aminosugar Metabolism	-5.892	0.01091	5.298	1.0733	5
glutamate	Amino Acid	Glutamate Metabolism	-3.396	-0.04733	5.071	1.3015	4
glutamine	Amino Acid	Glutamate Metabolism	-6.243	0.05961	3.902	1.3084	4
glutarate (pentanedioate)	Amino Acid	Lysine Metabolism	-4.838	-0.09911	4.147	1.3013	141
glutarylcarnitine (C5)	Amino Acid	Lysine Metabolism	-4.296	-0.01059	4.821	1.2726	60
glycerate	Carbohydrate	Glycolysis, Gluconeogenesis, and Pyruvate Metabolism	-4.265	0.02181	3.58	1.2126	5
glycerol	Lipid	Glycerolipid Metabolism	-5.627	-0.007152	4.31	1.2366	14
glycerol 3-phosphate	Lipid	Glycerolipid Metabolism	-4.386	0.1222	3.075	1.2328	156
glycerophosphoethanolamine	Lipid	Phospholipid Metabolism	-4.953	-0.01466	5.486	1.3005	4
glycerophosphoglycerol	Lipid	Glycerolipid Metabolism	-3.692	0.002214	5.177	1.3029	575
glycerophosphorylcholine (GPC)	Lipid	Phospholipid Metabolism	-4.417	-0.0003236	4.453	1.1916	4
glycine	Amino Acid	Glycine, Serine and Threonine Metabolism	-5.11	-0.01929	4.263	1.2362	6
glycochenodeoxycholate	Lipid	Primary Bile Acid Metabolism	-4.249	0.02757	3.468	1.322	69
glycochenodeoxycholate glucuronide (1)	Lipid	Primary Bile Acid Metabolism	-3.404	-0.01875	3.607	1.2681	58
glycochenodeoxycholate sulfate	Lipid	Primary Bile Acid Metabolism	-4.85	0.02121	3.489	1.3023	167
glycocholate	Lipid	Primary Bile Acid Metabolism	-4.661	0.007084	4.528	1.354	4
glycocholate glucuronide (1)	Lipid	Primary Bile Acid Metabolism	-2.227	-0.08371	3.409	1.2405	2739
glycocholenate sulfate*	Lipid	Secondary Bile Acid Metabolism	-4.997	0.01296	3.393	1.3077	11
glycodeoxycholate	Lipid	Secondary Bile Acid Metabolism	-3.662	0.001216	4.045	1.3041	972
glycodeoxycholate sulfate	Lipid	Secondary Bile Acid Metabolism	-4.904	0.07283	2.927	1.2743	180
glycohyocholate	Lipid	Secondary Bile Acid Metabolism	-3.414	0.0185	3.495	1.2952	453
glycolithocholate	Lipid	Secondary Bile Acid Metabolism	-2.846	0.02668	3.462	1.3744	491
glycolithocholate sulfate*	Lipid	Secondary Bile Acid Metabolism	-5.182	0.08418	2.894	1.2364	10
glycosyl-N-palmitoyl-sphingosine	Lipid	Sphingolipid Metabolism	-5.243	0.03722	3.903	1.2572	4
glycoursodeoxycholate	Lipid	Secondary Bile Acid Metabolism	-4.173	3.79e-05	3.552	1.3279	15
glycylphenylalanine	Peptide	Dipeptide	-3.937	-0.04892	3.855	1.2373	2662
guanidinoacetate	Amino Acid	Creatine Metabolism	-5.201	0.01692	3.382	1.1465	9
gulonic acid*	Cofactors and Vitamins	Ascorbate and Aldarate Metabolism	-5.946	0.08997	3.53	0.8675	290
heptanoate (7:0)	Lipid	Medium Chain Fatty Acid	-5.877	-0.08742	5.866	1.0982	466
hexadecanedioate	Lipid	Fatty Acid, Dicarboxylate	-2.415	-0.1039	4.733	1.2074	5
hexanoylcarnitine	Lipid	Fatty Acid Metabolism(Acyl Carnitine)	-4.068	-0.001834	5.48	1.2594	23
hexanoylglycine	Lipid	Fatty Acid Metabolism(Acyl Glycine)	-3.21	-0.06753	4.868	1.2765	1954
hippurate	Xenobiotics	Benzoate Metabolism	-3.77	0.05231	2.955	1.422	4
histidine	Amino Acid	Histidine Metabolism	-5.117	-0.01445	5.159	1.2105	4
histidylalanine	Peptide	Dipeptide	-2.741	-0.1022	4.486	1.1603	2224
homoarginine	Amino Acid	Urea cycle; Arginine and Proline Metabolism	-4.17	0.00717	3.325	1.347	4
homocitrulline	Amino Acid	Urea cycle; Arginine and Proline Metabolism	-3.813	-0.03019	4.795	1.2752	154
homostachydrine*	Xenobiotics	Food Component/Plant	-3.638	-0.0799	4.54	1.3026	148
homovanillate (HVA)	Amino Acid	Phenylalanine and Tyrosine Metabolism	-4.17	-0.04408	5.194	1.174	952
hydantoin-5-propionic acid	Amino Acid	Histidine Metabolism	-3.393	0.00497	3.769	1.2489	258
hydroquinone sulfate	Xenobiotics	Drug	-3.26	-0.01332	4.669	1.2831	108
hydroxycotinine	Xenobiotics	Tobacco Metabolite	-3.351	0.04975	2.292	1.3108	3722
hyocholate	Lipid	Secondary Bile Acid Metabolism	-3.665	-0.001525	4.424	1.3226	1550
hypotaurine	Amino Acid	Methionine, Cysteine, SAM and Taurine Metabolism	-3.929	0.04128	4.787	1.3171	130
hypoxanthine	Nucleotide	Purine Metabolism, (Hypo)Xanthine/Inosine containing	-4.222	0.2297	2.787	1.2922	94
ibuprofen	Xenobiotics	Drug	-2.409	-0.04073	2.495	1.1899	3944
imidazole lactate	Amino Acid	Histidine Metabolism	-5.125	-0.03284	4.96	1.2724	41
imidazole propionate	Amino Acid	Histidine Metabolism	-2.95	-0.08255	5.444	1.1499	781
iminodiacetate (IDA)	Xenobiotics	Chemical	-4.699	0.0181	5.075	1.2165	12
indole-3-carboxylic acid	Amino Acid	Tryptophan Metabolism	-3.79	0.001244	4.926	1.2017	811
indoleacetate	Amino Acid	Tryptophan Metabolism	-3.403	-0.06258	5.366	1.2423	4
indoleacetylglutamine	Amino Acid	Tryptophan Metabolism	-3.124	-0.04169	5.359	1.2137	1634
indolelactate	Amino Acid	Tryptophan Metabolism	-5.177	-0.02155	4.422	1.2435	4
indolepropionate	Amino Acid	Tryptophan Metabolism	-5.246	0.01504	4.34	1.2096	17
indolin-2-one	Xenobiotics	Food Component/Plant	-4.419	0.01104	3.706	1.2845	422
inosine	Nucleotide	Purine Metabolism, (Hypo)Xanthine/Inosine containing	-3.395	-0.02324	5.307	1.2796	1363
inosine 5'-monophosphate (IMP)	Nucleotide	Purine Metabolism, (Hypo)Xanthine/Inosine containing	-4.217	-0.1293	5.894	1.1372	1414
isobutyrylcarnitine	Amino Acid	Leucine, Isoleucine and Valine Metabolism	-4.093	0.03958	4.122	1.3027	11
isobutyrylglycine	Amino Acid	Leucine, Isoleucine and Valine Metabolism	-3.916	-0.006634	4.069	1.2829	310
isoeugenol sulfate	Xenobiotics	Food Component/Plant	-2.259	-0.1239	4.687	1.3251	2108
isoleucine	Amino Acid	Leucine, Isoleucine and Valine Metabolism	-5.528	-0.02249	4.794	1.318	4
isoleucylglycine	Peptide	Dipeptide	-3.581	-0.07012	6.259	1.0974	1731
isovalerate	Amino Acid	Leucine, Isoleucine and Valine Metabolism	-5.971	0.004244	5.302	1.2845	913
isovalerylcarnitine	Amino Acid	Leucine, Isoleucine and Valine Metabolism	-4.721	0.002484	5.55	1.24	8
isovalerylglycine	Amino Acid	Leucine, Isoleucine and Valine Metabolism	-4.458	-0.001249	3.22	1.3265	933
kynurenate	Amino Acid	Tryptophan Metabolism	-4.419	0.01432	3.632	1.304	4
kynurenine	Amino Acid	Tryptophan Metabolism	-5.446	-0.002074	4.119	1.2544	17
lactate	Carbohydrate	Glycolysis, Gluconeogenesis, and Pyruvate Metabolism	-6.164	0.03893	4.366	1.2623	4
lactosyl-N-palmitoyl-sphingosine	Lipid	Sphingolipid Metabolism	-5.348	0.03312	3.776	1.2941	4
laurate (12:0)	Lipid	Medium Chain Fatty Acid	-2.446	-0.1301	4.617	0.9537	5
laurylcarnitine	Lipid	Fatty Acid Metabolism(Acyl Carnitine)	-3.398	0.007294	5.167	1.3042	11
leucine	Amino Acid	Leucine, Isoleucine and Valine Metabolism	-5.185	-0.01683	4.678	1.2718	4
leucylglycine	Peptide	Dipeptide	-3.447	-0.05398	4.236	1.0671	3155
linoleate (18:2n6)	Lipid	Polyunsaturated Fatty Acid (n3 and n6)	-4.056	-0.02971	3.391	1.4286	4
linolenate [alpha or gamma; (18:3n3 or 6)]	Lipid	Polyunsaturated Fatty Acid (n3 and n6)	-3.143	-0.001549	3.698	1.3963	4
linoleoylcarnitine*	Lipid	Fatty Acid Metabolism(Acyl Carnitine)	-3.876	0.03437	4.473	1.3401	4
lysine	Amino Acid	Lysine Metabolism	-5.345	0.0354	4.154	1.3003	4
malate	Energy	TCA Cycle	-4.802	0.01155	3.969	1.3098	7
maleate	Lipid	Fatty Acid, Dicarboxylate	-2.204	-0.1775	3.977	1.4657	23
maltose	Carbohydrate	Glycogen Metabolism	-3.686	-0.03617	4.186	1.3156	1081
mannitol/sorbitol	Carbohydrate	Fructose, Mannose and Galactose Metabolism	-2.299	-0.2349	5.005	1.0166	5
mannose	Carbohydrate	Fructose, Mannose and Galactose Metabolism	-5.378	0.06177	4.32	1.1565	77
margarate (17:0)	Lipid	Long Chain Fatty Acid	-2.495	-0.09269	3.843	1.2746	4
methionine	Amino Acid	Methionine, Cysteine, SAM and Taurine Metabolism	-3.847	-0.05665	4.307	1.344	4
methionine sulfone	Amino Acid	Methionine, Cysteine, SAM and Taurine Metabolism	-5.117	0.0388	4.09	1.3011	40
methionine sulfoxide	Amino Acid	Methionine, Cysteine, SAM and Taurine Metabolism	-4.032	-0.009294	5.307	1.3652	7
methionylalanine	Peptide	Dipeptide	-2.359	-0.1975	3.171	1.0531	453
methyl glucopyranoside (alpha + beta)	Xenobiotics	Food Component/Plant	-3.171	-0.1083	4.704	1.3209	138
methyl-4-hydroxybenzoate sulfate	Xenobiotics	Benzoate Metabolism	-2.794	0.004804	3.592	1.4175	167
methylsuccinate	Amino Acid	Leucine, Isoleucine and Valine Metabolism	-5.326	0.02728	4.453	1.397	190
myo-inositol	Lipid	Inositol Metabolism	-5.366	-0.03741	3.881	1.1716	5
myristate (14:0)	Lipid	Long Chain Fatty Acid	-2.743	-0.05226	3.22	1.2019	4
myristoleate (14:1n5)	Lipid	Long Chain Fatty Acid	-3.295	-0.01722	3.448	1.3534	4
myristoleoylcarnitine*	Lipid	Fatty Acid Metabolism(Acyl Carnitine)	-3.815	-0.01574	5.014	1.2958	9
myristoylcarnitine	Lipid	Fatty Acid Metabolism(Acyl Carnitine)	-5.271	0.0189	4.544	1.3266	9
N-(2-furoyl)glycine	Xenobiotics	Food Component/Plant	-3.181	-0.07088	3.343	1.2641	39
N-acetyl-1-methylhistidine*	Amino Acid	Histidine Metabolism	-3.696	0.003941	3.606	1.3081	685
N-acetyl-3-methylhistidine*	Amino Acid	Histidine Metabolism	-2.402	-0.09154	3.535	1.2935	2137
N-acetyl-beta-alanine	Nucleotide	Pyrimidine Metabolism, Uracil containing	-5.533	0.01016	4.38	1.4489	31
N-acetylalanine	Amino Acid	Alanine and Aspartate Metabolism	-5.626	-0.01279	5.498	1.2389	4
N-acetylalliin	Xenobiotics	Food Component/Plant	-2.547	-0.08672	3.831	1.3231	1669
N-acetylarginine	Amino Acid	Urea cycle; Arginine and Proline Metabolism	-3.265	-0.05348	4.631	1.3689	78
N-acetylaspartate (NAA)	Amino Acid	Alanine and Aspartate Metabolism	-5.597	0.1154	4.514	1.1641	47
N-acetylcarnosine	Peptide	Dipeptide Derivative	-4.873	0.04723	3.376	1.233	22
N-acetylcitrulline	Amino Acid	Urea cycle; Arginine and Proline Metabolism	-3.436	-0.04238	4.745	1.3428	314
N-acetylglutamate	Amino Acid	Glutamate Metabolism	-4.145	0.008314	3.201	1.1339	133
N-acetylglycine	Amino Acid	Glycine, Serine and Threonine Metabolism	-3.469	-0.1375	5.231	1.2978	4
N-acetylhistidine	Amino Acid	Histidine Metabolism	-4.623	0.07	4.394	1.2691	383
N-acetylisoleucine	Amino Acid	Leucine, Isoleucine and Valine Metabolism	-4.719	0.01942	4.087	1.2566	40
N-acetylkynurenine (2)	Amino Acid	Tryptophan Metabolism	-3.094	-0.03732	3.655	1.2844	1205
N-acetylleucine	Amino Acid	Leucine, Isoleucine and Valine Metabolism	-4.618	-0.01489	4.457	1.2814	25
N-acetylmethionine	Amino Acid	Methionine, Cysteine, SAM and Taurine Metabolism	-5.404	0.07977	4.162	1.0247	7
N-acetylneuraminate	Carbohydrate	Aminosugar Metabolism	-5.862	-0.02578	5.899	1.199	48
N-acetylphenylalanine	Amino Acid	Phenylalanine and Tyrosine Metabolism	-3.834	-0.04069	4.917	1.3022	13
N-acetylputrescine	Amino Acid	Polyamine Metabolism	-5.224	0.01216	4.159	1.2162	81
N-acetylserine	Amino Acid	Glycine, Serine and Threonine Metabolism	-5.141	-0.05779	4.403	1.183	6
N-acetyltaurine	Amino Acid	Methionine, Cysteine, SAM and Taurine Metabolism	-3.575	-0.03705	3.62	0.8705	4
N-acetylthreonine	Amino Acid	Glycine, Serine and Threonine Metabolism	-5.199	0.03472	3.609	1.1865	9
N-acetyltryptophan	Amino Acid	Tryptophan Metabolism	-4.954	0.04198	4.766	1.2464	23
N-acetyltyrosine	Amino Acid	Phenylalanine and Tyrosine Metabolism	-3.598	-0.03409	4.871	1.347	74
N-acetylvaline	Amino Acid	Leucine, Isoleucine and Valine Metabolism	-5.374	0.004457	4.483	1.1961	4
N-delta-acetylornithine	Amino Acid	Urea cycle; Arginine and Proline Metabolism	-4.735	0.009657	5.082	1.3028	4
N-formylmethionine	Amino Acid	Methionine, Cysteine, SAM and Taurine Metabolism	-4.766	0.001035	5.162	1.1906	4
N-formylphenylalanine	Amino Acid	Phenylalanine and Tyrosine Metabolism	-4.445	-0.03306	4.765	1.1718	629
N-methylalanine	Amino Acid	Alanine and Aspartate Metabolism	-4.659	0.1272	4.849	1.1174	1007
N-methylproline	Amino Acid	Urea cycle; Arginine and Proline Metabolism	-2.132	-0.1568	2.76	1.6174	7
N-palmitoyl-sphingosine (d18:1/16:0)	Lipid	Sphingolipid Metabolism	-6.082	0.008921	4.596	1.3186	5
N1-Methyl-2-pyridone-5-carboxamide	Cofactors and Vitamins	Nicotinate and Nicotinamide Metabolism	-4.976	0.006916	4.332	1.2746	4
N1-methyladenosine	Nucleotide	Purine Metabolism, Adenine containing	-5.824	0.04186	5.738	1.1843	21
N2,N2-dimethylguanosine	Nucleotide	Purine Metabolism, Guanine containing	-4.862	-0.005619	4.653	1.1932	85
N2,N5-diacetylornithine	Amino Acid	Urea cycle; Arginine and Proline Metabolism	-3.183	-0.04276	5.488	1.2202	406
N6,N6,N6-trimethyllysine	Amino Acid	Lysine Metabolism	-4.805	-0.1023	6.166	1.1832	7
N6-acetyllysine	Amino Acid	Lysine Metabolism	-5.182	-0.02333	4.781	1.1329	4
N6-carbamoylthreonyladenosine	Nucleotide	Purine Metabolism, Adenine containing	-5.731	0.01936	3.994	1.3664	19
N6-succinyladenosine	Nucleotide	Purine Metabolism, Adenine containing	-4.771	0.004956	4.78	1.0961	255
naproxen	Xenobiotics	Drug	-2.006	1.76e-14	2.001	1.0868	4042
nicotinamide	Cofactors and Vitamins	Nicotinate and Nicotinamide Metabolism	-4.429	0.08432	5.256	1.2827	58
nonadecanoate (19:0)	Lipid	Long Chain Fatty Acid	-2.932	-0.08871	4.086	1.2113	4
O-acetylhomoserine	Amino Acid	Glycine, Serine and Threonine Metabolism	-3.123	-0.1106	5.628	1.0239	508
o-cresol sulfate	Amino Acid	Phenylalanine and Tyrosine Metabolism	-2.241	-0.1821	3.879	1.353	681
O-methylcatechol sulfate	Xenobiotics	Benzoate Metabolism	-3.956	0.003118	3.251	1.3477	4
O-sulfo-L-tyrosine	Xenobiotics	Chemical	-3.621	-0.01848	3.468	1.3386	4
octadecanedioate	Lipid	Fatty Acid, Dicarboxylate	-4.894	0.02592	4.134	1.2061	141
octanoylcarnitine	Lipid	Fatty Acid Metabolism(Acyl Carnitine)	-3.695	0.01503	5.332	1.248	4
oleamide	Lipid	Fatty Acid, Amide	-9.335	0.008225	10.18	0.902	4
oleate/vaccenate (18:1)	Lipid	Long Chain Fatty Acid	-3.472	0.01808	2.768	1.4568	4
oleoyl ethanolamide	Lipid	Endocannabinoid	-4.963	0.002329	3.469	1.2815	51
oleoylcarnitine	Lipid	Fatty Acid Metabolism(Acyl Carnitine)	-3.852	0.01553	4.01	1.3634	4
ornithine	Amino Acid	Urea cycle; Arginine and Proline Metabolism	-5.618	0.03103	4.315	1.2797	9
orotate	Nucleotide	Pyrimidine Metabolism, Orotate containing	-5.149	-0.01144	4.729	1.282	10
orotidine	Nucleotide	Pyrimidine Metabolism, Orotate containing	-6.72	0.05815	6.482	1.0825	16
oxalate (ethanedioate)	Cofactors and Vitamins	Ascorbate and Aldarate Metabolism	-5.572	0.1174	2.553	1.1672	8
p-cresol sulfate	Amino Acid	Phenylalanine and Tyrosine Metabolism	-4.766	0.1589	2.583	1.1785	4
p-cresol-glucuronide*	Amino Acid	Phenylalanine and Tyrosine Metabolism	-2.883	0.05022	3.262	1.3336	383
palmitate (16:0)	Lipid	Long Chain Fatty Acid	-3.25	-0.04477	3.915	0.9638	4
palmitic amide	Lipid	Fatty Acid, Amide	-6.762	-0.007004	6.125	1.144	4
palmitoleate (16:1n7)	Lipid	Long Chain Fatty Acid	-2.835	-0.08124	3.139	1.3723	5
palmitoyl dihydrosphingomyelin (d18:0/16:0)*	Lipid	Sphingolipid Metabolism	-4.668	0.01487	4.325	1.3678	4
palmitoyl ethanolamide	Lipid	Endocannabinoid	-4.772	-0.01561	4.336	0.9851	10
palmitoyl sphingomyelin (d18:1/16:0)	Lipid	Sphingolipid Metabolism	-5.721	0.03028	4.6	1.3228	4
palmitoylcarnitine	Lipid	Fatty Acid Metabolism(Acyl Carnitine)	-4.02	0.01059	3.936	1.3016	4
palmitoylcholine	Lipid	Fatty Acid Metabolism (Acyl Choline)	-5.045	-0.007941	4.369	1.2629	981
pantothenate	Cofactors and Vitamins	Pantothenate and CoA Metabolism	-3.469	-0.09573	5.654	1.1826	4
paraxanthine	Xenobiotics	Xanthine Metabolism	-5.644	0.1628	2.28	1.0885	93
phenol sulfate	Amino Acid	Phenylalanine and Tyrosine Metabolism	-5.148	-0.139	4.563	1.2198	4
phenylacetate	Amino Acid	Phenylalanine and Tyrosine Metabolism	-4.053	0.01193	3.585	1.33	899
phenylacetylglutamine	Amino Acid	Phenylalanine and Tyrosine Metabolism	-3.992	0.09786	2.734	1.3226	8
phenylalanine	Amino Acid	Phenylalanine and Tyrosine Metabolism	-6.016	0.01013	3.754	1.3417	4
phenylalanylalanine	Peptide	Dipeptide	-2.548	-0.03272	2.774	1.271	3131
phenylalanylarginine	Peptide	Dipeptide	-2.436	-0.01906	3.377	1.3416	2860
phenyllactate (PLA)	Amino Acid	Phenylalanine and Tyrosine Metabolism	-3.658	-0.09666	5.679	1.2279	4
phenylpyruvate	Amino Acid	Phenylalanine and Tyrosine Metabolism	-4.542	0.04812	3.925	1.2682	64
phosphate	Energy	Oxidative Phosphorylation	-6.022	0.03236	4.991	1.2008	22
phosphatidylcholine (16:0/22:5n3, 18:1/20:4)*	Lipid	Phospholipid Metabolism	-6.218	0.05498	4.194	1.4107	4
phosphatidylcholine (18:0/20:5, 16:0/22:5n6)*	Lipid	Phospholipid Metabolism	-3.652	-0.008871	4.599	1.2836	5
phosphoethanolamine	Lipid	Phospholipid Metabolism	-3.987	0.002345	5.443	1.2596	9
pimelate (heptanedioate)	Lipid	Fatty Acid, Dicarboxylate	-2.962	-0.07445	4.563	1.1968	2509
pipecolate	Amino Acid	Lysine Metabolism	-3.075	-0.1806	4.906	1.1009	25
piperine	Xenobiotics	Food Component/Plant	-4.847	0.09847	2.797	1.2604	18
pregn steroid monosulfate*	Lipid	Steroid	-4.755	0.02356	3.033	1.3279	4
pregnanediol-3-glucuronide	Lipid	Steroid	-2.912	-0.08961	4.07	1.1427	248
pregnanolone/allopregnanolone sulfate	Lipid	Steroid	-2.413	-0.1407	3.457	1.2025	2279
pregnen-diol disulfate*	Lipid	Steroid	-5.097	0.04002	3.733	1.301	4
pregnenolone sulfate	Lipid	Steroid	-5.152	0.03263	3.076	1.3074	119
pro-hydroxy-pro	Amino Acid	Urea cycle; Arginine and Proline Metabolism	-3.425	-0.1005	5.243	1.2085	9
proline	Amino Acid	Urea cycle; Arginine and Proline Metabolism	-4.881	0.001424	5.721	1.3686	5
prolylalanine	Peptide	Dipeptide	-6.927	0.019	3.705	1.31	2330
prolylglycine	Peptide	Dipeptide	-4.561	0.002627	3.525	1.3473	924
propionylcarnitine	Lipid	Fatty Acid Metabolism (also BCAA Metabolism)	-5.726	0.02959	4.843	1.2861	13
propionylglycine	Lipid	Fatty Acid Metabolism (also BCAA Metabolism)	-3.911	-0.007881	3.394	1.282	34
propyl 4-hydroxybenzoate sulfate	Xenobiotics	Benzoate Metabolism	-2.692	-0.08047	3.081	1.3765	2402
pseudouridine	Nucleotide	Pyrimidine Metabolism, Uracil containing	-5.357	-0.01054	3.784	1.2411	4
pyridoxate	Cofactors and Vitamins	Vitamin B6 Metabolism	-2.575	-0.158	5.245	1.0093	4
pyroglutamine*	Amino Acid	Glutamate Metabolism	-3.646	-0.02748	3.632	1.3714	58
pyroglutamylglutamine	Peptide	Dipeptide	-3.819	0.01565	4.268	1.1339	247
pyroglutamylvaline	Peptide	Dipeptide	-4.427	-0.0248	5.688	1.2302	552
pyrraline	Xenobiotics	Food Component/Plant	-4.334	0.08949	2.571	1.2996	110
pyruvate	Carbohydrate	Glycolysis, Gluconeogenesis, and Pyruvate Metabolism	-4.599	-0.007036	3.781	1.3181	4
quinate	Xenobiotics	Food Component/Plant	-3.68	0.1429	2.328	1.5277	37
quinolinate	Cofactors and Vitamins	Nicotinate and Nicotinamide Metabolism	-5.138	-0.0018	5.651	1.2166	65
retinol (Vitamin A)	Cofactors and Vitamins	Vitamin A Metabolism	-5.038	0.03525	4.505	1.2539	4
ribitol	Carbohydrate	Pentose Metabolism	-4.906	0.008968	4.796	0.9944	187
ribonate	Carbohydrate	Pentose Metabolism	-5.105	0.02181	5.101	1.2261	46
S-1-pyrroline-5-carboxylate	Amino Acid	Glutamate Metabolism	-5.522	0.0932	4.922	1.1129	362
S-adenosylhomocysteine (SAH)	Amino Acid	Methionine, Cysteine, SAM and Taurine Metabolism	-5.529	0.09325	3.298	1.1992	260
S-allylcysteine	Xenobiotics	Food Component/Plant	-2.752	-0.007266	2.783	1.4814	1792
S-methylcysteine	Amino Acid	Methionine, Cysteine, SAM and Taurine Metabolism	-2.907	-0.1284	3.747	1.2775	4
saccharin	Xenobiotics	Food Component/Plant	-2.792	0.2116	2.175	1.546	1195
salicylate	Xenobiotics	Drug	-3.323	-0.06569	5.753	1.076	98
salicyluric glucuronide*	Xenobiotics	Drug	-2.232	-0.1598	5.3	0.8214	2967
sarcosine (N-Methylglycine)	Amino Acid	Glycine, Serine and Threonine Metabolism	-5.357	-0.004013	4.683	1.2577	65
sebacate (decanedioate)	Lipid	Fatty Acid, Dicarboxylate	-5.196	-0.03786	5.618	1.3081	179
serine	Amino Acid	Glycine, Serine and Threonine Metabolism	-5.798	0.03855	4.85	1.2967	17
spermidine	Amino Acid	Polyamine Metabolism	-2.951	-0.04638	4.605	1.3573	1276
sphinganine	Lipid	Sphingolipid Metabolism	-5.994	-0.01356	5.424	1.285	109
sphinganine-1-phosphate	Lipid	Sphingolipid Metabolism	-4.515	0.01882	3	1.321	32
sphingomyelin (d18:1/14:0, d16:1/16:0)*	Lipid	Sphingolipid Metabolism	-4.677	0.03986	3.934	1.4054	9
sphingomyelin (d18:1/15:0, d16:1/17:0)*	Lipid	Sphingolipid Metabolism	-5.027	0.01306	4.153	1.3665	4
sphingomyelin (d18:1/17:0, d17:1/18:0, d19:1/16:0)	Lipid	Sphingolipid Metabolism	-5.638	0.02528	3.908	1.3199	4
sphingomyelin (d18:1/18:1, d18:2/18:0)	Lipid	Sphingolipid Metabolism	-4.063	-0.00399	4.447	1.3427	4
sphingomyelin (d18:1/20:0, d16:1/22:0)*	Lipid	Sphingolipid Metabolism	-4.184	0.01961	3.656	1.2205	7
sphingomyelin (d18:1/20:1, d18:2/20:0)*	Lipid	Sphingolipid Metabolism	-4.826	0.03662	3.778	1.3376	4
sphingomyelin (d18:1/21:0, d17:1/22:0, d16:1/23:0)*	Lipid	Sphingolipid Metabolism	-3.648	0.03559	3.789	1.2176	4
sphingomyelin (d18:1/22:1, d18:2/22:0, d16:1/24:1)*	Lipid	Sphingolipid Metabolism	-5.045	0.01617	4.273	1.3078	4
sphingomyelin (d18:1/24:1, d18:2/24:0)*	Lipid	Sphingolipid Metabolism	-5.079	0.02093	2.6	0.8521	159
sphingomyelin (d18:2/14:0, d18:1/14:1)*	Lipid	Sphingolipid Metabolism	-4.767	0.03053	3.354	1.3111	4
sphingomyelin (d18:2/16:0, d18:1/16:1)*	Lipid	Sphingolipid Metabolism	-4.605	0.04036	4.187	1.3947	4
sphingomyelin (d18:2/23:0, d18:1/23:1, d17:1/24:1)*	Lipid	Sphingolipid Metabolism	-5.104	0.037	3.117	1.2193	11
sphingomyelin (d18:2/24:1, d18:1/24:2)*	Lipid	Sphingolipid Metabolism	-5.907	0.01361	3.262	0.9067	4
sphingosine	Lipid	Sphingolipid Metabolism	-4.981	-0.02619	5.086	1.3587	5
sphingosine 1-phosphate	Lipid	Sphingolipid Metabolism	-4.798	0.008213	3.328	1.3389	4
stachydrine	Xenobiotics	Food Component/Plant	-2.838	0.06737	2.51	1.4871	14
stearate (18:0)	Lipid	Long Chain Fatty Acid	-3.062	-0.06734	4.195	0.9902	4
stearidonate (18:4n3)	Lipid	Polyunsaturated Fatty Acid (n3 and n6)	-3.544	-0.02532	4.981	1.2971	6
stearoyl sphingomyelin (d18:1/18:0)	Lipid	Sphingolipid Metabolism	-4.426	0.03027	3.794	1.3822	4
stearoylcarnitine	Lipid	Fatty Acid Metabolism(Acyl Carnitine)	-4.883	0.02786	3.546	1.3436	19
suberate (octanedioate)	Lipid	Fatty Acid, Dicarboxylate	-4.65	0.01208	4.693	1.1708	1440
succinate	Energy	TCA Cycle	-6.154	-0.0452	6.082	1.3225	7
succinimide	Xenobiotics	Chemical	-3.959	-0.08277	5.442	1.2467	89
succinylcarnitine	Energy	TCA Cycle	-5.099	0.001181	5.007	1.3021	64
sucrose	Carbohydrate	Disaccharides and Oligosaccharides	-3.518	0.02425	4.677	1.1752	123
sulfate*	Xenobiotics	Chemical	-5.578	0.05312	4.017	1.2361	7
tartarate	Xenobiotics	Food Component/Plant	-2.192	-0.1038	2.616	1.583	1836
tartronate (hydroxymalonate)	Xenobiotics	Bacterial/Fungal	-4.601	0.119	2.731	1.215	189
taurine	Amino Acid	Methionine, Cysteine, SAM and Taurine Metabolism	-5.657	-0.003735	5.541	1.2881	4
tauro-beta-muricholate	Lipid	Primary Bile Acid Metabolism	-2.516	-0.0965	3.978	1.2275	2109
taurochenodeoxycholate	Lipid	Primary Bile Acid Metabolism	-3.89	-0.005454	4.603	1.3739	138
taurocholate	Lipid	Primary Bile Acid Metabolism	-2.719	-0.0248	5.206	1.3615	232
taurocholenate sulfate	Lipid	Secondary Bile Acid Metabolism	-4.012	0.02131	3.64	1.3275	18
taurodeoxycholate	Lipid	Secondary Bile Acid Metabolism	-3.105	0.02086	3.938	1.3533	751
taurolithocholate 3-sulfate	Lipid	Secondary Bile Acid Metabolism	-4.956	0.07769	3.032	1.2583	36
tetradecanedioate	Lipid	Fatty Acid, Dicarboxylate	-2.714	-0.123	5.004	1.231	5
theanine	Xenobiotics	Food Component/Plant	-3.009	0.1793	2.158	1.3451	1597
theobromine	Xenobiotics	Xanthine Metabolism	-5.162	0.06062	3.048	1.2632	16
theophylline	Xenobiotics	Xanthine Metabolism	-5.438	0.1829	2.448	1.0363	34
threonate	Cofactors and Vitamins	Ascorbate and Aldarate Metabolism	-5.272	0.1023	3.471	1.116	5
threonine	Amino Acid	Glycine, Serine and Threonine Metabolism	-4.561	0.008067	3.775	1.3202	4
thymol sulfate	Xenobiotics	Food Component/Plant	-3.011	-0.0975	3.208	1.3557	96
thyroxine	Amino Acid	Phenylalanine and Tyrosine Metabolism	-5.76	0.04016	5.096	1.2842	6
tigloylglycine	Amino Acid	Leucine, Isoleucine and Valine Metabolism	-3.434	-0.02731	3.704	1.3601	1512
tiglylcarnitine	Amino Acid	Leucine, Isoleucine and Valine Metabolism	-5.464	0.04741	4.889	1.2428	509
trans-4-hydroxyproline	Amino Acid	Urea cycle; Arginine and Proline Metabolism	-5.154	-0.09544	5.106	1.3106	14
trans-urocanate	Amino Acid	Histidine Metabolism	-5.669	0.02433	5.209	1.2343	107
trigonelline (N'-methylnicotinate)	Cofactors and Vitamins	Nicotinate and Nicotinamide Metabolism	-3.501	0.0463	2.709	1.4662	7
trimethylamine N-oxide	Lipid	Phospholipid Metabolism	-3.075	-0.1381	4.9	1.1904	45
tryptophan	Amino Acid	Tryptophan Metabolism	-6.302	0.008285	4.739	1.3238	4
tryptophan betaine	Amino Acid	Tryptophan Metabolism	-4.203	0.1269	2.356	1.3022	54
tyramine O-sulfate	Amino Acid	Phenylalanine and Tyrosine Metabolism	-2.858	-0.1182	4.871	1.1824	149
tyrosine	Amino Acid	Phenylalanine and Tyrosine Metabolism	-4.455	-0.008812	3.458	1.3604	4
umbelliferone sulfate	Xenobiotics	Food Component/Plant	-2.79	-0.1035	4.282	1.3315	843
undecanedioate	Lipid	Fatty Acid, Dicarboxylate	-4.771	-0.03976	5.245	1.1049	465
uracil	Nucleotide	Pyrimidine Metabolism, Uracil containing	-5.012	-0.03242	5.601	1.3254	58
urate	Nucleotide	Purine Metabolism, (Hypo)Xanthine/Inosine containing	-4.333	0.03662	3.155	1.2352	4
urea	Amino Acid	Urea cycle; Arginine and Proline Metabolism	-4.426	0.01706	3.909	1.286	5
uridine	Nucleotide	Pyrimidine Metabolism, Uracil containing	-4.505	0.02297	3.3	1.3576	4
ursodeoxycholate	Lipid	Secondary Bile Acid Metabolism	-3.338	-0.0417	4.308	1.3088	718
valine	Amino Acid	Leucine, Isoleucine and Valine Metabolism	-5.301	-0.0116	5.23	1.2919	5
valylglycine	Peptide	Dipeptide	-2.806	-0.08458	5.672	1.1472	1642
vanillate	Xenobiotics	Food Component/Plant	-2.448	-0.09535	4.765	1.0211	3506
vanillic alcohol sulfate	Amino Acid	Phenylalanine and Tyrosine Metabolism	-2	-0.198	3.917	1.2941	1428
vanillylmandelate (VMA)	Amino Acid	Phenylalanine and Tyrosine Metabolism	-6.165	0.01365	4.324	1.2547	12
xanthine	Nucleotide	Purine Metabolism, (Hypo)Xanthine/Inosine containing	-5.171	0.03868	3.758	1.2896	7
xanthurenate	Amino Acid	Tryptophan Metabolism	-5.114	0.04361	3.948	1.2434	106
X - 01911	Unknown		-3.405	0.04421	3.081	1.2781	502
X - 02249	Unknown		-4.32	0.0266	3.72	1.3253	4
X - 02269	Unknown		-4.396	0.1075	3.427	1.324	4
X - 07765	Unknown		-1.949	-0.1395	4.879	1.2827	1729
X - 09789	Unknown		-4.021	0.01235	2.784	1.3763	4
X - 10458	Unknown		-5.34	0.04566	3.655	1.2726	1295
X - 11261	Unknown		-4.36	0.04371	3.294	1.2925	4
X - 11299	Unknown		-4.403	0.0858	3.005	1.3059	18
X - 11308	Unknown		-5.166	0.02283	3.774	1.3439	5
X - 11315	Unknown		-5.021	-0.02649	4.966	1.1592	12
X - 11334	Unknown		-4.495	0.003854	5.972	1.2099	62
X - 11372	Unknown		-5.063	0.06401	3.679	1.2938	4
X - 11381	Unknown		-5.721	0.08793	3.87	1.2217	70
X - 11429	Unknown		-4.957	0.007016	4.254	1.3212	5
X - 11438	Unknown		-4.556	0.03927	3.891	1.327	74
X - 11440	Unknown		-4.661	0.04472	3.616	1.31	7
X - 11441	Unknown		-4.08	0.03145	3.56	1.3282	7
X - 11442	Unknown		-3.849	0.01873	3.608	1.3177	6
X - 11444	Unknown		-5.308	0.1041	3.496	1.2787	9
X - 11452	Unknown		-3.645	0.08017	2.967	1.2568	228
X - 11470	Unknown		-4.358	0.0721	3.447	1.2821	110
X - 11478	Unknown		-5.037	0.03802	3.299	1.2861	4
X - 11483	Unknown		-3.687	0.03928	2.934	1.2821	233
X - 11485	Unknown		-3.437	0.07631	3.207	1.3406	656
X - 11491	Unknown		-3.361	0.04725	3.084	1.1987	227
X - 11522	Unknown		-5.719	-0.003088	4.032	1.3596	7
X - 11530	Unknown		-5.63	-0.01373	3.928	1.3847	4
X - 11537	Unknown		-4.994	-0.0478	4.835	1.2543	944
X - 11538	Unknown		-3.803	-0.03287	4.2	1.2674	4
X - 11540	Unknown		-4.932	-0.004498	3.556	1.3268	332
X - 11549	Unknown		-5.187	0.03324	3.142	1.3706	75
X - 11564	Unknown		-5.558	0.008115	3.813	1.3009	4
X - 11593	Unknown		-4.985	0.0125	3.515	1.255	4
X - 11787	Unknown		-6.062	0.08162	4.193	1.2125	13
X - 11795	Unknown		-5.231	-0.03234	4.704	1.2664	13
X - 11838	Unknown		-2.276	-0.1056	2.765	1.5368	2620
X - 11843	Unknown		-2.299	-0.02686	3.061	1.569	652
X - 11847	Unknown		-2.687	0.01776	2.635	1.4264	800
X - 11849	Unknown		-3.306	0.01417	2.717	1.4097	429
X - 11850	Unknown		-2.423	-0.005863	3.08	1.5432	349
X - 11852	Unknown		-2.344	-0.1122	3.498	1.4413	1547
X - 11880	Unknown		-5.53	0.05795	3.829	1.3195	15
X - 11905	Unknown		-4.161	-0.03644	4.582	1.2908	15
X - 12007	Unknown		-3.635	0.1164	2.705	1.2746	25
X - 12013	Unknown		-2.224	-0.1061	3.354	1.3662	1492
X - 12026	Unknown		-5.364	0.08444	2.497	1.1344	18
X - 12063	Unknown		-3.93	0.04077	3.184	1.2964	31
X - 12100	Unknown		-4.811	0.01212	3.68	1.1055	56
X - 12101	Unknown		-3.756	-0.08471	5.202	1.2538	32
X - 12117	Unknown		-4.849	0.04486	4.165	1.3119	299
X - 12126	Unknown		-3.136	0.04902	2.99	1.3514	812
X - 12127	Unknown		-3.772	-0.05009	5.202	1.0957	67
X - 12170	Unknown		-3.905	0.0257	5.508	1.2718	144
X - 12193	Unknown		-4.416	-0.02056	4.281	1.2898	1385
X - 12206	Unknown		-4.619	0.09872	4.045	1.1586	42
X - 12212	Unknown		-3.466	-0.04375	4.026	1.3106	54
X - 12216	Unknown		-3.862	0.07365	2.557	1.3943	108
X - 12221	Unknown		-3.553	0.07026	2.808	1.3658	690
X - 12230	Unknown		-3.58	-0.05922	3.289	1.5191	22
X - 12231	Unknown		-3.24	0.04904	3.072	1.2818	332
X - 12263	Unknown		-2.376	-0.07863	3.455	1.3113	1868
X - 12329	Unknown		-2.62	-0.09963	2.992	1.4081	543
X - 12339	Unknown		-3.838	-0.007504	3.884	1.3468	35
X - 12407	Unknown		-2.891	-0.01677	3.201	1.3905	2398
X - 12411	Unknown		-3.64	-0.05452	5.903	1.3428	4
X - 12442	Unknown		-3.561	-0.03127	5.077	1.3526	4
X - 12450	Unknown		-3.38	-0.02614	3.094	1.3632	5
X - 12459	Unknown		-3.647	-0.01857	5.767	1.2644	476
X - 12462	Unknown		-5.079	0.005117	4.272	1.1032	152
X - 12472	Unknown		-3.43	-0.02362	4.171	1.2543	274
X - 12511	Unknown		-4.438	0.01136	4.094	1.2925	8
X - 12524	Unknown		-5.763	-0.04117	5.66	1.2941	5
X - 12543	Unknown		-3.047	-0.0351	3.541	1.4307	2230
X - 12544	Unknown		-2.719	-0.175	5.167	0.7507	330
X - 12680	Unknown		-3.589	0.02256	3.588	1.3725	30
X - 12681	Unknown		-4.532	-0.0237	5.352	1.2846	10
X - 12686	Unknown		-3.699	0.04696	2.809	1.4337	1173
X - 12688	Unknown		-4.718	-0.009119	3.666	1.2683	22
X - 12701	Unknown		-3.369	0.09872	2.727	1.2498	379
X - 12707	Unknown		-4.478	0.01675	5.129	1.1673	102
X - 12714	Unknown		-3.284	-0.00422	4.517	1.2636	423
X - 12715	Unknown		-3.067	-0.06354	4.639	1.211	799
X - 12726	Unknown		-3.033	-0.04402	5.502	1.217	487
X - 12729	Unknown		-2.282	-0.1968	4.996	0.9928	513
X - 12730	Unknown		-3.017	-0.005968	2.855	1.2656	356
X - 12731	Unknown		-2.749	-0.1224	3.482	1.456	1625
X - 12738	Unknown		-2.426	-0.003264	3.222	1.4013	1536
X - 12739	Unknown		-3.359	-0.1061	4.145	1.193	575
X - 12740	Unknown		-2.844	0.06338	2.42	1.4433	468
X - 12748	Unknown		-3.817	-0.004985	5.531	1.2353	21
X - 12798	Unknown		-4.529	0.1127	2.89	1.2605	100
X - 12812	Unknown		-2.423	-0.1018	4.8	1.2633	1043
X - 12814	Unknown		-3.273	0.08952	2.717	1.2383	706
X - 12816	Unknown		-3.765	0.1335	2.279	1.3138	1991
X - 12822	Unknown		-4.277	0.06174	3.045	1.4216	576
X - 12824	Unknown		-3.555	-0.02025	3.497	1.3033	473
X - 12831	Unknown		-3.004	0.01217	3.402	1.3004	1454
X - 12844	Unknown		-5.283	0.06997	3.219	1.2917	4
X - 12846	Unknown		-4.405	0.08474	3.044	1.2758	137
X - 12847	Unknown		-2.981	-0.03056	3.574	1.3681	214
X - 12849	Unknown		-2.384	-0.1334	3.919	1.3319	739
X - 12906	Unknown		-4.867	-0.102	4.08	1.257	74
X - 13431	Unknown		-4.333	0.007908	3.553	1.3156	21
X - 13529	Unknown		-3.613	0.00807	3.72	1.2892	4
X - 13553	Unknown		-4.837	0.01347	3.167	1.2939	825
X - 13729	Unknown		-3.895	0.05316	3.486	1.3114	285
X - 13737	Unknown		-4.782	0.009079	5.938	1.2066	154
X - 13835	Unknown		-3.751	0.06648	2.764	1.2857	316
X - 13844	Unknown		-2.873	-0.01994	2.787	1.4624	1115
X - 13846	Unknown		-2.757	-0.02635	4.131	1.4011	1235
X - 13866	Unknown		-3.505	-0.03727	4.11	1.2778	21
X - 13891	Unknown		-3.726	-0.02526	4.919	1.2845	261
X - 14056	Unknown		-5.125	0.06709	5.628	1.3282	29
X - 14095	Unknown		-2.544	-0.1746	4.738	0.929	948
X - 14314	Unknown		-4.676	-0.03455	5.918	1.2507	343
X - 14568	Unknown		-6.447	0.07936	3.767	0.978	4
X - 14626	Unknown		-3.376	0.001728	3.765	1.3128	637
X - 14658	Unknown		-3.185	0.006319	4.018	1.3333	337
X - 14662	Unknown		-3.611	-0.04199	4.324	1.3501	1290
X - 14838	Unknown		-3.867	0.1108	2.827	1.3282	79
X - 14939	Unknown		-4.841	0.01868	3.614	1.2933	11
X - 15245	Unknown		-5.629	0.1346	2.921	1.0963	392
X - 15461	Unknown		-6.163	0.018	5.462	1.1326	151
X - 15469	Unknown		-4.449	0.05767	3.809	1.3091	5
X - 15486	Unknown		-3.75	0.0249	3.185	1.2891	75
X - 15492	Unknown		-3.945	0.05495	3.098	1.3814	96
X - 15497	Unknown		-3.718	0.03153	3.631	1.3065	4
X - 15503	Unknown		-4.802	0.03131	3.21	1.2555	81
X - 15666	Unknown		-3.476	0.005049	3.94	1.2306	1014
X - 15728	Unknown		-3.258	0.01539	3.654	1.3751	344
X - 16071	Unknown		-4.545	-0.02552	4.542	1.2424	37
X - 16124	Unknown		-1.856	-0.3373	2.58	1.5753	1299
X - 16570	Unknown		-3.444	-0.007661	3.503	1.3049	377
X - 16576	Unknown		-4.513	-0.1184	5.556	0.9781	273
X - 16580	Unknown		-3.892	0.0302	3.011	1.2678	58
X - 16649	Unknown		-2.133	-0.1711	3.764	1.3268	2875
X - 16654	Unknown		-3.971	0.002884	3.385	1.4022	626
X - 16935	Unknown		-3.811	0.05587	4.106	1.2742	83
X - 16938	Unknown		-4.146	0.02122	3.937	1.2624	193
X - 16944	Unknown		-4.252	0.05176	3.204	1.3562	10
X - 16946	Unknown		-3.643	-0.03571	4.231	1.3278	9
X - 16947	Unknown		-2.51	0.02469	3.146	1.3822	707
X - 16964	Unknown		-5.616	0.05804	3.55	1.1083	27
X - 17010	Unknown		-2.736	-0.1499	5.232	1.065	14
X - 17145	Unknown		-4.424	0.08083	3.064	1.3031	49
X - 17185	Unknown		-3.469	0.04508	3.467	1.5357	55
X - 17269	Unknown		-4.358	-0.03237	3.477	1.0911	2658
X - 17299	Unknown		-6.766	0.005018	4.971	1.2431	40
X - 17325	Unknown		-3.122	0.03538	3.148	1.3918	294
X - 17327	Unknown		-2.704	-0.05933	3.781	1.3608	1929
X - 17337	Unknown		-5.229	0.07107	2.854	1.2483	35
X - 17340	Unknown		-3.732	0.05521	2.907	1.3564	487
X - 17343	Unknown		-2.811	-0.1117	4.1	1.2714	818
X - 17346	Unknown		-2.534	-0.09372	4.542	1.1439	1621
X - 17348	Unknown		-2.023	-0.1671	3.309	1.5243	3120
X - 17350	Unknown		-2.402	-0.08074	3.444	1.3283	1549
X - 17351	Unknown		-3.099	-0.01253	3.45	1.2956	695
X - 17357	Unknown		-5.308	0.08729	3.21	1.2874	136
X - 17359	Unknown		-5.874	0.07607	3.154	1.3214	88
X - 17361	Unknown		-2.121	-0.1667	4.585	1.2364	3038
X - 17367	Unknown		-2.875	-0.05622	3.655	1.3938	1083
X - 17438	Unknown		-2.914	-0.05352	4.468	1.3125	389
X - 17469	Unknown		-3.497	0.02403	3.756	1.3567	401
X - 17612	Unknown		-3.469	0.02962	3.182	1.2656	1010
X - 17653	Unknown		-4.303	0.0412	4.164	1.3302	35
X - 17676	Unknown		-3.811	-0.01315	3.966	1.3046	150
X - 17677	Unknown		-2.738	-0.002039	2.954	1.4262	862
X - 17685	Unknown		-2.901	-0.003726	3.301	1.3418	562
X - 17686	Unknown		-2.096	-0.131	4.983	1.2195	2167
X - 17690	Unknown		-2.417	-0.05597	3.413	1.4078	393
X - 18249	Unknown		-5.457	0.003776	4.121	1.2671	4
X - 18345	Unknown		-2.432	-0.1884	4.884	1.1222	910
X - 18603	Unknown		-3.842	-0.04255	3.845	1.1488	1238
X - 18779	Unknown		-4.484	-0.01768	5.681	1.1343	43
X - 18886	Unknown		-5.244	0.01912	3.37	1.3435	473
X - 18889	Unknown		-4.689	0.03584	3.458	1.2649	67
X - 18899	Unknown		-4.403	-0.03338	4.224	1.2078	14
X - 18901	Unknown		-3.538	-0.03612	5.391	1.2646	4
X - 18913	Unknown		-3.141	0.001437	4.519	1.2747	5
X - 18914	Unknown		-5.327	0.007176	5.203	1.2798	7
X - 18921	Unknown		-4.832	0.03247	3.047	1.2929	7
X - 18922	Unknown		-4.892	0.02469	4.207	1.298	418
X - 18938	Unknown		-3.015	-0.1187	4.946	1.2648	920
X - 19141	Unknown		-4.762	0.08239	2.665	1.301	8
X - 19183	Unknown		-2.656	0.004808	2.879	1.4548	2342
X - 19438	Unknown		-5.246	0.02692	3.898	1.2295	18
X - 19561	Unknown		-2.763	-0.01459	3.286	1.3113	1246
X - 21258	Unknown		-4.464	-0.01933	4.973	1.2135	6
X - 21283	Unknown		-5.469	0.05667	3.145	1.2658	1214
X - 21285	Unknown		-3.262	-0.01167	3.211	1.3673	1199
X - 21286	Unknown		-4.926	0.04487	3.3	1.288	27
X - 21295	Unknown		-3.294	-0.02062	3.204	1.2861	1042
X - 21312	Unknown		-2.839	-0.05516	3.679	1.3316	1161
X - 21319	Unknown		-5.082	0.03395	3.758	1.3135	50
X - 21327	Unknown		-4.94	-0.0003418	5.032	1.2133	84
X - 21339	Unknown		-5.254	0.02995	3.336	1.2957	10
X - 21343	Unknown		-4.207	0.02997	4.211	1.4054	11
X - 21351	Unknown		-4.402	-0.07243	5.863	1.2852	1067
X - 21353	Unknown		-3.573	-0.05167	3.669	1.3572	50
X - 21358	Unknown		-3.955	-0.03222	5.816	1.2865	6
X - 21364	Unknown		-5.091	0.03726	3.342	1.3428	31
X - 21365	Unknown		-5.307	0.01037	5.04	1.2374	7
X - 21383	Unknown		-3.426	-0.01536	4.154	1.3123	64
X - 21410	Unknown		-4.675	0.003481	3.634	1.3272	152
X - 21411	Unknown		-4.935	-0.02065	5.366	1.2808	46
X - 21441	Unknown		-4.131	0.01801	3.567	1.3422	277
X - 21442	Unknown		-3.36	0.09461	2.924	1.2998	1207
X - 21444	Unknown		-4.028	0.02388	3.62	1.3847	1719
X - 21448	Unknown		-4.024	-0.03113	4.242	1.3477	56
X - 21458	Unknown		-3.896	-0.01777	4.018	1.3331	1468
X - 21467	Unknown		-4.517	0.01572	4.032	1.297	160
X - 21470	Unknown		-3.763	0.03626	4.64	1.2545	97
X - 21471	Unknown		-4.865	0.005704	4.03	1.296	483
X - 21474	Unknown		-2.878	0.01461	3.086	1.3218	1587
X - 21607	Unknown		-5.148	0.04195	5.275	1.2917	172
X - 21658	Unknown		-4.117	-0.0148	4.942	1.3564	491
X - 21659	Unknown		-3.401	-0.01101	3.546	1.3053	1404
X - 21662	Unknown		-5.446	0.02043	3.59	1.2899	5
X - 21666	Unknown		-3.611	-0.03805	3.89	1.3799	25
X - 21668	Unknown		-3.144	-0.008503	4.41	1.2807	569
X - 21729	Unknown		-5.871	-0.02908	4.921	1.179	1312
X - 21735	Unknown		-4.957	0.003679	3.614	1.2195	399
X - 21736	Unknown		-3.747	-0.04825	4.069	1.3125	120
X - 21740	Unknown		-5.692	0.05865	3.896	1.1112	169
X - 21752	Unknown		-2.917	-0.003619	2.886	1.3866	1652
X - 21792	Unknown		-3.426	0.05551	3.304	1.3019	138
X - 21795	Unknown		-3.07	0.1205	2.826	1.3308	1900
X - 21796	Unknown		-4.23	0.01326	5.552	1.3228	4
X - 21807	Unknown		-2.919	-0.03792	4.576	1.2627	1055
X - 21821	Unknown		-3.16	-0.01326	3.331	1.334	693
X - 21829	Unknown		-3.493	-0.03944	3.809	1.2903	551
X - 21834	Unknown		-3.111	-0.06579	5.001	1.2571	494
X - 21849	Unknown		-4.307	0.03489	3.35	1.3316	571
X - 22035	Unknown		-3.594	-0.06719	4.419	1.2958	450
X - 22102	Unknown		-3.522	0.00477	3.495	1.2924	126
X - 22145	Unknown		-4.973	0.02029	5.434	1.2403	318
X - 22147	Unknown		-2.532	-0.01603	3.682	1.3665	415
X - 22162	Unknown		-5.276	0.03974	3.527	1.2427	31
X - 22379	Unknown		-4.368	-0.01862	3.998	1.2454	60
X - 22475	Unknown		-3.27	-0.03024	3.647	1.3973	1326
X - 22515	Unknown		-2.424	-0.03569	3.622	1.3124	1634
X - 22764	Unknown		-4.306	-0.01694	2.884	1.3802	20
X - 22771	Unknown		-5.386	0.04527	3.925	1.1032	12
X - 22775	Unknown		-6.385	0.02084	5.597	0.926	7
X - 22776	Unknown		-3.346	-0.002428	3.553	1.0912	863
X - 22836	Unknown		-4.027	0.07169	3.316	1.5056	1573
X - 22850	Unknown		-4.051	0.06867	3.881	1.4454	125
X - 23283	Unknown		-5.281	0.08351	3.539	1.2447	64
X - 23291	Unknown		-2.978	-0.208	3.404	1.2296	2274
X - 23293	Unknown		-3.68	0.01571	5.198	1.328	217
X - 23294	Unknown		-4.465	0.05123	4.135	1.2656	490
X - 23295	Unknown		-3.958	0.002461	3.41	1.3585	36
X - 23297	Unknown		-4.373	0.007829	3.43	1.3664	708
X - 23314	Unknown		-3.18	-0.035	3.163	1.3826	73
X - 23369	Unknown		-4.634	0.01651	3.38	1.2031	113
X - 23585	Unknown		-4.84	0.02283	3.982	1.3114	773
X - 23587	Unknown		-3.026	-0.05669	3.666	1.3929	882
X - 23588	Unknown		-2.999	-0.1432	3.015	1.6297	3655
X - 23593	Unknown		-4.445	0.00661	5.52	1.1352	139
X - 23636	Unknown		-5.035	0.005836	5.702	1.1269	14
X - 23637	Unknown		-5.166	0.0479	5.522	1.1952	25
X - 23639	Unknown		-5.614	-0.01488	3.844	1.2868	22
X - 23644	Unknown		-2.955	-0.1208	3.039	1.4844	100
X - 23649	Unknown		-2.941	0.1316	2.668	1.3406	2054
X - 23652	Unknown		-4.663	0.07898	3.226	1.264	79
X - 23655	Unknown		-3.865	0.1309	2.601	1.3327	1832
X - 23680	Unknown		-4.283	0.05359	3.602	1.2984	111
X - 23705	Unknown		-5.374	0.05897	3.556	1.3141	81
X - 23729	Unknown		-3.741	0.00527	3.477	1.2801	889
X - 23736	Unknown		-4.997	0.01085	4.388	1.2859	648
X - 23737	Unknown		-4.754	0.0075	5.056	1.2397	890
X - 23739	Unknown		-5.751	0.04143	4.289	1.3192	91
X - 23749	Unknown		-4.569	0.0189	3.203	1.2444	16
X - 23765	Unknown		-4.64	-0.003354	3.459	1.2547	90
X - 23776	Unknown		-3.339	-0.1003	3.19	1.3264	2203
X - 23780	Unknown		-3.993	-0.01717	3.657	1.2199	1061
X - 23782	Unknown		-4.263	-0.02729	3.119	1.3127	35
X - 23788	Unknown		-2.545	-0.02608	3.394	1.3161	990
X - 23997	Unknown		-4.65	0.169	2.528	1.2719	414
X - 24020	Unknown		-5.932	0.059	5.343	1.2644	60
X - 24024	Unknown		-3.966	0.02625	2.971	1.3649	305
X - 24049	Unknown		-5.04	0.0585	3.717	1.3142	138
X - 24054	Unknown		-4.527	0.01374	3.683	1.2638	12
X - 24061	Unknown		-5.635	0.04171	3.843	1.2839	86
X - 24097	Unknown		-3.963	-0.001067	3.59	1.3683	97
X - 24240	Unknown		-5.7	0.02915	3.917	1.3288	27
X - 24241	Unknown		-5.238	0.01722	5.378	1.2888	244
X - 24293	Unknown		-3.123	-0.02547	3.255	1.3314	134
X - 24295	Unknown		-5.494	0.017	3.8	1.3133	5
X - 24306	Unknown		-3.662	0.006531	4.825	1.2285	8
X - 24307	Unknown		-3.511	-0.05763	4.139	1.3341	11
X - 24309	Unknown		-5.07	0.1132	2.696	1.2343	50
X - 24348	Unknown		-3.761	0.03787	3.313	1.3022	428
X - 24422	Unknown		-5.106	-0.06341	5.755	1.0883	363
X - 24425	Unknown		-4.269	0.01874	4.491	1.3874	2079
X - 24438	Unknown		-4.797	0.05419	2.956	1.2136	242
X - 24439	Unknown		-4.657	0.07222	3.836	1.5264	1081
X - 24449	Unknown		-3.815	0.06215	3.368	1.3651	516
X - 24452	Unknown		-7.091	-0.007467	4.571	1.2761	50
X - 24455	Unknown		-4.886	0.06709	4.974	1.1596	298
X - 24456	Unknown		-3.289	-0.0007733	3.021	1.2783	1729
X - 24513	Unknown		-6.047	-0.01025	4.588	1.2378	66
X - 24529	Unknown		-3.83	-0.06769	4.732	1.0889	229
X - 24542	Unknown		-2.698	-0.08783	5.479	1.1616	127
X - 24544	Unknown		-6.331	0.02641	4.36	1.3312	126
X - 24551	Unknown		-2.934	-0.05241	5.562	1.0123	1907
X - 24678	Unknown		-4.197	0.02912	3.762	1.2357	402
X - 24699	Unknown		-7.061	0.06465	4.463	1.1317	135

## Sheet: Metabolite stats INVT  WES
BIOCHEMICAL	SUPER_PATHWAY	SUB_PATHWAY	Min	Median	Max	IQR	missing
1,2,3-benzenetriol sulfate (2)	Xenobiotics	Chemical	-3.658	0	3.658	1.3486	161
1,2-dilinoleoyl-GPC (18:2/18:2)	Lipid	Phospholipid Metabolism	-3.668	0	3.668	1.3486	5
1,2-dipalmitoyl-GPC (16:0/16:0)	Lipid	Phospholipid Metabolism	-3.668	0	3.668	1.3486	4
1,2-distearoyl-GPC (18:0/18:0)	Lipid	Phospholipid Metabolism	-3.616	0	3.616	1.3486	762
1,3,7-trimethylurate	Xenobiotics	Xanthine Metabolism	-3.649	0	3.649	1.3486	295
1,3-dimethylurate	Xenobiotics	Xanthine Metabolism	-3.655	-6.96e-17	3.655	1.3486	214
1,5-anhydroglucitol (1,5-AG)	Carbohydrate	Glycolysis, Gluconeogenesis, and Pyruvate Metabolism	-3.668	0	3.668	1.3486	4
1,7-dimethylurate	Xenobiotics	Xanthine Metabolism	-3.664	0	3.664	1.3486	69
1-(1-enyl-oleoyl)-GPC (P-18:1)*	Lipid	Lysoplasmalogen	-3.666	0	3.666	1.3486	48
1-(1-enyl-oleoyl)-GPE (P-18:1)*	Lipid	Lysoplasmalogen	-3.666	6.96e-17	3.666	1.3486	44
1-(1-enyl-palmitoyl)-2-arachidonoyl-GPC (P-16:0/20:4)*	Lipid	Plasmalogen	-3.668	0	3.668	1.3486	9
1-(1-enyl-palmitoyl)-2-arachidonoyl-GPE (P-16:0/20:4)*	Lipid	Plasmalogen	-3.668	0	3.668	1.3486	5
1-(1-enyl-palmitoyl)-2-docosahexaenoyl-GPC (P-16:0/22:6)*	Lipid	Plasmalogen	-3.668	0	3.668	1.3486	5
1-(1-enyl-palmitoyl)-2-docosahexaenoyl-GPE (P-16:0/22:6)*	Lipid	Plasmalogen	-3.668	0	3.668	1.3486	4
1-(1-enyl-palmitoyl)-2-linoleoyl-GPC (P-16:0/18:2)*	Lipid	Plasmalogen	-3.668	0	3.668	1.3486	8
1-(1-enyl-palmitoyl)-2-linoleoyl-GPE (P-16:0/18:2)*	Lipid	Plasmalogen	-3.668	0	3.668	1.3486	4
1-(1-enyl-palmitoyl)-2-myristoyl-GPC (P-16:0/14:0)*	Lipid	Plasmalogen	-3.642	6.96e-17	3.642	1.3486	400
1-(1-enyl-palmitoyl)-2-oleoyl-GPC (P-16:0/18:1)*	Lipid	Plasmalogen	-3.667	0	3.667	1.3486	21
1-(1-enyl-palmitoyl)-2-oleoyl-GPE (P-16:0/18:1)*	Lipid	Plasmalogen	-3.667	0	3.667	1.3486	29
1-(1-enyl-palmitoyl)-2-palmitoleoyl-GPC (P-16:0/16:1)*	Lipid	Plasmalogen	-3.666	0	3.666	1.3486	37
1-(1-enyl-palmitoyl)-2-palmitoyl-GPC (P-16:0/16:0)*	Lipid	Plasmalogen	-3.666	-6.96e-17	3.666	1.3486	42
1-(1-enyl-palmitoyl)-GPC (P-16:0)*	Lipid	Lysoplasmalogen	-3.668	0	3.668	1.3486	5
1-(1-enyl-palmitoyl)-GPE (P-16:0)*	Lipid	Lysoplasmalogen	-3.668	0	3.668	1.3486	6
1-(1-enyl-stearoyl)-2-arachidonoyl-GPC (P-18:0/20:4)	Lipid	Plasmalogen	-3.668	0	3.668	1.3486	6
1-(1-enyl-stearoyl)-2-arachidonoyl-GPE (P-18:0/20:4)*	Lipid	Plasmalogen	-3.668	0	3.668	1.3486	6
1-(1-enyl-stearoyl)-2-docosahexaenoyl-GPC (P-18:0/22:6)*	Lipid	Plasmalogen	-3.668	0	3.668	1.3486	9
1-(1-enyl-stearoyl)-2-docosahexaenoyl-GPE (P-18:0/22:6)*	Lipid	Plasmalogen	-3.668	0	3.668	1.3486	4
1-(1-enyl-stearoyl)-2-linoleoyl-GPC (P-18:0/18:2)*	Lipid	Plasmalogen	-3.658	6.96e-17	3.658	1.3486	170
1-(1-enyl-stearoyl)-2-linoleoyl-GPE (P-18:0/18:2)*	Lipid	Plasmalogen	-3.668	0	3.668	1.3486	6
1-(1-enyl-stearoyl)-2-oleoyl-GPC (P-18:0/18:1)	Lipid	Plasmalogen	-3.647	0	3.647	1.3486	331
1-(1-enyl-stearoyl)-2-oleoyl-GPE (P-18:0/18:1)	Lipid	Plasmalogen	-3.664	-6.96e-17	3.664	1.3486	68
1-(1-enyl-stearoyl)-GPC (P-18:0) *	Lipid	Lysoplasmalogen	-3.668	0	3.668	1.3486	5
1-(1-enyl-stearoyl)-GPE (P-18:0)*	Lipid	Lysoplasmalogen	-3.668	0	3.668	1.3486	5
1-adrenoyl-GPC (22:4)*	Lipid	Lysolipid	-3.661	-6.96e-17	3.661	1.3486	126
1-arachidonoyl-GPA (20:4)	Lipid	Lysolipid	-3.657	0	3.657	1.3486	177
1-arachidonoyl-GPC (20:4n6)*	Lipid	Lysolipid	-3.668	0	3.668	1.3486	4
1-arachidonoyl-GPE (20:4n6)*	Lipid	Lysolipid	-3.668	0	3.668	1.3486	4
1-arachidonoyl-GPI (20:4)*	Lipid	Lysolipid	-3.668	0	3.668	1.3486	4
1-arachidonylglycerol (20:4)	Lipid	Monoacylglycerol	-3.557	0	3.557	1.3484	1433
1-arachidoyl-GPC (20:0)	Lipid	Lysolipid	-3.66	0	3.66	1.3486	139
1-dihomo-linolenoyl-GPC (20:3n3 or 6)*	Lipid	Lysolipid	-3.668	0	3.668	1.3486	4
1-dihomo-linolenoyl-GPE (20:3n3 or 6)*	Lipid	Lysolipid	-3.65	0	3.65	1.3486	293
1-dihomo-linoleoyl-GPC (20:2)*	Lipid	Lysolipid	-3.668	0	3.668	1.3486	4
1-docosahexaenoyl-GPC (22:6)*	Lipid	Lysolipid	-3.668	0	3.668	1.3486	4
1-docosahexaenoyl-GPE (22:6)*	Lipid	Lysolipid	-3.668	0	3.668	1.3486	4
1-docosapentaenoyl-GPC (22:5n3)*	Lipid	Lysolipid	-3.668	0	3.668	1.3486	14
1-docosapentaenoyl-GPC (22:5n6)*	Lipid	Lysolipid	-3.58	0	3.58	1.3484	1195
1-eicosapentaenoyl-GPC (20:5)*	Lipid	Lysolipid	-3.668	0	3.668	1.3486	4
1-eicosapentaenoyl-GPE (20:5)*	Lipid	Lysolipid	-3.652	-6.96e-17	3.652	1.3486	256
1-eicosenoyl-GPC (20:1)*	Lipid	Lysolipid	-3.668	0	3.668	1.3486	4
1-lignoceroyl-GPC (24:0)	Lipid	Lysolipid	-3.615	6.96e-17	3.615	1.3486	776
1-linolenoyl-GPC (18:3)*	Lipid	Lysolipid	-3.668	0	3.668	1.3486	5
1-linoleoyl-2-arachidonoyl-GPC (18:2/20:4n6)*	Lipid	Phospholipid Metabolism	-3.664	0	3.664	1.3486	71
1-linoleoyl-GPA (18:2)*	Lipid	Lysolipid	-3.649	0	3.649	1.3486	295
1-linoleoyl-GPC (18:2)	Lipid	Lysolipid	-3.668	0	3.668	1.3486	4
1-linoleoyl-GPE (18:2)*	Lipid	Lysolipid	-3.668	0	3.668	1.3486	4
1-linoleoyl-GPI (18:2)*	Lipid	Lysolipid	-3.668	0	3.668	1.3486	6
1-linoleoylglycerol (18:2)	Lipid	Monoacylglycerol	-3.667	6.96e-17	3.667	1.3486	18
1-margaroyl-2-linoleoyl-GPC (17:0/18:2)*	Lipid	Phospholipid Metabolism	-3.668	0	3.668	1.3486	6
1-margaroyl-2-oleoyl-GPC (17:0/18:1)*	Lipid	Phospholipid Metabolism	-3.668	0	3.668	1.3486	4
1-margaroyl-GPC (17:0)	Lipid	Lysolipid	-3.668	0	3.668	1.3486	5
1-methylhistidine	Amino Acid	Histidine Metabolism	-3.666	0	3.666	1.3486	45
1-methylimidazoleacetate	Amino Acid	Histidine Metabolism	-3.665	-6.96e-17	3.665	1.3486	56
1-methylnicotinamide	Cofactors and Vitamins	Nicotinate and Nicotinamide Metabolism	-3.664	0	3.664	1.3486	70
1-methylurate	Xenobiotics	Xanthine Metabolism	-3.64	6.96e-17	3.64	1.3486	432
1-methylxanthine	Xenobiotics	Xanthine Metabolism	-3.664	0	3.664	1.3486	72
1-myristoyl-2-linoleoyl-GPC (14:0/18:2)*	Lipid	Phospholipid Metabolism	-3.668	0	3.668	1.3486	5
1-myristoyl-2-palmitoyl-GPC (14:0/16:0)	Lipid	Phospholipid Metabolism	-3.668	0	3.668	1.3486	4
1-myristoyl-GPC (14:0)	Lipid	Lysolipid	-3.668	0	3.668	1.3486	4
1-nonadecanoyl-GPC (19:0)	Lipid	Lysolipid	-3.664	0	3.664	1.3486	69
1-oleoyl-2-dihomo-linolenoyl-GPC (18:1/20:3)*	Lipid	Phospholipid Metabolism	-3.668	0	3.668	1.3486	14
1-oleoyl-2-docosahexaenoyl-GPC (18:1/22:6)*	Lipid	Phospholipid Metabolism	-3.668	0	3.668	1.3486	4
1-oleoyl-2-linoleoyl-glycerol (18:1/18:2)	Lipid	Diacylglycerol	-3.668	0	3.668	1.3486	6
1-oleoyl-2-linoleoyl-GPC (18:1/18:2)*	Lipid	Phospholipid Metabolism	-3.667	-6.96e-17	3.667	1.3486	30
1-oleoyl-2-linoleoyl-GPE (18:1/18:2)*	Lipid	Phospholipid Metabolism	-3.635	0	3.635	1.3486	496
1-oleoyl-2-linoleoyl-GPI (18:1/18:2)*	Lipid	Phospholipid Metabolism	-3.665	0	3.665	1.3486	63
1-oleoyl-3-linoleoyl-glycerol (18:1/18:2)	Lipid	Diacylglycerol	-3.666	0	3.666	1.3486	37
1-oleoyl-GPC (18:1)	Lipid	Lysolipid	-3.668	0	3.668	1.3486	4
1-oleoyl-GPE (18:1)	Lipid	Lysolipid	-3.668	0	3.668	1.3486	4
1-oleoyl-GPI (18:1)*	Lipid	Lysolipid	-3.647	0	3.647	1.3486	338
1-oleoylglycerol (18:1)	Lipid	Monoacylglycerol	-3.668	0	3.668	1.3486	6
1-palmitoleoyl-2-linoleoyl-GPC (16:1/18:2)*	Lipid	Phospholipid Metabolism	-3.668	0	3.668	1.3486	13
1-palmitoleoyl-GPC (16:1)*	Lipid	Lysolipid	-3.668	0	3.668	1.3486	4
1-palmitoleoylglycerol (16:1)*	Lipid	Monoacylglycerol	-3.647	6.96e-17	3.647	1.3486	336
1-palmitoyl-2-adrenoyl-GPC (16:0/22:4)*	Lipid	Phospholipid Metabolism	-3.668	0	3.668	1.3486	4
1-palmitoyl-2-arachidonoyl-GPC (16:0/20:4)	Lipid	Phospholipid Metabolism	-3.668	0	3.668	1.3486	4
1-palmitoyl-2-arachidonoyl-GPE (16:0/20:4)*	Lipid	Phospholipid Metabolism	-3.668	0	3.668	1.3486	4
1-palmitoyl-2-arachidonoyl-GPI (16:0/20:4)*	Lipid	Phospholipid Metabolism	-3.664	0	3.664	1.3486	67
1-palmitoyl-2-dihomo-linolenoyl-GPC (16:0/20:3n3 or 6)*	Lipid	Phospholipid Metabolism	-3.668	0	3.668	1.3486	7
1-palmitoyl-2-dihomo-linolenoyl-GPE (16:0/20:3)*	Lipid	Phospholipid Metabolism	-3.608	0	3.608	1.3484	860
1-palmitoyl-2-docosahexaenoyl-GPC (16:0/22:6)	Lipid	Phospholipid Metabolism	-3.668	0	3.668	1.3486	4
1-palmitoyl-2-docosahexaenoyl-GPE (16:0/22:6)*	Lipid	Phospholipid Metabolism	-3.668	0	3.668	1.3486	4
1-palmitoyl-2-eicosapentaenoyl-GPC (16:0/20:5)*	Lipid	Phospholipid Metabolism	-3.668	0	3.668	1.3486	4
1-palmitoyl-2-linolenoyl-GPC (16:0/18:3)*	Lipid	Phospholipid Metabolism	-3.668	0	3.668	1.3486	11
1-palmitoyl-2-linoleoyl-glycerol (16:0/18:2)*	Lipid	Diacylglycerol	-3.664	0	3.664	1.3486	74
1-palmitoyl-2-linoleoyl-GPC (16:0/18:2)	Lipid	Phospholipid Metabolism	-3.668	0	3.668	1.3486	4
1-palmitoyl-2-linoleoyl-GPE (16:0/18:2)	Lipid	Phospholipid Metabolism	-3.668	0	3.668	1.3486	4
1-palmitoyl-2-linoleoyl-GPI (16:0/18:2)	Lipid	Phospholipid Metabolism	-3.666	0	3.666	1.3486	49
1-palmitoyl-2-meadoyl-GPC (16:0/20:3n9)*	Lipid	Phospholipid Metabolism	-3.636	0	3.636	1.3486	491
1-palmitoyl-2-oleoyl-GPC (16:0/18:1)	Lipid	Phospholipid Metabolism	-3.668	0	3.668	1.3486	4
1-palmitoyl-2-oleoyl-GPE (16:0/18:1)	Lipid	Phospholipid Metabolism	-3.662	0	3.662	1.3486	111
1-palmitoyl-2-oleoyl-GPI (16:0/18:1)*	Lipid	Phospholipid Metabolism	-3.667	6.96e-17	3.667	1.3486	28
1-palmitoyl-2-palmitoleoyl-GPC (16:0/16:1)*	Lipid	Phospholipid Metabolism	-3.668	0	3.668	1.3486	4
1-palmitoyl-2-stearoyl-GPC (16:0/18:0)	Lipid	Phospholipid Metabolism	-3.668	0	3.668	1.3486	5
1-palmitoyl-3-linoleoyl-glycerol (16:0/18:2)*	Lipid	Diacylglycerol	-3.651	-6.96e-17	3.651	1.3486	274
1-palmitoyl-GPA (16:0)	Lipid	Lysolipid	-3.617	6.96e-17	3.617	1.3486	740
1-palmitoyl-GPC (16:0)	Lipid	Lysolipid	-3.668	0	3.668	1.3486	4
1-palmitoyl-GPE (16:0)	Lipid	Lysolipid	-3.668	0	3.668	1.3486	4
1-palmitoyl-GPI (16:0)*	Lipid	Lysolipid	-3.644	-6.96e-17	3.644	1.3486	378
1-palmitoylglycerol (16:0)	Lipid	Monoacylglycerol	-3.656	0	3.656	1.3486	194
1-palmityl-2-arachidonoyl-GPC (O-16:0/20:4)*	Lipid	Phospholipid Metabolism	-3.668	0	3.668	1.3486	8
1-palmityl-2-oleoyl-GPC (O-16:0/18:1)*	Lipid	Phospholipid Metabolism	-3.667	0	3.667	1.3486	19
1-palmityl-GPC (O-16:0)	Lipid	Lyso-phospho-ether	-3.668	0	3.668	1.3486	5
1-pentadecanoyl-2-linoleoyl-GPC (15:0/18:2)*	Lipid	Phospholipid Metabolism	-3.668	0	3.668	1.3486	5
1-pentadecanoyl-GPC (15:0)*	Lipid	Lysolipid	-3.668	0	3.668	1.3486	4
1-stearoyl-2-arachidonoyl-GPC (18:0/20:4)	Lipid	Phospholipid Metabolism	-3.668	0	3.668	1.3486	4
1-stearoyl-2-arachidonoyl-GPE (18:0/20:4)	Lipid	Phospholipid Metabolism	-3.668	0	3.668	1.3486	4
1-stearoyl-2-arachidonoyl-GPI (18:0/20:4)	Lipid	Phospholipid Metabolism	-3.668	0	3.668	1.3486	9
1-stearoyl-2-dihomo-linolenoyl-GPC (18:0/20:3n3 or 6)*	Lipid	Phospholipid Metabolism	-3.668	0	3.668	1.3486	4
1-stearoyl-2-docosahexaenoyl-GPC (18:0/22:6)	Lipid	Phospholipid Metabolism	-3.668	0	3.668	1.3486	10
1-stearoyl-2-docosahexaenoyl-GPE (18:0/22:6)*	Lipid	Phospholipid Metabolism	-3.668	0	3.668	1.3486	6
1-stearoyl-2-docosapentaenoyl-GPC (18:0/22:5n3)*	Lipid	Phospholipid Metabolism	-3.668	0	3.668	1.3486	4
1-stearoyl-2-docosapentaenoyl-GPC (18:0/22:5n6)*	Lipid	Phospholipid Metabolism	-3.668	0	3.668	1.3486	6
1-stearoyl-2-linoleoyl-GPC (18:0/18:2)*	Lipid	Phospholipid Metabolism	-3.668	0	3.668	1.3486	4
1-stearoyl-2-linoleoyl-GPE (18:0/18:2)*	Lipid	Phospholipid Metabolism	-3.668	0	3.668	1.3486	7
1-stearoyl-2-linoleoyl-GPI (18:0/18:2)	Lipid	Phospholipid Metabolism	-3.668	0	3.668	1.3486	11
1-stearoyl-2-meadoyl-GPC (18:0/20:3n9)*	Lipid	Phospholipid Metabolism	-3.664	0	3.664	1.3486	66
1-stearoyl-2-oleoyl-GPC (18:0/18:1)	Lipid	Phospholipid Metabolism	-3.668	0	3.668	1.3486	5
1-stearoyl-2-oleoyl-GPE (18:0/18:1)	Lipid	Phospholipid Metabolism	-3.667	0	3.667	1.3486	29
1-stearoyl-GPC (18:0)	Lipid	Lysolipid	-3.668	0	3.668	1.3486	4
1-stearoyl-GPE (18:0)	Lipid	Lysolipid	-3.668	0	3.668	1.3486	4
1-stearoyl-GPI (18:0)	Lipid	Lysolipid	-3.668	0	3.668	1.3486	4
1-stearyl-GPC (O-18:0)*	Lipid	Lyso-phospho-ether	-3.667	6.96e-17	3.667	1.3486	18
10-heptadecenoate (17:1n7)	Lipid	Long Chain Fatty Acid	-3.668	0	3.668	1.3486	4
10-nonadecenoate (19:1n9)	Lipid	Long Chain Fatty Acid	-3.668	0	3.668	1.3486	10
10-undecenoate (11:1n1)	Lipid	Medium Chain Fatty Acid	-3.668	0	3.668	1.3486	12
12,13-DiHOME	Lipid	Fatty Acid, Dihydroxy	-3.644	-6.96e-17	3.644	1.3486	378
13-HODE + 9-HODE	Lipid	Fatty Acid, Monohydroxy	-3.667	0	3.667	1.3486	20
15-methylpalmitate	Lipid	Fatty Acid, Branched	-3.663	-6.96e-17	3.663	1.3486	84
16-hydroxypalmitate	Lipid	Fatty Acid, Monohydroxy	-3.668	0	3.668	1.3486	4
16a-hydroxy DHEA 3-sulfate	Lipid	Steroid	-3.668	0	3.668	1.3486	6
17-methylstearate	Lipid	Fatty Acid, Branched	-3.668	0	3.668	1.3486	5
17alpha-hydroxypregnenolone sulfate	Lipid	Steroid	-3.495	0	3.495	1.3482	1987
2,3-dihydroxyisovalerate	Xenobiotics	Food Component/Plant	-3.665	0	3.665	1.3486	61
2-acetamidophenol sulfate	Xenobiotics	Drug	-3.608	0	3.608	1.3484	853
2-aminobutyrate	Amino Acid	Methionine, Cysteine, SAM and Taurine Metabolism	-3.667	0	3.667	1.3486	25
2-aminoheptanoate	Lipid	Fatty Acid, Amino	-3.666	0	3.666	1.3486	49
2-aminooctanoate	Lipid	Fatty Acid, Amino	-3.666	0	3.666	1.3486	35
2-aminophenol sulfate	Xenobiotics	Chemical	-3.668	0	3.668	1.3486	4
2-arachidonoyl-GPC (20:4)*	Lipid	Lysolipid	-3.667	6.96e-17	3.667	1.3486	32
2-arachidonoyl-GPE (20:4)*	Lipid	Lysolipid	-3.651	0	3.651	1.3486	265
2-docosahexaenoyl-GPC (22:6)*	Lipid	Lysolipid	-3.618	0	3.618	1.3486	728
2-hydroxy-3-methylvalerate	Amino Acid	Leucine, Isoleucine and Valine Metabolism	-3.668	0	3.668	1.3486	4
2-hydroxyacetaminophen sulfate*	Xenobiotics	Drug	-3.479	0	3.479	1.3482	2116
2-hydroxyadipate	Lipid	Fatty Acid, Dicarboxylate	-3.533	0	3.533	1.3484	1665
2-hydroxybutyrate/2-hydroxyisobutyrate	Amino Acid	Methionine, Cysteine, SAM and Taurine Metabolism	-3.667	0	3.667	1.3486	21
2-hydroxydecanoate	Lipid	Fatty Acid, Monohydroxy	-3.668	0	3.668	1.3486	4
2-hydroxyglutarate	Lipid	Fatty Acid, Dicarboxylate	-3.647	6.96e-17	3.647	1.3486	330
2-hydroxyhippurate (salicylurate)	Xenobiotics	Benzoate Metabolism	-3.663	0	3.663	1.3486	94
2-hydroxyibuprofen	Xenobiotics	Drug	-2.91	0	2.91	1.3434	3823
2-hydroxyoctanoate	Lipid	Fatty Acid, Monohydroxy	-3.668	0	3.668	1.3486	8
2-hydroxypalmitate	Lipid	Fatty Acid, Monohydroxy	-3.668	0	3.668	1.3486	4
2-hydroxyphenylacetate	Amino Acid	Phenylalanine and Tyrosine Metabolism	-3.55	0	3.55	1.3484	1507
2-hydroxystearate	Lipid	Fatty Acid, Monohydroxy	-3.668	0	3.668	1.3486	4
2-isopropylmalate	Xenobiotics	Food Component/Plant	-3.65	6.96e-17	3.65	1.3486	292
2-linoleoyl-GPC (18:2)*	Lipid	Lysolipid	-3.668	0	3.668	1.3486	4
2-linoleoyl-GPE (18:2)*	Lipid	Lysolipid	-3.663	0	3.663	1.3486	83
2-methoxyacetaminophen glucuronide*	Xenobiotics	Drug	-3.114	6.98e-17	3.114	1.346	3558
2-methoxyacetaminophen sulfate*	Xenobiotics	Drug	-3.183	0	3.183	1.3466	3413
2-methoxyresorcinol sulfate	Xenobiotics	Chemical	-3.472	0	3.472	1.3482	2165
2-methylbutyrylcarnitine (C5)	Amino Acid	Leucine, Isoleucine and Valine Metabolism	-3.632	6.96e-17	3.632	1.3486	542
2-methylcitrate/homocitrate	Energy	TCA Cycle	-3.454	-6.96e-17	3.454	1.3482	2290
2-methylmalonyl carnitine	Lipid	Fatty Acid Synthesis	-3.566	-6.96e-17	3.566	1.3484	1336
2-oleoyl-GPC (18:1)*	Lipid	Lysolipid	-3.668	0	3.668	1.3486	4
2-oleoylglycerol (18:1)	Lipid	Monoacylglycerol	-3.623	0	3.623	1.3486	672
2-palmitoleoyl-GPC (16:1)*	Lipid	Lysolipid	-3.647	-6.96e-17	3.647	1.3486	324
2-palmitoyl-GPC (16:0)*	Lipid	Lysolipid	-3.668	0	3.668	1.3486	4
2-palmitoyl-GPE (16:0)*	Lipid	Lysolipid	-3.667	0	3.667	1.3486	24
2-piperidinone	Xenobiotics	Food Component/Plant	-3.662	0	3.662	1.3486	99
2-stearoyl-GPE (18:0)*	Lipid	Lysolipid	-3.667	0	3.667	1.3486	25
21-hydroxypregnenolone disulfate	Lipid	Steroid	-3.668	0	3.668	1.3486	17
3,7-dimethylurate	Xenobiotics	Xanthine Metabolism	-3.653	0	3.653	1.3486	246
3-(3-hydroxyphenyl)propionate	Amino Acid	Phenylalanine and Tyrosine Metabolism	-3.632	0	3.632	1.3486	539
3-(3-hydroxyphenyl)propionate sulfate	Amino Acid	Phenylalanine and Tyrosine Metabolism	-3.618	0	3.618	1.3486	733
3-(4-hydroxyphenyl)lactate	Amino Acid	Phenylalanine and Tyrosine Metabolism	-3.668	0	3.668	1.3486	4
3-(cystein-S-yl)acetaminophen*	Xenobiotics	Drug	-2.942	0	2.942	1.3438	3793
3-(N-acetyl-L-cystein-S-yl) acetaminophen	Xenobiotics	Drug	-3.011	6.94e-17	3.011	1.3448	3716
3-aminoisobutyrate	Nucleotide	Pyrimidine Metabolism, Thymine containing	-3.667	0	3.667	1.3486	24
3-carboxy-4-methyl-5-propyl-2-furanpropanoate (CMPF)	Lipid	Fatty Acid, Dicarboxylate	-3.668	0	3.668	1.3486	4
3-hydroxy-2-ethylpropionate	Amino Acid	Leucine, Isoleucine and Valine Metabolism	-3.668	0	3.668	1.3486	6
3-hydroxy-3-methylglutarate	Lipid	Mevalonate Metabolism	-3.668	0	3.668	1.3486	6
3-hydroxybutyrate (BHBA)	Lipid	Ketone Bodies	-3.668	0	3.668	1.3486	5
3-hydroxybutyrylcarnitine (1)	Lipid	Fatty Acid Metabolism(Acyl Carnitine)	-3.659	0	3.659	1.3486	145
3-hydroxycotinine glucuronide	Xenobiotics	Tobacco Metabolite	-2.913	0	2.913	1.3434	3821
3-hydroxydecanoate	Lipid	Fatty Acid, Monohydroxy	-3.668	0	3.668	1.3486	4
3-hydroxyhippurate	Xenobiotics	Benzoate Metabolism	-3.668	0	3.668	1.3486	9
3-hydroxyisobutyrate	Amino Acid	Leucine, Isoleucine and Valine Metabolism	-3.668	0	3.668	1.3486	9
3-hydroxylaurate	Lipid	Fatty Acid, Monohydroxy	-3.666	0	3.666	1.3486	47
3-hydroxyoctanoate	Lipid	Fatty Acid, Monohydroxy	-3.668	0	3.668	1.3486	6
3-hydroxypyridine sulfate	Xenobiotics	Chemical	-3.668	0	3.668	1.3486	7
3-hydroxysebacate	Lipid	Fatty Acid, Monohydroxy	-3.633	6.96e-17	3.633	1.3486	536
3-indoxyl sulfate	Amino Acid	Tryptophan Metabolism	-3.668	0	3.668	1.3486	4
3-methoxycatechol sulfate (1)	Xenobiotics	Benzoate Metabolism	-3.657	0	3.657	1.3486	185
3-methoxytyramine sulfate	Amino Acid	Phenylalanine and Tyrosine Metabolism	-3.545	0	3.545	1.3484	1553
3-methoxytyrosine	Amino Acid	Phenylalanine and Tyrosine Metabolism	-3.666	0	3.666	1.3486	41
3-methyl catechol sulfate (1)	Xenobiotics	Benzoate Metabolism	-3.668	0	3.668	1.3486	14
3-methyl catechol sulfate (2)	Xenobiotics	Benzoate Metabolism	-3.534	0	3.534	1.3484	1660
3-methyl-2-oxobutyrate	Amino Acid	Leucine, Isoleucine and Valine Metabolism	-3.668	0	3.668	1.3486	4
3-methyl-2-oxovalerate	Amino Acid	Leucine, Isoleucine and Valine Metabolism	-3.668	0	3.668	1.3486	4
3-methyladipate	Lipid	Fatty Acid, Dicarboxylate	-3.529	0	3.529	1.3484	1705
3-methylglutaconate	Amino Acid	Leucine, Isoleucine and Valine Metabolism	-3.663	0	3.663	1.3486	85
3-methylglutarylcarnitine (2)	Amino Acid	Lysine Metabolism	-3.649	-6.96e-17	3.649	1.3486	304
3-methylhistidine	Amino Acid	Histidine Metabolism	-3.668	0	3.668	1.3486	10
3-methylxanthine	Xenobiotics	Xanthine Metabolism	-3.667	6.96e-17	3.667	1.3486	32
3-phenylpropionate (hydrocinnamate)	Amino Acid	Phenylalanine and Tyrosine Metabolism	-3.661	0	3.661	1.3486	125
3-phosphoglycerate	Carbohydrate	Glycolysis, Gluconeogenesis, and Pyruvate Metabolism	-3.663	0	3.663	1.3486	87
3-ureidopropionate	Nucleotide	Pyrimidine Metabolism, Uracil containing	-3.648	0	3.648	1.3486	321
4-acetamidobutanoate	Amino Acid	Polyamine Metabolism	-3.668	0	3.668	1.3486	13
4-acetamidophenol	Xenobiotics	Drug	-3.238	0	3.238	1.347	3268
4-acetamidophenylglucuronide	Xenobiotics	Drug	-3.325	0	3.325	1.3476	2968
4-acetaminophen sulfate	Xenobiotics	Drug	-3.452	0	3.452	1.3482	2305
4-acetylphenol sulfate	Xenobiotics	Drug	-3.655	0	3.655	1.3486	217
4-allylphenol sulfate	Xenobiotics	Food Component/Plant	-3.665	6.96e-17	3.665	1.3486	50
4-androsten-3alpha,17alpha-diol monosulfate (2)	Lipid	Steroid	-3.649	0	3.649	1.3486	299
4-androsten-3alpha,17alpha-diol monosulfate (3)	Lipid	Steroid	-3.668	0	3.668	1.3486	8
4-androsten-3beta,17beta-diol disulfate (1)	Lipid	Steroid	-3.668	0	3.668	1.3486	7
4-androsten-3beta,17beta-diol disulfate (2)	Lipid	Steroid	-3.668	0	3.668	1.3486	12
4-androsten-3beta,17beta-diol monosulfate (1)	Lipid	Steroid	-3.668	0	3.668	1.3486	5
4-androsten-3beta,17beta-diol monosulfate (2)	Lipid	Steroid	-3.662	0	3.662	1.3486	102
4-ethylphenylsulfate	Xenobiotics	Benzoate Metabolism	-3.668	0	3.668	1.3486	5
4-guanidinobutanoate	Amino Acid	Guanidino and Acetamido Metabolism	-3.666	0	3.666	1.3486	40
4-hydroxybenzoate	Xenobiotics	Benzoate Metabolism	-3.372	0	3.372	1.3478	2759
4-hydroxychlorothalonil	Xenobiotics	Chemical	-3.668	0	3.668	1.3486	6
4-hydroxycoumarin	Xenobiotics	Drug	-3.613	6.96e-17	3.613	1.3486	792
4-hydroxyhippurate	Xenobiotics	Benzoate Metabolism	-3.668	0	3.668	1.3486	4
4-hydroxyphenylacetate	Amino Acid	Phenylalanine and Tyrosine Metabolism	-3.605	-6.96e-17	3.605	1.3484	900
4-hydroxyphenylpyruvate	Amino Acid	Phenylalanine and Tyrosine Metabolism	-3.658	0	3.658	1.3486	159
4-methyl-2-oxopentanoate	Amino Acid	Leucine, Isoleucine and Valine Metabolism	-3.668	0	3.668	1.3486	4
4-methylcatechol sulfate	Xenobiotics	Benzoate Metabolism	-3.668	0	3.668	1.3486	4
4-vinylguaiacol sulfate	Xenobiotics	Food Component/Plant	-3.652	0	3.652	1.3486	253
4-vinylphenol sulfate	Xenobiotics	Benzoate Metabolism	-3.668	0	3.668	1.3486	4
5,6-dihydrothymine	Nucleotide	Pyrimidine Metabolism, Thymine containing	-3.624	6.96e-17	3.624	1.3486	654
5,6-dihydrouracil	Nucleotide	Pyrimidine Metabolism, Uracil containing	-3.608	0	3.608	1.3484	860
5-acetylamino-6-amino-3-methyluracil	Xenobiotics	Xanthine Metabolism	-3.663	0	3.663	1.3486	95
5-acetylamino-6-formylamino-3-methyluracil	Xenobiotics	Xanthine Metabolism	-3.636	-6.96e-17	3.636	1.3486	488
5-dodecenoate (12:1n7)	Lipid	Medium Chain Fatty Acid	-3.668	0	3.668	1.3486	10
5-hydroxyhexanoate	Lipid	Fatty Acid, Monohydroxy	-3.624	0	3.624	1.3486	649
5-hydroxylysine	Amino Acid	Lysine Metabolism	-3.666	-6.96e-17	3.666	1.3486	34
5-hydroxymethyl-2-furoic acid	Amino Acid	Phenylalanine and Tyrosine Metabolism	-3.564	0	3.564	1.3484	1367
5-methyluridine (ribothymidine)	Nucleotide	Pyrimidine Metabolism, Uracil containing	-3.668	0	3.668	1.3486	4
5-oxoproline	Amino Acid	Glutathione Metabolism	-3.668	0	3.668	1.3486	4
5alpha-androstan-3alpha, 17beta-diol-17-glucosiduronate	Lipid	Steroid	-3.428	0	3.428	1.348	2454
5alpha-androstan-3alpha,17alpha-diol monosulfate	Lipid	Steroid	-3.507	0	3.507	1.3482	1893
5alpha-androstan-3alpha,17beta-diol disulfate	Lipid	Steroid	-3.571	0	3.571	1.3484	1289
5alpha-androstan-3alpha,17beta-diol monosulfate (1)	Lipid	Steroid	-3.651	0	3.651	1.3486	277
5alpha-androstan-3alpha,17beta-diol monosulfate (2)	Lipid	Steroid	-3.515	6.96e-17	3.515	1.3482	1826
5alpha-androstan-3beta,17alpha-diol disulfate	Lipid	Steroid	-3.629	0	3.629	1.3486	589
5alpha-androstan-3beta,17beta-diol disulfate	Lipid	Steroid	-3.668	0	3.668	1.3486	10
5alpha-androstan-3beta,17beta-diol monosulfate (1)	Lipid	Steroid	-3.63	0	3.63	1.3486	575
5alpha-pregnan-3(alpha or beta),20beta-diol disulfate	Lipid	Steroid	-3.567	0	3.567	1.3484	1330
5alpha-pregnan-3beta,20alpha-diol disulfate	Lipid	Steroid	-3.665	0	3.665	1.3486	54
5alpha-pregnan-3beta,20alpha-diol monosulfate (2)	Lipid	Steroid	-3.659	0	3.659	1.3486	149
5alpha-pregnan-3beta,20beta-diol monosulfate (1)	Lipid	Steroid	-3.648	0	3.648	1.3486	321
6-hydroxyindole sulfate	Xenobiotics	Chemical	-3.668	0	3.668	1.3486	7
6-oxopiperidine-2-carboxylic acid	Amino Acid	Lysine Metabolism	-3.666	0	3.666	1.3486	35
7-alpha-hydroxy-3-oxo-4-cholestenoate (7-Hoca)	Lipid	Sterol	-3.668	0	3.668	1.3486	4
7-methylguanine	Nucleotide	Purine Metabolism, Guanine containing	-3.668	0	3.668	1.3486	14
7-methylxanthine	Xenobiotics	Xanthine Metabolism	-3.665	0	3.665	1.3486	53
9,10-DiHOME	Lipid	Fatty Acid, Dihydroxy	-3.639	0	3.639	1.3486	449
acetylcarnitine	Lipid	Fatty Acid Metabolism(Acyl Carnitine)	-3.668	0	3.668	1.3486	6
acisoga	Amino Acid	Polyamine Metabolism	-3.557	0	3.557	1.3484	1433
adenine	Nucleotide	Purine Metabolism, Adenine containing	-3.641	0	3.641	1.3486	411
adenosine 3',5'-cyclic monophosphate (cAMP)	Nucleotide	Purine Metabolism, Adenine containing	-3.638	0	3.638	1.3486	461
adenosine 5'-monophosphate (AMP)	Nucleotide	Purine Metabolism, Adenine containing	-3.666	0	3.666	1.3486	41
adipoylcarnitine	Lipid	Fatty Acid Metabolism(Acyl Carnitine)	-3.652	0	3.652	1.3486	253
adrenate (22:4n6)	Lipid	Polyunsaturated Fatty Acid (n3 and n6)	-3.583	0	3.583	1.3484	1160
alanine	Amino Acid	Alanine and Aspartate Metabolism	-3.668	0	3.668	1.3486	15
allantoin	Nucleotide	Purine Metabolism, (Hypo)Xanthine/Inosine containing	-3.668	0	3.668	1.3486	8
alliin	Xenobiotics	Food Component/Plant	-3.337	0	3.337	1.3476	2921
alpha-hydroxycaproate	Lipid	Fatty Acid, Monohydroxy	-3.457	0	3.457	1.3482	2271
alpha-hydroxyisocaproate	Amino Acid	Leucine, Isoleucine and Valine Metabolism	-3.668	0	3.668	1.3486	4
alpha-hydroxyisovalerate	Amino Acid	Leucine, Isoleucine and Valine Metabolism	-3.668	0	3.668	1.3486	4
alpha-ketobutyrate	Amino Acid	Methionine, Cysteine, SAM and Taurine Metabolism	-3.626	0	3.626	1.3486	631
alpha-ketoglutarate	Energy	TCA Cycle	-3.668	0	3.668	1.3486	4
alpha-tocopherol	Cofactors and Vitamins	Tocopherol Metabolism	-3.668	0	3.668	1.3486	4
andro steroid monosulfate (1)*	Lipid	Steroid	-3.654	0	3.654	1.3486	223
androsterone sulfate	Lipid	Steroid	-3.668	0	3.668	1.3486	4
arabitol/xylitol	Carbohydrate	Pentose Metabolism	-3.668	0	3.668	1.3486	15
arabonate/xylonate	Carbohydrate	Pentose Metabolism	-3.668	0	3.668	1.3486	5
arachidate (20:0)	Lipid	Long Chain Fatty Acid	-3.668	0	3.668	1.3486	4
arachidonate (20:4n6)	Lipid	Polyunsaturated Fatty Acid (n3 and n6)	-3.668	0	3.668	1.3486	4
arginine	Amino Acid	Urea cycle; Arginine and Proline Metabolism	-3.668	0	3.668	1.3486	4
asparagine	Amino Acid	Alanine and Aspartate Metabolism	-3.668	0	3.668	1.3486	17
aspartate	Amino Acid	Alanine and Aspartate Metabolism	-3.667	0	3.667	1.3486	25
azelate (nonanedioate)	Lipid	Fatty Acid, Dicarboxylate	-3.664	0	3.664	1.3486	66
behenoyl sphingomyelin (d18:1/22:0)*	Lipid	Sphingolipid Metabolism	-3.656	0	3.656	1.3486	202
benzoate	Xenobiotics	Benzoate Metabolism	-3.622	0	3.622	1.3486	683
beta-alanine	Nucleotide	Pyrimidine Metabolism, Uracil containing	-3.663	0	3.663	1.3486	85
beta-hydroxyisovalerate	Amino Acid	Leucine, Isoleucine and Valine Metabolism	-3.668	0	3.668	1.3486	4
betaine	Amino Acid	Glycine, Serine and Threonine Metabolism	-3.668	0	3.668	1.3486	14
betonicine	Xenobiotics	Food Component/Plant	-3.637	6.96e-17	3.637	1.3486	480
bilirubin (E,E)*	Cofactors and Vitamins	Hemoglobin and Porphyrin Metabolism	-3.668	0	3.668	1.3486	6
bilirubin (Z,Z)	Cofactors and Vitamins	Hemoglobin and Porphyrin Metabolism	-3.668	0	3.668	1.3486	7
biliverdin	Cofactors and Vitamins	Hemoglobin and Porphyrin Metabolism	-3.668	0	3.668	1.3486	6
bradykinin	Peptide	Polypeptide	-3.471	-6.96e-17	3.471	1.3482	2170
bradykinin, des-arg(9)	Peptide	Polypeptide	-3.173	0	3.173	1.3466	3438
bradykinin, hydroxy-pro(3)	Peptide	Polypeptide	-3.293	0	3.293	1.3474	3091
butyrylcarnitine	Lipid	Fatty Acid Metabolism (also BCAA Metabolism)	-3.666	0	3.666	1.3486	49
butyrylglycine	Lipid	Fatty Acid Metabolism (also BCAA Metabolism)	-3.616	0	3.616	1.3486	758
C-glycosyltryptophan	Amino Acid	Tryptophan Metabolism	-3.668	0	3.668	1.3486	4
caffeine	Xenobiotics	Xanthine Metabolism	-3.665	0	3.665	1.3486	55
campesterol	Lipid	Sterol	-3.494	0	3.494	1.3482	1995
caprate (10:0)	Lipid	Medium Chain Fatty Acid	-3.668	0	3.668	1.3486	13
caproate (6:0)	Lipid	Medium Chain Fatty Acid	-3.667	0	3.667	1.3486	21
caprylate (8:0)	Lipid	Medium Chain Fatty Acid	-3.668	0	3.668	1.3486	10
carboxyibuprofen	Xenobiotics	Drug	-3.04	0	3.04	1.3452	3677
carnitine	Lipid	Carnitine Metabolism	-3.668	0	3.668	1.3486	9
catechol sulfate	Xenobiotics	Benzoate Metabolism	-3.668	0	3.668	1.3486	4
chenodeoxycholate	Lipid	Primary Bile Acid Metabolism	-3.614	6.96e-17	3.614	1.3486	784
chiro-inositol	Lipid	Inositol Metabolism	-3.5	-6.96e-17	3.5	1.3482	1952
cholate	Lipid	Primary Bile Acid Metabolism	-3.658	0	3.658	1.3486	159
cholesterol	Lipid	Sterol	-3.668	0	3.668	1.3486	4
choline	Lipid	Phospholipid Metabolism	-3.668	0	3.668	1.3486	7
choline phosphate	Lipid	Phospholipid Metabolism	-3.668	0	3.668	1.3486	7
cinnamoylglycine	Xenobiotics	Food Component/Plant	-3.655	0	3.655	1.3486	209
cis-4-decenoyl carnitine	Lipid	Fatty Acid Metabolism(Acyl Carnitine)	-3.668	0	3.668	1.3486	4
cis-aconitate	Energy	TCA Cycle	-3.651	6.96e-17	3.651	1.3486	278
citrate	Energy	TCA Cycle	-3.665	0	3.665	1.3486	63
citrulline	Amino Acid	Urea cycle; Arginine and Proline Metabolism	-3.668	0	3.668	1.3486	6
cortisol	Lipid	Steroid	-3.668	0	3.668	1.3486	5
cortisone	Lipid	Steroid	-3.667	0	3.667	1.3486	22
cotinine	Xenobiotics	Tobacco Metabolite	-3.193	0	3.193	1.3468	3390
cotinine N-oxide	Xenobiotics	Tobacco Metabolite	-2.919	0	2.919	1.3434	3815
creatine	Amino Acid	Creatine Metabolism	-3.668	0	3.668	1.3486	12
creatinine	Amino Acid	Creatine Metabolism	-3.668	0	3.668	1.3486	12
cyclo(leu-pro)	Peptide	Dipeptide	-3.648	0	3.648	1.3486	321
cys-gly, oxidized	Amino Acid	Glutathione Metabolism	-3.664	0	3.664	1.3486	74
cystathionine	Amino Acid	Methionine, Cysteine, SAM and Taurine Metabolism	-3.645	0	3.645	1.3486	367
cysteine	Amino Acid	Methionine, Cysteine, SAM and Taurine Metabolism	-3.667	6.96e-17	3.667	1.3486	32
cysteine s-sulfate	Amino Acid	Methionine, Cysteine, SAM and Taurine Metabolism	-3.668	0	3.668	1.3486	8
cysteine sulfinic acid	Amino Acid	Methionine, Cysteine, SAM and Taurine Metabolism	-3.65	0	3.65	1.3486	286
cysteine-glutathione disulfide	Amino Acid	Glutathione Metabolism	-3.639	-6.96e-17	3.639	1.3486	440
cysteinylglycine	Amino Acid	Glutathione Metabolism	-3.663	-6.96e-17	3.663	1.3486	84
cystine	Amino Acid	Methionine, Cysteine, SAM and Taurine Metabolism	-3.665	0	3.665	1.3486	54
daidzein sulfate (2)	Xenobiotics	Food Component/Plant	-3.296	6.96e-17	3.296	1.3474	3082
decanoylcarnitine	Lipid	Fatty Acid Metabolism(Acyl Carnitine)	-3.668	0	3.668	1.3486	5
dehydroisoandrosterone sulfate (DHEA-S)	Lipid	Steroid	-3.668	0	3.668	1.3486	4
deoxycarnitine	Lipid	Carnitine Metabolism	-3.667	0	3.667	1.3486	22
deoxycholate	Lipid	Secondary Bile Acid Metabolism	-3.618	0	3.618	1.3486	735
dihomo-linoleate (20:2n6)	Lipid	Polyunsaturated Fatty Acid (n3 and n6)	-3.668	0	3.668	1.3486	4
dihomo-linolenate (20:3n3 or n6)	Lipid	Polyunsaturated Fatty Acid (n3 and n6)	-3.668	0	3.668	1.3486	4
dihydroferulic acid	Xenobiotics	Food Component/Plant	-3.626	6.96e-17	3.626	1.3486	622
dimethyl sulfone	Xenobiotics	Chemical	-3.616	0	3.616	1.3486	762
dimethylarginine (SDMA + ADMA)	Amino Acid	Urea cycle; Arginine and Proline Metabolism	-3.668	0	3.668	1.3486	4
dimethylglycine	Amino Acid	Glycine, Serine and Threonine Metabolism	-3.667	0	3.667	1.3486	20
docosadienoate (22:2n6)	Lipid	Polyunsaturated Fatty Acid (n3 and n6)	-3.668	0	3.668	1.3486	9
docosahexaenoate (DHA; 22:6n3)	Lipid	Polyunsaturated Fatty Acid (n3 and n6)	-3.668	0	3.668	1.3486	4
docosapentaenoate (n3 DPA; 22:5n3)	Lipid	Polyunsaturated Fatty Acid (n3 and n6)	-3.668	0	3.668	1.3486	7
docosatrienoate (22:3n3)	Lipid	Polyunsaturated Fatty Acid (n3 and n6)	-3.575	0	3.575	1.3484	1249
dodecanedioate	Lipid	Fatty Acid, Dicarboxylate	-3.667	0	3.667	1.3486	27
dopamine sulfate (1)	Amino Acid	Phenylalanine and Tyrosine Metabolism	-3.584	-6.96e-17	3.584	1.3484	1144
dopamine sulfate (2)	Amino Acid	Phenylalanine and Tyrosine Metabolism	-3.668	0	3.668	1.3486	4
DSGEGDFXAEGGGVR*	Peptide	Fibrinogen Cleavage Peptide	-3.325	0	3.325	1.3476	2969
EDTA	Xenobiotics	Chemical	-3.668	0	3.668	1.3486	4
eicosanodioate	Lipid	Fatty Acid, Dicarboxylate	-3.666	0	3.666	1.3486	37
eicosapentaenoate (EPA; 20:5n3)	Lipid	Polyunsaturated Fatty Acid (n3 and n6)	-3.668	0	3.668	1.3486	4
eicosenoate (20:1)	Lipid	Long Chain Fatty Acid	-3.668	0	3.668	1.3486	4
epiandrosterone sulfate	Lipid	Steroid	-3.668	0	3.668	1.3486	4
ergothioneine	Xenobiotics	Food Component/Plant	-3.667	0	3.667	1.3486	19
erucate (22:1n9)	Lipid	Long Chain Fatty Acid	-3.668	0	3.668	1.3486	4
erythritol	Xenobiotics	Food Component/Plant	-3.666	-6.96e-17	3.666	1.3486	34
erythronate*	Carbohydrate	Aminosugar Metabolism	-3.668	0	3.668	1.3486	4
escitalopram	Xenobiotics	Drug	-2.506	-0.007644	2.506	1.33	4018
ethyl glucuronide	Xenobiotics	Chemical	-3.26	0	3.26	1.3472	3203
ethyl paraben sulfate	Xenobiotics	Chemical	-3.597	0	3.597	1.3484	993
ethylmalonate	Amino Acid	Leucine, Isoleucine and Valine Metabolism	-3.668	0	3.668	1.3486	6
etiocholanolone glucuronide	Lipid	Steroid	-3.657	0	3.657	1.3486	185
eugenol sulfate	Xenobiotics	Food Component/Plant	-3.639	-6.96e-17	3.639	1.3486	450
ferulic acid 4-sulfate	Xenobiotics	Food Component/Plant	-3.664	0	3.664	1.3486	65
flavin adenine dinucleotide (FAD)	Cofactors and Vitamins	Riboflavin Metabolism	-3.646	0	3.646	1.3486	352
fructose	Carbohydrate	Fructose, Mannose and Galactose Metabolism	-3.668	0	3.668	1.3486	7
fumarate	Energy	TCA Cycle	-3.668	0	3.668	1.3486	5
galactonate	Carbohydrate	Fructose, Mannose and Galactose Metabolism	-3.658	0	3.658	1.3486	168
gamma-carboxyglutamate	Amino Acid	Glutamate Metabolism	-3.65	0	3.65	1.3486	281
gamma-CEHC	Cofactors and Vitamins	Tocopherol Metabolism	-3.668	0	3.668	1.3486	14
gamma-CEHC glucuronide*	Cofactors and Vitamins	Tocopherol Metabolism	-3.521	0	3.521	1.3484	1770
gamma-glutamyl-2-aminobutyrate	Peptide	Gamma-glutamyl Amino Acid	-3.654	-6.96e-17	3.654	1.3486	234
gamma-glutamyl-epsilon-lysine	Peptide	Gamma-glutamyl Amino Acid	-3.666	0	3.666	1.3486	37
gamma-glutamylalanine	Peptide	Gamma-glutamyl Amino Acid	-3.662	0	3.662	1.3486	107
gamma-glutamylglutamate	Peptide	Gamma-glutamyl Amino Acid	-3.662	-6.96e-17	3.662	1.3486	104
gamma-glutamylglutamine	Peptide	Gamma-glutamyl Amino Acid	-3.667	-6.96e-17	3.667	1.3486	30
gamma-glutamylglycine	Peptide	Gamma-glutamyl Amino Acid	-3.668	0	3.668	1.3486	7
gamma-glutamylhistidine	Peptide	Gamma-glutamyl Amino Acid	-3.664	0	3.664	1.3486	74
gamma-glutamylisoleucine*	Peptide	Gamma-glutamyl Amino Acid	-3.667	6.96e-17	3.667	1.3486	28
gamma-glutamylleucine	Peptide	Gamma-glutamyl Amino Acid	-3.668	0	3.668	1.3486	4
gamma-glutamylmethionine	Peptide	Gamma-glutamyl Amino Acid	-3.66	0	3.66	1.3486	130
gamma-glutamylphenylalanine	Peptide	Gamma-glutamyl Amino Acid	-3.668	0	3.668	1.3486	4
gamma-glutamylthreonine*	Peptide	Gamma-glutamyl Amino Acid	-3.665	0	3.665	1.3486	51
gamma-glutamyltryptophan	Peptide	Gamma-glutamyl Amino Acid	-3.599	0	3.599	1.3484	968
gamma-glutamyltyrosine	Peptide	Gamma-glutamyl Amino Acid	-3.667	0	3.667	1.3486	23
gamma-glutamylvaline	Peptide	Gamma-glutamyl Amino Acid	-3.668	0	3.668	1.3486	6
gamma-tocopherol/beta-tocopherol	Cofactors and Vitamins	Tocopherol Metabolism	-3.651	0	3.651	1.3486	267
gluconate	Xenobiotics	Food Component/Plant	-3.667	0	3.667	1.3486	20
glucose	Carbohydrate	Glycolysis, Gluconeogenesis, and Pyruvate Metabolism	-3.668	0	3.668	1.3486	4
glucuronate	Carbohydrate	Aminosugar Metabolism	-3.668	0	3.668	1.3486	5
glutamate	Amino Acid	Glutamate Metabolism	-3.668	0	3.668	1.3486	4
glutamine	Amino Acid	Glutamate Metabolism	-3.668	0	3.668	1.3486	4
glutarate (pentanedioate)	Amino Acid	Lysine Metabolism	-3.66	0	3.66	1.3486	141
glutarylcarnitine (C5)	Amino Acid	Lysine Metabolism	-3.665	-6.96e-17	3.665	1.3486	60
glycerate	Carbohydrate	Glycolysis, Gluconeogenesis, and Pyruvate Metabolism	-3.668	0	3.668	1.3486	5
glycerol	Lipid	Glycerolipid Metabolism	-3.668	0	3.668	1.3486	14
glycerol 3-phosphate	Lipid	Glycerolipid Metabolism	-3.659	0	3.659	1.3486	156
glycerophosphoethanolamine	Lipid	Phospholipid Metabolism	-3.668	0	3.668	1.3486	4
glycerophosphoglycerol	Lipid	Glycerolipid Metabolism	-3.63	0	3.63	1.3486	575
glycerophosphorylcholine (GPC)	Lipid	Phospholipid Metabolism	-3.668	0	3.668	1.3486	4
glycine	Amino Acid	Glycine, Serine and Threonine Metabolism	-3.668	0	3.668	1.3486	6
glycochenodeoxycholate	Lipid	Primary Bile Acid Metabolism	-3.664	0	3.664	1.3486	69
glycochenodeoxycholate glucuronide (1)	Lipid	Primary Bile Acid Metabolism	-3.665	0	3.665	1.3486	58
glycochenodeoxycholate sulfate	Lipid	Primary Bile Acid Metabolism	-3.658	0	3.658	1.3486	167
glycocholate	Lipid	Primary Bile Acid Metabolism	-3.668	0	3.668	1.3486	4
glycocholate glucuronide (1)	Lipid	Primary Bile Acid Metabolism	-3.376	0	3.376	1.3478	2739
glycocholenate sulfate*	Lipid	Secondary Bile Acid Metabolism	-3.668	0	3.668	1.3486	11
glycodeoxycholate	Lipid	Secondary Bile Acid Metabolism	-3.599	0	3.599	1.3484	972
glycodeoxycholate sulfate	Lipid	Secondary Bile Acid Metabolism	-3.657	0	3.657	1.3486	180
glycohyocholate	Lipid	Secondary Bile Acid Metabolism	-3.639	0	3.639	1.3486	453
glycolithocholate	Lipid	Secondary Bile Acid Metabolism	-3.636	0	3.636	1.3486	491
glycolithocholate sulfate*	Lipid	Secondary Bile Acid Metabolism	-3.668	0	3.668	1.3486	10
glycosyl-N-palmitoyl-sphingosine	Lipid	Sphingolipid Metabolism	-3.668	0	3.668	1.3486	4
glycoursodeoxycholate	Lipid	Secondary Bile Acid Metabolism	-3.668	0	3.668	1.3486	15
glycylphenylalanine	Peptide	Dipeptide	-3.391	6.95e-17	3.391	1.3478	2662
guanidinoacetate	Amino Acid	Creatine Metabolism	-3.668	0	3.668	1.3486	9
gulonic acid*	Cofactors and Vitamins	Ascorbate and Aldarate Metabolism	-3.65	-6.96e-17	3.65	1.3486	290
heptanoate (7:0)	Lipid	Medium Chain Fatty Acid	-3.638	6.96e-17	3.638	1.3486	466
hexadecanedioate	Lipid	Fatty Acid, Dicarboxylate	-3.668	0	3.668	1.3486	5
hexanoylcarnitine	Lipid	Fatty Acid Metabolism(Acyl Carnitine)	-3.667	0	3.667	1.3486	23
hexanoylglycine	Lipid	Fatty Acid Metabolism(Acyl Glycine)	-3.5	0	3.5	1.3482	1954
hippurate	Xenobiotics	Benzoate Metabolism	-3.668	0	3.668	1.3486	4
histidine	Amino Acid	Histidine Metabolism	-3.668	0	3.668	1.3486	4
histidylalanine	Peptide	Dipeptide	-3.464	0	3.464	1.3482	2224
homoarginine	Amino Acid	Urea cycle; Arginine and Proline Metabolism	-3.668	0	3.668	1.3486	4
homocitrulline	Amino Acid	Urea cycle; Arginine and Proline Metabolism	-3.659	6.96e-17	3.659	1.3486	154
homostachydrine*	Xenobiotics	Food Component/Plant	-3.659	6.96e-17	3.659	1.3486	148
homovanillate (HVA)	Amino Acid	Phenylalanine and Tyrosine Metabolism	-3.6	6.96e-17	3.6	1.3484	952
hydantoin-5-propionic acid	Amino Acid	Histidine Metabolism	-3.652	0	3.652	1.3486	258
hydroquinone sulfate	Xenobiotics	Drug	-3.662	0	3.662	1.3486	108
hydroxycotinine	Xenobiotics	Tobacco Metabolite	-3.006	-6.96e-17	3.006	1.3448	3722
hyocholate	Lipid	Secondary Bile Acid Metabolism	-3.545	6.96e-17	3.545	1.3484	1550
hypotaurine	Amino Acid	Methionine, Cysteine, SAM and Taurine Metabolism	-3.66	0	3.66	1.3486	130
hypoxanthine	Nucleotide	Purine Metabolism, (Hypo)Xanthine/Inosine containing	-3.663	0	3.663	1.3486	94
ibuprofen	Xenobiotics	Drug	-2.726	0	2.726	1.339	3944
imidazole lactate	Amino Acid	Histidine Metabolism	-3.666	0	3.666	1.3486	41
imidazole propionate	Amino Acid	Histidine Metabolism	-3.614	0	3.614	1.3486	781
iminodiacetate (IDA)	Xenobiotics	Chemical	-3.668	0	3.668	1.3486	12
indole-3-carboxylic acid	Amino Acid	Tryptophan Metabolism	-3.612	0	3.612	1.3486	811
indoleacetate	Amino Acid	Tryptophan Metabolism	-3.668	0	3.668	1.3486	4
indoleacetylglutamine	Amino Acid	Tryptophan Metabolism	-3.536	0	3.536	1.3484	1634
indolelactate	Amino Acid	Tryptophan Metabolism	-3.668	0	3.668	1.3486	4
indolepropionate	Amino Acid	Tryptophan Metabolism	-3.668	0	3.668	1.3486	17
indolin-2-one	Xenobiotics	Food Component/Plant	-3.641	6.96e-17	3.641	1.3486	422
inosine	Nucleotide	Purine Metabolism, (Hypo)Xanthine/Inosine containing	-3.564	0	3.564	1.3484	1363
inosine 5'-monophosphate (IMP)	Nucleotide	Purine Metabolism, (Hypo)Xanthine/Inosine containing	-3.559	-6.96e-17	3.559	1.3484	1414
isobutyrylcarnitine	Amino Acid	Leucine, Isoleucine and Valine Metabolism	-3.668	0	3.668	1.3486	11
isobutyrylglycine	Amino Acid	Leucine, Isoleucine and Valine Metabolism	-3.648	0	3.648	1.3486	310
isoeugenol sulfate	Xenobiotics	Food Component/Plant	-3.48	0	3.48	1.3482	2108
isoleucine	Amino Acid	Leucine, Isoleucine and Valine Metabolism	-3.668	0	3.668	1.3486	4
isoleucylglycine	Peptide	Dipeptide	-3.526	0	3.526	1.3484	1731
isovalerate	Amino Acid	Leucine, Isoleucine and Valine Metabolism	-3.604	0	3.604	1.3484	913
isovalerylcarnitine	Amino Acid	Leucine, Isoleucine and Valine Metabolism	-3.668	0	3.668	1.3486	8
isovalerylglycine	Amino Acid	Leucine, Isoleucine and Valine Metabolism	-3.602	0	3.602	1.3484	933
kynurenate	Amino Acid	Tryptophan Metabolism	-3.668	0	3.668	1.3486	4
kynurenine	Amino Acid	Tryptophan Metabolism	-3.668	0	3.668	1.3486	17
lactate	Carbohydrate	Glycolysis, Gluconeogenesis, and Pyruvate Metabolism	-3.668	0	3.668	1.3486	4
lactosyl-N-palmitoyl-sphingosine	Lipid	Sphingolipid Metabolism	-3.668	0	3.668	1.3486	4
laurate (12:0)	Lipid	Medium Chain Fatty Acid	-3.668	0	3.668	1.3486	5
laurylcarnitine	Lipid	Fatty Acid Metabolism(Acyl Carnitine)	-3.668	0	3.668	1.3486	11
leucine	Amino Acid	Leucine, Isoleucine and Valine Metabolism	-3.668	0	3.668	1.3486	4
leucylglycine	Peptide	Dipeptide	-3.275	0	3.275	1.3474	3155
linoleate (18:2n6)	Lipid	Polyunsaturated Fatty Acid (n3 and n6)	-3.668	0	3.668	1.3486	4
linolenate [alpha or gamma; (18:3n3 or 6)]	Lipid	Polyunsaturated Fatty Acid (n3 and n6)	-3.668	0	3.668	1.3486	4
linoleoylcarnitine*	Lipid	Fatty Acid Metabolism(Acyl Carnitine)	-3.668	0	3.668	1.3486	4
lysine	Amino Acid	Lysine Metabolism	-3.668	0	3.668	1.3486	4
malate	Energy	TCA Cycle	-3.668	0	3.668	1.3486	7
maleate	Lipid	Fatty Acid, Dicarboxylate	-3.667	0	3.667	1.3486	23
maltose	Carbohydrate	Glycogen Metabolism	-3.59	0	3.59	1.3484	1081
mannitol/sorbitol	Carbohydrate	Fructose, Mannose and Galactose Metabolism	-3.668	0	3.668	1.3486	5
mannose	Carbohydrate	Fructose, Mannose and Galactose Metabolism	-3.664	0	3.664	1.3486	77
margarate (17:0)	Lipid	Long Chain Fatty Acid	-3.668	0	3.668	1.3486	4
methionine	Amino Acid	Methionine, Cysteine, SAM and Taurine Metabolism	-3.668	0	3.668	1.3486	4
methionine sulfone	Amino Acid	Methionine, Cysteine, SAM and Taurine Metabolism	-3.666	0	3.666	1.3486	40
methionine sulfoxide	Amino Acid	Methionine, Cysteine, SAM and Taurine Metabolism	-3.668	0	3.668	1.3486	7
methionylalanine	Peptide	Dipeptide	-3.639	0	3.639	1.3486	453
methyl glucopyranoside (alpha + beta)	Xenobiotics	Food Component/Plant	-3.66	0	3.66	1.3486	138
methyl-4-hydroxybenzoate sulfate	Xenobiotics	Benzoate Metabolism	-3.658	0	3.658	1.3486	167
methylsuccinate	Amino Acid	Leucine, Isoleucine and Valine Metabolism	-3.656	0	3.656	1.3486	190
myo-inositol	Lipid	Inositol Metabolism	-3.668	0	3.668	1.3486	5
myristate (14:0)	Lipid	Long Chain Fatty Acid	-3.668	0	3.668	1.3486	4
myristoleate (14:1n5)	Lipid	Long Chain Fatty Acid	-3.668	0	3.668	1.3486	4
myristoleoylcarnitine*	Lipid	Fatty Acid Metabolism(Acyl Carnitine)	-3.668	0	3.668	1.3486	9
myristoylcarnitine	Lipid	Fatty Acid Metabolism(Acyl Carnitine)	-3.668	0	3.668	1.3486	9
N-(2-furoyl)glycine	Xenobiotics	Food Component/Plant	-3.666	0	3.666	1.3486	39
N-acetyl-1-methylhistidine*	Amino Acid	Histidine Metabolism	-3.622	0	3.622	1.3486	685
N-acetyl-3-methylhistidine*	Amino Acid	Histidine Metabolism	-3.476	0	3.476	1.3482	2137
N-acetyl-beta-alanine	Nucleotide	Pyrimidine Metabolism, Uracil containing	-3.667	0	3.667	1.3486	31
N-acetylalanine	Amino Acid	Alanine and Aspartate Metabolism	-3.668	0	3.668	1.3486	4
N-acetylalliin	Xenobiotics	Food Component/Plant	-3.533	0	3.533	1.3484	1669
N-acetylarginine	Amino Acid	Urea cycle; Arginine and Proline Metabolism	-3.664	0	3.664	1.3486	78
N-acetylaspartate (NAA)	Amino Acid	Alanine and Aspartate Metabolism	-3.666	0	3.666	1.3486	47
N-acetylcarnosine	Peptide	Dipeptide Derivative	-3.667	0	3.667	1.3486	22
N-acetylcitrulline	Amino Acid	Urea cycle; Arginine and Proline Metabolism	-3.648	-6.96e-17	3.648	1.3486	314
N-acetylglutamate	Amino Acid	Glutamate Metabolism	-3.66	0	3.66	1.3486	133
N-acetylglycine	Amino Acid	Glycine, Serine and Threonine Metabolism	-3.668	0	3.668	1.3486	4
N-acetylhistidine	Amino Acid	Histidine Metabolism	-3.643	0	3.643	1.3486	383
N-acetylisoleucine	Amino Acid	Leucine, Isoleucine and Valine Metabolism	-3.666	0	3.666	1.3486	40
N-acetylkynurenine (2)	Amino Acid	Tryptophan Metabolism	-3.579	0	3.579	1.3484	1205
N-acetylleucine	Amino Acid	Leucine, Isoleucine and Valine Metabolism	-3.667	0	3.667	1.3486	25
N-acetylmethionine	Amino Acid	Methionine, Cysteine, SAM and Taurine Metabolism	-3.668	0	3.668	1.3486	7
N-acetylneuraminate	Carbohydrate	Aminosugar Metabolism	-3.666	0	3.666	1.3486	48
N-acetylphenylalanine	Amino Acid	Phenylalanine and Tyrosine Metabolism	-3.668	0	3.668	1.3486	13
N-acetylputrescine	Amino Acid	Polyamine Metabolism	-3.663	0	3.663	1.3486	81
N-acetylserine	Amino Acid	Glycine, Serine and Threonine Metabolism	-3.668	0	3.668	1.3486	6
N-acetyltaurine	Amino Acid	Methionine, Cysteine, SAM and Taurine Metabolism	-3.668	0	3.668	1.3486	4
N-acetylthreonine	Amino Acid	Glycine, Serine and Threonine Metabolism	-3.668	0	3.668	1.3486	9
N-acetyltryptophan	Amino Acid	Tryptophan Metabolism	-3.667	0	3.667	1.3486	23
N-acetyltyrosine	Amino Acid	Phenylalanine and Tyrosine Metabolism	-3.664	0	3.664	1.3486	74
N-acetylvaline	Amino Acid	Leucine, Isoleucine and Valine Metabolism	-3.668	0	3.668	1.3486	4
N-delta-acetylornithine	Amino Acid	Urea cycle; Arginine and Proline Metabolism	-3.668	0	3.668	1.3486	4
N-formylmethionine	Amino Acid	Methionine, Cysteine, SAM and Taurine Metabolism	-3.668	0	3.668	1.3486	4
N-formylphenylalanine	Amino Acid	Phenylalanine and Tyrosine Metabolism	-3.626	0	3.626	1.3486	629
N-methylalanine	Amino Acid	Alanine and Aspartate Metabolism	-3.596	0	3.596	1.3484	1007
N-methylproline	Amino Acid	Urea cycle; Arginine and Proline Metabolism	-3.668	0	3.668	1.3486	7
N-palmitoyl-sphingosine (d18:1/16:0)	Lipid	Sphingolipid Metabolism	-3.668	0	3.668	1.3486	5
N1-Methyl-2-pyridone-5-carboxamide	Cofactors and Vitamins	Nicotinate and Nicotinamide Metabolism	-3.668	0	3.668	1.3486	4
N1-methyladenosine	Nucleotide	Purine Metabolism, Adenine containing	-3.667	0	3.667	1.3486	21
N2,N2-dimethylguanosine	Nucleotide	Purine Metabolism, Guanine containing	-3.663	0	3.663	1.3486	85
N2,N5-diacetylornithine	Amino Acid	Urea cycle; Arginine and Proline Metabolism	-3.642	-6.96e-17	3.642	1.3486	406
N6,N6,N6-trimethyllysine	Amino Acid	Lysine Metabolism	-3.668	0	3.668	1.3486	7
N6-acetyllysine	Amino Acid	Lysine Metabolism	-3.668	0	3.668	1.3486	4
N6-carbamoylthreonyladenosine	Nucleotide	Purine Metabolism, Adenine containing	-3.667	0	3.667	1.3486	19
N6-succinyladenosine	Nucleotide	Purine Metabolism, Adenine containing	-3.652	0	3.652	1.3486	255
naproxen	Xenobiotics	Drug	-2.382	0.04323	2.382	1.3224	4042
nicotinamide	Cofactors and Vitamins	Nicotinate and Nicotinamide Metabolism	-3.665	0	3.665	1.3486	58
nonadecanoate (19:0)	Lipid	Long Chain Fatty Acid	-3.668	0	3.668	1.3486	4
O-acetylhomoserine	Amino Acid	Glycine, Serine and Threonine Metabolism	-3.635	0	3.635	1.3486	508
o-cresol sulfate	Amino Acid	Phenylalanine and Tyrosine Metabolism	-3.622	0	3.622	1.3486	681
O-methylcatechol sulfate	Xenobiotics	Benzoate Metabolism	-3.668	0	3.668	1.3486	4
O-sulfo-L-tyrosine	Xenobiotics	Chemical	-3.668	0	3.668	1.3486	4
octadecanedioate	Lipid	Fatty Acid, Dicarboxylate	-3.66	0	3.66	1.3486	141
octanoylcarnitine	Lipid	Fatty Acid Metabolism(Acyl Carnitine)	-3.668	0	3.668	1.3486	4
oleamide	Lipid	Fatty Acid, Amide	-3.668	0	3.668	1.3486	4
oleate/vaccenate (18:1)	Lipid	Long Chain Fatty Acid	-3.668	0	3.668	1.3486	4
oleoyl ethanolamide	Lipid	Endocannabinoid	-3.665	0	3.665	1.3486	51
oleoylcarnitine	Lipid	Fatty Acid Metabolism(Acyl Carnitine)	-3.668	0	3.668	1.3486	4
ornithine	Amino Acid	Urea cycle; Arginine and Proline Metabolism	-3.668	0	3.668	1.3486	9
orotate	Nucleotide	Pyrimidine Metabolism, Orotate containing	-3.668	0	3.668	1.3486	10
orotidine	Nucleotide	Pyrimidine Metabolism, Orotate containing	-3.668	0	3.668	1.3486	16
oxalate (ethanedioate)	Cofactors and Vitamins	Ascorbate and Aldarate Metabolism	-3.668	0	3.668	1.3486	8
p-cresol sulfate	Amino Acid	Phenylalanine and Tyrosine Metabolism	-3.668	0	3.668	1.3486	4
p-cresol-glucuronide*	Amino Acid	Phenylalanine and Tyrosine Metabolism	-3.643	0	3.643	1.3486	383
palmitate (16:0)	Lipid	Long Chain Fatty Acid	-3.668	0	3.668	1.3486	4
palmitic amide	Lipid	Fatty Acid, Amide	-3.668	0	3.668	1.3486	4
palmitoleate (16:1n7)	Lipid	Long Chain Fatty Acid	-3.668	0	3.668	1.3486	5
palmitoyl dihydrosphingomyelin (d18:0/16:0)*	Lipid	Sphingolipid Metabolism	-3.668	0	3.668	1.3486	4
palmitoyl ethanolamide	Lipid	Endocannabinoid	-3.668	0	3.668	1.3486	10
palmitoyl sphingomyelin (d18:1/16:0)	Lipid	Sphingolipid Metabolism	-3.668	0	3.668	1.3486	4
palmitoylcarnitine	Lipid	Fatty Acid Metabolism(Acyl Carnitine)	-3.668	0	3.668	1.3486	4
palmitoylcholine	Lipid	Fatty Acid Metabolism (Acyl Choline)	-3.598	0	3.598	1.3484	981
pantothenate	Cofactors and Vitamins	Pantothenate and CoA Metabolism	-3.668	0	3.668	1.3486	4
paraxanthine	Xenobiotics	Xanthine Metabolism	-3.663	0	3.663	1.3486	93
phenol sulfate	Amino Acid	Phenylalanine and Tyrosine Metabolism	-3.668	0	3.668	1.3486	4
phenylacetate	Amino Acid	Phenylalanine and Tyrosine Metabolism	-3.605	0	3.605	1.3484	899
phenylacetylglutamine	Amino Acid	Phenylalanine and Tyrosine Metabolism	-3.668	0	3.668	1.3486	8
phenylalanine	Amino Acid	Phenylalanine and Tyrosine Metabolism	-3.668	0	3.668	1.3486	4
phenylalanylalanine	Peptide	Dipeptide	-3.282	0	3.282	1.3474	3131
phenylalanylarginine	Peptide	Dipeptide	-3.351	-6.96e-17	3.351	1.3478	2860
phenyllactate (PLA)	Amino Acid	Phenylalanine and Tyrosine Metabolism	-3.668	0	3.668	1.3486	4
phenylpyruvate	Amino Acid	Phenylalanine and Tyrosine Metabolism	-3.665	6.96e-17	3.665	1.3486	64
phosphate	Energy	Oxidative Phosphorylation	-3.667	0	3.667	1.3486	22
phosphatidylcholine (16:0/22:5n3, 18:1/20:4)*	Lipid	Phospholipid Metabolism	-3.668	0	3.668	1.3486	4
phosphatidylcholine (18:0/20:5, 16:0/22:5n6)*	Lipid	Phospholipid Metabolism	-3.668	0	3.668	1.3486	5
phosphoethanolamine	Lipid	Phospholipid Metabolism	-3.668	0	3.668	1.3486	9
pimelate (heptanedioate)	Lipid	Fatty Acid, Dicarboxylate	-3.419	0	3.419	1.348	2509
pipecolate	Amino Acid	Lysine Metabolism	-3.667	0	3.667	1.3486	25
piperine	Xenobiotics	Food Component/Plant	-3.667	6.96e-17	3.667	1.3486	18
pregn steroid monosulfate*	Lipid	Steroid	-3.668	0	3.668	1.3486	4
pregnanediol-3-glucuronide	Lipid	Steroid	-3.653	0	3.653	1.3486	248
pregnanolone/allopregnanolone sulfate	Lipid	Steroid	-3.456	0	3.456	1.3482	2279
pregnen-diol disulfate*	Lipid	Steroid	-3.668	0	3.668	1.3486	4
pregnenolone sulfate	Lipid	Steroid	-3.661	0	3.661	1.3486	119
pro-hydroxy-pro	Amino Acid	Urea cycle; Arginine and Proline Metabolism	-3.668	0	3.668	1.3486	9
proline	Amino Acid	Urea cycle; Arginine and Proline Metabolism	-3.668	0	3.668	1.3486	5
prolylalanine	Peptide	Dipeptide	-3.448	0	3.448	1.348	2330
prolylglycine	Peptide	Dipeptide	-3.603	0	3.603	1.3484	924
propionylcarnitine	Lipid	Fatty Acid Metabolism (also BCAA Metabolism)	-3.668	0	3.668	1.3486	13
propionylglycine	Lipid	Fatty Acid Metabolism (also BCAA Metabolism)	-3.666	-6.96e-17	3.666	1.3486	34
propyl 4-hydroxybenzoate sulfate	Xenobiotics	Benzoate Metabolism	-3.437	0	3.437	1.348	2402
pseudouridine	Nucleotide	Pyrimidine Metabolism, Uracil containing	-3.668	0	3.668	1.3486	4
pyridoxate	Cofactors and Vitamins	Vitamin B6 Metabolism	-3.668	0	3.668	1.3486	4
pyroglutamine*	Amino Acid	Glutamate Metabolism	-3.665	0	3.665	1.3486	58
pyroglutamylglutamine	Peptide	Dipeptide	-3.653	0	3.653	1.3486	247
pyroglutamylvaline	Peptide	Dipeptide	-3.631	-6.96e-17	3.631	1.3486	552
pyrraline	Xenobiotics	Food Component/Plant	-3.662	-6.96e-17	3.662	1.3486	110
pyruvate	Carbohydrate	Glycolysis, Gluconeogenesis, and Pyruvate Metabolism	-3.668	0	3.668	1.3486	4
quinate	Xenobiotics	Food Component/Plant	-3.666	0	3.666	1.3486	37
quinolinate	Cofactors and Vitamins	Nicotinate and Nicotinamide Metabolism	-3.664	0	3.664	1.3486	65
retinol (Vitamin A)	Cofactors and Vitamins	Vitamin A Metabolism	-3.668	0	3.668	1.3486	4
ribitol	Carbohydrate	Pentose Metabolism	-3.657	0	3.657	1.3486	187
ribonate	Carbohydrate	Pentose Metabolism	-3.666	0	3.666	1.3486	46
S-1-pyrroline-5-carboxylate	Amino Acid	Glutamate Metabolism	-3.645	0	3.645	1.3486	362
S-adenosylhomocysteine (SAH)	Amino Acid	Methionine, Cysteine, SAM and Taurine Metabolism	-3.652	0	3.652	1.3486	260
S-allylcysteine	Xenobiotics	Food Component/Plant	-3.519	6.96e-17	3.519	1.3482	1792
S-methylcysteine	Amino Acid	Methionine, Cysteine, SAM and Taurine Metabolism	-3.668	0	3.668	1.3486	4
saccharin	Xenobiotics	Food Component/Plant	-3.58	0	3.58	1.3484	1195
salicylate	Xenobiotics	Drug	-3.662	6.96e-17	3.662	1.3486	98
salicyluric glucuronide*	Xenobiotics	Drug	-3.325	0	3.325	1.3476	2967
sarcosine (N-Methylglycine)	Amino Acid	Glycine, Serine and Threonine Metabolism	-3.664	0	3.664	1.3486	65
sebacate (decanedioate)	Lipid	Fatty Acid, Dicarboxylate	-3.657	0	3.657	1.3486	179
serine	Amino Acid	Glycine, Serine and Threonine Metabolism	-3.668	0	3.668	1.3486	17
spermidine	Amino Acid	Polyamine Metabolism	-3.572	0	3.572	1.3484	1276
sphinganine	Lipid	Sphingolipid Metabolism	-3.662	0	3.662	1.3486	109
sphinganine-1-phosphate	Lipid	Sphingolipid Metabolism	-3.667	6.96e-17	3.667	1.3486	32
sphingomyelin (d18:1/14:0, d16:1/16:0)*	Lipid	Sphingolipid Metabolism	-3.668	0	3.668	1.3486	9
sphingomyelin (d18:1/15:0, d16:1/17:0)*	Lipid	Sphingolipid Metabolism	-3.668	0	3.668	1.3486	4
sphingomyelin (d18:1/17:0, d17:1/18:0, d19:1/16:0)	Lipid	Sphingolipid Metabolism	-3.668	0	3.668	1.3486	4
sphingomyelin (d18:1/18:1, d18:2/18:0)	Lipid	Sphingolipid Metabolism	-3.668	0	3.668	1.3486	4
sphingomyelin (d18:1/20:0, d16:1/22:0)*	Lipid	Sphingolipid Metabolism	-3.668	0	3.668	1.3486	7
sphingomyelin (d18:1/20:1, d18:2/20:0)*	Lipid	Sphingolipid Metabolism	-3.668	0	3.668	1.3486	4
sphingomyelin (d18:1/21:0, d17:1/22:0, d16:1/23:0)*	Lipid	Sphingolipid Metabolism	-3.668	0	3.668	1.3486	4
sphingomyelin (d18:1/22:1, d18:2/22:0, d16:1/24:1)*	Lipid	Sphingolipid Metabolism	-3.668	0	3.668	1.3486	4
sphingomyelin (d18:1/24:1, d18:2/24:0)*	Lipid	Sphingolipid Metabolism	-3.658	0	3.658	1.3486	159
sphingomyelin (d18:2/14:0, d18:1/14:1)*	Lipid	Sphingolipid Metabolism	-3.668	0	3.668	1.3486	4
sphingomyelin (d18:2/16:0, d18:1/16:1)*	Lipid	Sphingolipid Metabolism	-3.668	0	3.668	1.3486	4
sphingomyelin (d18:2/23:0, d18:1/23:1, d17:1/24:1)*	Lipid	Sphingolipid Metabolism	-3.668	0	3.668	1.3486	11
sphingomyelin (d18:2/24:1, d18:1/24:2)*	Lipid	Sphingolipid Metabolism	-3.668	0	3.668	1.3486	4
sphingosine	Lipid	Sphingolipid Metabolism	-3.668	0	3.668	1.3486	5
sphingosine 1-phosphate	Lipid	Sphingolipid Metabolism	-3.668	0	3.668	1.3486	4
stachydrine	Xenobiotics	Food Component/Plant	-3.668	0	3.668	1.3486	14
stearate (18:0)	Lipid	Long Chain Fatty Acid	-3.668	0	3.668	1.3486	4
stearidonate (18:4n3)	Lipid	Polyunsaturated Fatty Acid (n3 and n6)	-3.668	0	3.668	1.3486	6
stearoyl sphingomyelin (d18:1/18:0)	Lipid	Sphingolipid Metabolism	-3.668	0	3.668	1.3486	4
stearoylcarnitine	Lipid	Fatty Acid Metabolism(Acyl Carnitine)	-3.667	0	3.667	1.3486	19
suberate (octanedioate)	Lipid	Fatty Acid, Dicarboxylate	-3.556	6.96e-17	3.556	1.3484	1440
succinate	Energy	TCA Cycle	-3.668	0	3.668	1.3486	7
succinimide	Xenobiotics	Chemical	-3.663	0	3.663	1.3486	89
succinylcarnitine	Energy	TCA Cycle	-3.665	6.96e-17	3.665	1.3486	64
sucrose	Carbohydrate	Disaccharides and Oligosaccharides	-3.661	0	3.661	1.3486	123
sulfate*	Xenobiotics	Chemical	-3.668	0	3.668	1.3486	7
tartarate	Xenobiotics	Food Component/Plant	-3.514	0	3.514	1.3482	1836
tartronate (hydroxymalonate)	Xenobiotics	Bacterial/Fungal	-3.656	0	3.656	1.3486	189
taurine	Amino Acid	Methionine, Cysteine, SAM and Taurine Metabolism	-3.668	0	3.668	1.3486	4
tauro-beta-muricholate	Lipid	Primary Bile Acid Metabolism	-3.48	0	3.48	1.3482	2109
taurochenodeoxycholate	Lipid	Primary Bile Acid Metabolism	-3.66	0	3.66	1.3486	138
taurocholate	Lipid	Primary Bile Acid Metabolism	-3.654	-6.96e-17	3.654	1.3486	232
taurocholenate sulfate	Lipid	Secondary Bile Acid Metabolism	-3.667	6.96e-17	3.667	1.3486	18
taurodeoxycholate	Lipid	Secondary Bile Acid Metabolism	-3.617	0	3.617	1.3486	751
taurolithocholate 3-sulfate	Lipid	Secondary Bile Acid Metabolism	-3.666	-6.96e-17	3.666	1.3486	36
tetradecanedioate	Lipid	Fatty Acid, Dicarboxylate	-3.668	0	3.668	1.3486	5
theanine	Xenobiotics	Food Component/Plant	-3.54	0	3.54	1.3484	1597
theobromine	Xenobiotics	Xanthine Metabolism	-3.668	0	3.668	1.3486	16
theophylline	Xenobiotics	Xanthine Metabolism	-3.666	-6.96e-17	3.666	1.3486	34
threonate	Cofactors and Vitamins	Ascorbate and Aldarate Metabolism	-3.668	0	3.668	1.3486	5
threonine	Amino Acid	Glycine, Serine and Threonine Metabolism	-3.668	0	3.668	1.3486	4
thymol sulfate	Xenobiotics	Food Component/Plant	-3.663	0	3.663	1.3486	96
thyroxine	Amino Acid	Phenylalanine and Tyrosine Metabolism	-3.668	0	3.668	1.3486	6
tigloylglycine	Amino Acid	Leucine, Isoleucine and Valine Metabolism	-3.549	0	3.549	1.3484	1512
tiglylcarnitine	Amino Acid	Leucine, Isoleucine and Valine Metabolism	-3.635	0	3.635	1.3486	509
trans-4-hydroxyproline	Amino Acid	Urea cycle; Arginine and Proline Metabolism	-3.668	0	3.668	1.3486	14
trans-urocanate	Amino Acid	Histidine Metabolism	-3.662	0	3.662	1.3486	107
trigonelline (N'-methylnicotinate)	Cofactors and Vitamins	Nicotinate and Nicotinamide Metabolism	-3.668	0	3.668	1.3486	7
trimethylamine N-oxide	Lipid	Phospholipid Metabolism	-3.666	0	3.666	1.3486	45
tryptophan	Amino Acid	Tryptophan Metabolism	-3.668	0	3.668	1.3486	4
tryptophan betaine	Amino Acid	Tryptophan Metabolism	-3.665	0	3.665	1.3486	54
tyramine O-sulfate	Amino Acid	Phenylalanine and Tyrosine Metabolism	-3.659	0	3.659	1.3486	149
tyrosine	Amino Acid	Phenylalanine and Tyrosine Metabolism	-3.668	0	3.668	1.3486	4
umbelliferone sulfate	Xenobiotics	Food Component/Plant	-3.609	0	3.609	1.3484	843
undecanedioate	Lipid	Fatty Acid, Dicarboxylate	-3.638	0	3.638	1.3486	465
uracil	Nucleotide	Pyrimidine Metabolism, Uracil containing	-3.665	0	3.665	1.3486	58
urate	Nucleotide	Purine Metabolism, (Hypo)Xanthine/Inosine containing	-3.668	0	3.668	1.3486	4
urea	Amino Acid	Urea cycle; Arginine and Proline Metabolism	-3.668	0	3.668	1.3486	5
uridine	Nucleotide	Pyrimidine Metabolism, Uracil containing	-3.668	0	3.668	1.3486	4
ursodeoxycholate	Lipid	Secondary Bile Acid Metabolism	-3.619	0	3.619	1.3486	718
valine	Amino Acid	Leucine, Isoleucine and Valine Metabolism	-3.668	0	3.668	1.3486	5
valylglycine	Peptide	Dipeptide	-3.536	0	3.536	1.3484	1642
vanillate	Xenobiotics	Food Component/Plant	-3.141	0	3.141	1.3464	3506
vanillic alcohol sulfate	Amino Acid	Phenylalanine and Tyrosine Metabolism	-3.558	0	3.558	1.3484	1428
vanillylmandelate (VMA)	Amino Acid	Phenylalanine and Tyrosine Metabolism	-3.668	0	3.668	1.3486	12
xanthine	Nucleotide	Purine Metabolism, (Hypo)Xanthine/Inosine containing	-3.668	0	3.668	1.3486	7
xanthurenate	Amino Acid	Tryptophan Metabolism	-3.662	-6.96e-17	3.662	1.3486	106
X - 01911	Unknown		-3.635	0	3.635	1.3486	502
X - 02249	Unknown		-3.668	0	3.668	1.3486	4
X - 02269	Unknown		-3.668	0	3.668	1.3486	4
X - 07765	Unknown		-3.526	0	3.526	1.3484	1729
X - 09789	Unknown		-3.668	0	3.668	1.3486	4
X - 10458	Unknown		-3.57	0	3.57	1.3484	1295
X - 11261	Unknown		-3.668	0	3.668	1.3486	4
X - 11299	Unknown		-3.667	6.96e-17	3.667	1.3486	18
X - 11308	Unknown		-3.668	0	3.668	1.3486	5
X - 11315	Unknown		-3.668	0	3.668	1.3486	12
X - 11334	Unknown		-3.665	0	3.665	1.3486	62
X - 11372	Unknown		-3.668	0	3.668	1.3486	4
X - 11381	Unknown		-3.664	0	3.664	1.3486	70
X - 11429	Unknown		-3.668	0	3.668	1.3486	5
X - 11438	Unknown		-3.664	0	3.664	1.3486	74
X - 11440	Unknown		-3.668	0	3.668	1.3486	7
X - 11441	Unknown		-3.668	0	3.668	1.3486	7
X - 11442	Unknown		-3.668	0	3.668	1.3486	6
X - 11444	Unknown		-3.668	0	3.668	1.3486	9
X - 11452	Unknown		-3.654	0	3.654	1.3486	228
X - 11470	Unknown		-3.662	-6.96e-17	3.662	1.3486	110
X - 11478	Unknown		-3.668	0	3.668	1.3486	4
X - 11483	Unknown		-3.654	0	3.654	1.3486	233
X - 11485	Unknown		-3.624	0	3.624	1.3486	656
X - 11491	Unknown		-3.654	0	3.654	1.3486	227
X - 11522	Unknown		-3.668	0	3.668	1.3486	7
X - 11530	Unknown		-3.668	0	3.668	1.3486	4
X - 11537	Unknown		-3.601	-6.96e-17	3.601	1.3484	944
X - 11538	Unknown		-3.668	0	3.668	1.3486	4
X - 11540	Unknown		-3.647	0	3.647	1.3486	332
X - 11549	Unknown		-3.664	0	3.664	1.3486	75
X - 11564	Unknown		-3.668	0	3.668	1.3486	4
X - 11593	Unknown		-3.668	0	3.668	1.3486	4
X - 11787	Unknown		-3.668	0	3.668	1.3486	13
X - 11795	Unknown		-3.668	0	3.668	1.3486	13
X - 11838	Unknown		-3.399	-6.95e-17	3.399	1.348	2620
X - 11843	Unknown		-3.624	0	3.624	1.3486	652
X - 11847	Unknown		-3.613	0	3.613	1.3486	800
X - 11849	Unknown		-3.64	0	3.64	1.3486	429
X - 11850	Unknown		-3.646	0	3.646	1.3486	349
X - 11852	Unknown		-3.546	0	3.546	1.3484	1547
X - 11880	Unknown		-3.668	0	3.668	1.3486	15
X - 11905	Unknown		-3.668	0	3.668	1.3486	15
X - 12007	Unknown		-3.667	0	3.667	1.3486	25
X - 12013	Unknown		-3.551	0	3.551	1.3484	1492
X - 12026	Unknown		-3.667	6.96e-17	3.667	1.3486	18
X - 12063	Unknown		-3.667	0	3.667	1.3486	31
X - 12100	Unknown		-3.665	-6.96e-17	3.665	1.3486	56
X - 12101	Unknown		-3.667	6.96e-17	3.667	1.3486	32
X - 12117	Unknown		-3.649	0	3.649	1.3486	299
X - 12126	Unknown		-3.612	0	3.612	1.3486	812
X - 12127	Unknown		-3.664	0	3.664	1.3486	67
X - 12170	Unknown		-3.659	0	3.659	1.3486	144
X - 12193	Unknown		-3.562	0	3.562	1.3484	1385
X - 12206	Unknown		-3.666	-6.96e-17	3.666	1.3486	42
X - 12212	Unknown		-3.665	0	3.665	1.3486	54
X - 12216	Unknown		-3.662	0	3.662	1.3486	108
X - 12221	Unknown		-3.621	0	3.621	1.3486	690
X - 12230	Unknown		-3.667	0	3.667	1.3486	22
X - 12231	Unknown		-3.647	0	3.647	1.3486	332
X - 12263	Unknown		-3.51	0	3.51	1.3482	1868
X - 12329	Unknown		-3.632	0	3.632	1.3486	543
X - 12339	Unknown		-3.666	0	3.666	1.3486	35
X - 12407	Unknown		-3.437	0	3.437	1.348	2398
X - 12411	Unknown		-3.668	0	3.668	1.3486	4
X - 12442	Unknown		-3.668	0	3.668	1.3486	4
X - 12450	Unknown		-3.668	0	3.668	1.3486	5
X - 12459	Unknown		-3.637	-6.96e-17	3.637	1.3486	476
X - 12462	Unknown		-3.659	-6.96e-17	3.659	1.3486	152
X - 12472	Unknown		-3.651	-6.96e-17	3.651	1.3486	274
X - 12511	Unknown		-3.668	0	3.668	1.3486	8
X - 12524	Unknown		-3.668	0	3.668	1.3486	5
X - 12543	Unknown		-3.463	0	3.463	1.3482	2230
X - 12544	Unknown		-3.647	6.96e-17	3.647	1.3486	330
X - 12680	Unknown		-3.667	-6.96e-17	3.667	1.3486	30
X - 12681	Unknown		-3.668	0	3.668	1.3486	10
X - 12686	Unknown		-3.581	0	3.581	1.3484	1173
X - 12688	Unknown		-3.667	0	3.667	1.3486	22
X - 12701	Unknown		-3.644	0	3.644	1.3486	379
X - 12707	Unknown		-3.662	0	3.662	1.3486	102
X - 12714	Unknown		-3.641	0	3.641	1.3486	423
X - 12715	Unknown		-3.613	0	3.613	1.3486	799
X - 12726	Unknown		-3.636	0	3.636	1.3486	487
X - 12729	Unknown		-3.634	0	3.634	1.3486	513
X - 12730	Unknown		-3.645	6.96e-17	3.645	1.3486	356
X - 12731	Unknown		-3.537	0	3.537	1.3484	1625
X - 12738	Unknown		-3.547	0	3.547	1.3484	1536
X - 12739	Unknown		-3.63	0	3.63	1.3486	575
X - 12740	Unknown		-3.637	0	3.637	1.3486	468
X - 12748	Unknown		-3.667	0	3.667	1.3486	21
X - 12798	Unknown		-3.662	6.96e-17	3.662	1.3486	100
X - 12812	Unknown		-3.593	0	3.593	1.3484	1043
X - 12814	Unknown		-3.62	6.96e-17	3.62	1.3486	706
X - 12816	Unknown		-3.495	0	3.495	1.3482	1991
X - 12822	Unknown		-3.63	-6.96e-17	3.63	1.3486	576
X - 12824	Unknown		-3.637	0	3.637	1.3486	473
X - 12831	Unknown		-3.555	0	3.555	1.3484	1454
X - 12844	Unknown		-3.668	0	3.668	1.3486	4
X - 12846	Unknown		-3.66	0	3.66	1.3486	137
X - 12847	Unknown		-3.655	-6.96e-17	3.655	1.3486	214
X - 12849	Unknown		-3.617	0	3.617	1.3486	739
X - 12906	Unknown		-3.664	0	3.664	1.3486	74
X - 13431	Unknown		-3.667	0	3.667	1.3486	21
X - 13529	Unknown		-3.668	0	3.668	1.3486	4
X - 13553	Unknown		-3.611	0	3.611	1.3484	825
X - 13729	Unknown		-3.65	0	3.65	1.3486	285
X - 13737	Unknown		-3.659	6.96e-17	3.659	1.3486	154
X - 13835	Unknown		-3.648	-6.96e-17	3.648	1.3486	316
X - 13844	Unknown		-3.587	0	3.587	1.3484	1115
X - 13846	Unknown		-3.576	0	3.576	1.3484	1235
X - 13866	Unknown		-3.667	0	3.667	1.3486	21
X - 13891	Unknown		-3.652	0	3.652	1.3486	261
X - 14056	Unknown		-3.667	0	3.667	1.3486	29
X - 14095	Unknown		-3.601	0	3.601	1.3484	948
X - 14314	Unknown		-3.646	0	3.646	1.3486	343
X - 14568	Unknown		-3.668	0	3.668	1.3486	4
X - 14626	Unknown		-3.625	0	3.625	1.3486	637
X - 14658	Unknown		-3.647	0	3.647	1.3486	337
X - 14662	Unknown		-3.571	0	3.571	1.3484	1290
X - 14838	Unknown		-3.664	0	3.664	1.3486	79
X - 14939	Unknown		-3.668	0	3.668	1.3486	11
X - 15245	Unknown		-3.643	6.96e-17	3.643	1.3486	392
X - 15461	Unknown		-3.659	0	3.659	1.3486	151
X - 15469	Unknown		-3.668	0	3.668	1.3486	5
X - 15486	Unknown		-3.664	0	3.664	1.3486	75
X - 15492	Unknown		-3.663	0	3.663	1.3486	96
X - 15497	Unknown		-3.668	0	3.668	1.3486	4
X - 15503	Unknown		-3.663	0	3.663	1.3486	81
X - 15666	Unknown		-3.595	-6.96e-17	3.595	1.3484	1014
X - 15728	Unknown		-3.646	0	3.646	1.3486	344
X - 16071	Unknown		-3.666	0	3.666	1.3486	37
X - 16124	Unknown		-3.57	0	3.57	1.3484	1299
X - 16570	Unknown		-3.644	0	3.644	1.3486	377
X - 16576	Unknown		-3.651	0	3.651	1.3486	273
X - 16580	Unknown		-3.665	0	3.665	1.3486	58
X - 16649	Unknown		-3.347	0	3.347	1.3476	2875
X - 16654	Unknown		-3.626	-6.96e-17	3.626	1.3486	626
X - 16935	Unknown		-3.663	0	3.663	1.3486	83
X - 16938	Unknown		-3.656	0	3.656	1.3486	193
X - 16944	Unknown		-3.668	0	3.668	1.3486	10
X - 16946	Unknown		-3.668	0	3.668	1.3486	9
X - 16947	Unknown		-3.62	0	3.62	1.3486	707
X - 16964	Unknown		-3.667	0	3.667	1.3486	27
X - 17010	Unknown		-3.668	0	3.668	1.3486	14
X - 17145	Unknown		-3.666	0	3.666	1.3486	49
X - 17185	Unknown		-3.665	0	3.665	1.3486	55
X - 17269	Unknown		-3.392	0	3.392	1.3478	2658
X - 17299	Unknown		-3.666	0	3.666	1.3486	40
X - 17325	Unknown		-3.65	-6.96e-17	3.65	1.3486	294
X - 17327	Unknown		-3.503	0	3.503	1.3482	1929
X - 17337	Unknown		-3.666	0	3.666	1.3486	35
X - 17340	Unknown		-3.636	0	3.636	1.3486	487
X - 17343	Unknown		-3.611	0	3.611	1.3486	818
X - 17346	Unknown		-3.538	0	3.538	1.3484	1621
X - 17348	Unknown		-3.285	-6.96e-17	3.285	1.3474	3120
X - 17350	Unknown		-3.545	0	3.545	1.3484	1549
X - 17351	Unknown		-3.621	0	3.621	1.3486	695
X - 17357	Unknown		-3.66	0	3.66	1.3486	136
X - 17359	Unknown		-3.663	0	3.663	1.3486	88
X - 17361	Unknown		-3.307	-6.96e-17	3.307	1.3474	3038
X - 17367	Unknown		-3.589	0	3.589	1.3484	1083
X - 17438	Unknown		-3.643	0	3.643	1.3486	389
X - 17469	Unknown		-3.642	0	3.642	1.3486	401
X - 17612	Unknown		-3.596	-6.96e-17	3.596	1.3484	1010
X - 17653	Unknown		-3.666	0	3.666	1.3486	35
X - 17676	Unknown		-3.659	6.96e-17	3.659	1.3486	150
X - 17677	Unknown		-3.608	0	3.608	1.3484	862
X - 17685	Unknown		-3.631	0	3.631	1.3486	562
X - 17686	Unknown		-3.472	0	3.472	1.3482	2167
X - 17690	Unknown		-3.643	0	3.643	1.3486	393
X - 18249	Unknown		-3.668	0	3.668	1.3486	4
X - 18345	Unknown		-3.604	0	3.604	1.3484	910
X - 18603	Unknown		-3.576	-6.96e-17	3.576	1.3484	1238
X - 18779	Unknown		-3.666	0	3.666	1.3486	43
X - 18886	Unknown		-3.637	0	3.637	1.3486	473
X - 18889	Unknown		-3.664	0	3.664	1.3486	67
X - 18899	Unknown		-3.668	0	3.668	1.3486	14
X - 18901	Unknown		-3.668	0	3.668	1.3486	4
X - 18913	Unknown		-3.668	0	3.668	1.3486	5
X - 18914	Unknown		-3.668	0	3.668	1.3486	7
X - 18921	Unknown		-3.668	0	3.668	1.3486	7
X - 18922	Unknown		-3.641	6.96e-17	3.641	1.3486	418
X - 18938	Unknown		-3.603	-6.96e-17	3.603	1.3484	920
X - 19141	Unknown		-3.668	0	3.668	1.3486	8
X - 19183	Unknown		-3.446	0	3.446	1.348	2342
X - 19438	Unknown		-3.667	6.96e-17	3.667	1.3486	18
X - 19561	Unknown		-3.575	0	3.575	1.3484	1246
X - 21258	Unknown		-3.668	0	3.668	1.3486	6
X - 21283	Unknown		-3.578	6.96e-17	3.578	1.3484	1214
X - 21285	Unknown		-3.579	0	3.579	1.3484	1199
X - 21286	Unknown		-3.667	0	3.667	1.3486	27
X - 21295	Unknown		-3.593	-6.96e-17	3.593	1.3484	1042
X - 21312	Unknown		-3.583	0	3.583	1.3484	1161
X - 21319	Unknown		-3.665	6.96e-17	3.665	1.3486	50
X - 21327	Unknown		-3.663	-6.96e-17	3.663	1.3486	84
X - 21339	Unknown		-3.668	0	3.668	1.3486	10
X - 21343	Unknown		-3.668	0	3.668	1.3486	11
X - 21351	Unknown		-3.591	0	3.591	1.3484	1067
X - 21353	Unknown		-3.665	6.96e-17	3.665	1.3486	50
X - 21358	Unknown		-3.668	0	3.668	1.3486	6
X - 21364	Unknown		-3.667	0	3.667	1.3486	31
X - 21365	Unknown		-3.668	0	3.668	1.3486	7
X - 21383	Unknown		-3.665	6.96e-17	3.665	1.3486	64
X - 21410	Unknown		-3.659	-6.96e-17	3.659	1.3486	152
X - 21411	Unknown		-3.666	0	3.666	1.3486	46
X - 21441	Unknown		-3.651	0	3.651	1.3486	277
X - 21442	Unknown		-3.578	0	3.578	1.3484	1207
X - 21444	Unknown		-3.527	0	3.527	1.3484	1719
X - 21448	Unknown		-3.665	-6.96e-17	3.665	1.3486	56
X - 21458	Unknown		-3.554	-6.96e-17	3.554	1.3484	1468
X - 21467	Unknown		-3.658	0	3.658	1.3486	160
X - 21470	Unknown		-3.662	0	3.662	1.3486	97
X - 21471	Unknown		-3.636	0	3.636	1.3486	483
X - 21474	Unknown		-3.541	0	3.541	1.3484	1587
X - 21607	Unknown		-3.658	0	3.658	1.3486	172
X - 21658	Unknown		-3.636	0	3.636	1.3486	491
X - 21659	Unknown		-3.56	-6.96e-17	3.56	1.3484	1404
X - 21662	Unknown		-3.668	0	3.668	1.3486	5
X - 21666	Unknown		-3.667	0	3.667	1.3486	25
X - 21668	Unknown		-3.63	0	3.63	1.3486	569
X - 21729	Unknown		-3.569	-6.96e-17	3.569	1.3484	1312
X - 21735	Unknown		-3.642	0	3.642	1.3486	399
X - 21736	Unknown		-3.661	0	3.661	1.3486	120
X - 21740	Unknown		-3.658	0	3.658	1.3486	169
X - 21752	Unknown		-3.535	0	3.535	1.3484	1652
X - 21792	Unknown		-3.66	0	3.66	1.3486	138
X - 21795	Unknown		-3.506	0	3.506	1.3482	1900
X - 21796	Unknown		-3.668	0	3.668	1.3486	4
X - 21807	Unknown		-3.592	0	3.592	1.3484	1055
X - 21821	Unknown		-3.621	0	3.621	1.3486	693
X - 21829	Unknown		-3.632	0	3.632	1.3486	551
X - 21834	Unknown		-3.636	0	3.636	1.3486	494
X - 21849	Unknown		-3.63	0	3.63	1.3486	571
X - 22035	Unknown		-3.639	-6.96e-17	3.639	1.3486	450
X - 22102	Unknown		-3.661	-6.96e-17	3.661	1.3486	126
X - 22145	Unknown		-3.648	0	3.648	1.3486	318
X - 22147	Unknown		-3.641	0	3.641	1.3486	415
X - 22162	Unknown		-3.667	0	3.667	1.3486	31
X - 22379	Unknown		-3.665	-6.96e-17	3.665	1.3486	60
X - 22475	Unknown		-3.567	6.96e-17	3.567	1.3484	1326
X - 22515	Unknown		-3.536	0	3.536	1.3484	1634
X - 22764	Unknown		-3.667	0	3.667	1.3486	20
X - 22771	Unknown		-3.668	0	3.668	1.3486	12
X - 22775	Unknown		-3.668	0	3.668	1.3486	7
X - 22776	Unknown		-3.608	0	3.608	1.3484	863
X - 22836	Unknown		-3.543	0	3.543	1.3484	1573
X - 22850	Unknown		-3.661	0	3.661	1.3486	125
X - 23283	Unknown		-3.665	6.96e-17	3.665	1.3486	64
X - 23291	Unknown		-3.456	-6.95e-17	3.456	1.3482	2274
X - 23293	Unknown		-3.655	0	3.655	1.3486	217
X - 23294	Unknown		-3.636	-6.96e-17	3.636	1.3486	490
X - 23295	Unknown		-3.666	-6.96e-17	3.666	1.3486	36
X - 23297	Unknown		-3.62	6.96e-17	3.62	1.3486	708
X - 23314	Unknown		-3.664	0	3.664	1.3486	73
X - 23369	Unknown		-3.661	0	3.661	1.3486	113
X - 23585	Unknown		-3.615	0	3.615	1.3486	773
X - 23587	Unknown		-3.606	0	3.606	1.3484	882
X - 23588	Unknown		-3.055	0	3.055	1.3454	3655
X - 23593	Unknown		-3.66	0	3.66	1.3486	139
X - 23636	Unknown		-3.668	0	3.668	1.3486	14
X - 23637	Unknown		-3.667	0	3.667	1.3486	25
X - 23639	Unknown		-3.667	0	3.667	1.3486	22
X - 23644	Unknown		-3.662	6.96e-17	3.662	1.3486	100
X - 23649	Unknown		-3.487	0	3.487	1.3482	2054
X - 23652	Unknown		-3.664	0	3.664	1.3486	79
X - 23655	Unknown		-3.514	6.96e-17	3.514	1.3482	1832
X - 23680	Unknown		-3.662	0	3.662	1.3486	111
X - 23705	Unknown		-3.663	0	3.663	1.3486	81
X - 23729	Unknown		-3.606	0	3.606	1.3484	889
X - 23736	Unknown		-3.624	-6.96e-17	3.624	1.3486	648
X - 23737	Unknown		-3.606	6.96e-17	3.606	1.3484	890
X - 23739	Unknown		-3.663	0	3.663	1.3486	91
X - 23749	Unknown		-3.668	0	3.668	1.3486	16
X - 23765	Unknown		-3.663	6.96e-17	3.663	1.3486	90
X - 23776	Unknown		-3.467	0	3.467	1.3482	2203
X - 23780	Unknown		-3.591	0	3.591	1.3484	1061
X - 23782	Unknown		-3.666	0	3.666	1.3486	35
X - 23788	Unknown		-3.597	0	3.597	1.3484	990
X - 23997	Unknown		-3.641	0	3.641	1.3486	414
X - 24020	Unknown		-3.665	-6.96e-17	3.665	1.3486	60
X - 24024	Unknown		-3.649	0	3.649	1.3486	305
X - 24049	Unknown		-3.66	0	3.66	1.3486	138
X - 24054	Unknown		-3.668	0	3.668	1.3486	12
X - 24061	Unknown		-3.663	0	3.663	1.3486	86
X - 24097	Unknown		-3.662	0	3.662	1.3486	97
X - 24240	Unknown		-3.667	0	3.667	1.3486	27
X - 24241	Unknown		-3.653	0	3.653	1.3486	244
X - 24293	Unknown		-3.66	0	3.66	1.3486	134
X - 24295	Unknown		-3.668	0	3.668	1.3486	5
X - 24306	Unknown		-3.668	0	3.668	1.3486	8
X - 24307	Unknown		-3.668	0	3.668	1.3486	11
X - 24309	Unknown		-3.665	6.96e-17	3.665	1.3486	50
X - 24348	Unknown		-3.64	6.96e-17	3.64	1.3486	428
X - 24422	Unknown		-3.645	0	3.645	1.3486	363
X - 24425	Unknown		-3.484	0	3.484	1.3482	2079
X - 24438	Unknown		-3.653	6.96e-17	3.653	1.3486	242
X - 24439	Unknown		-3.59	0	3.59	1.3484	1081
X - 24449	Unknown		-3.634	-6.96e-17	3.634	1.3486	516
X - 24452	Unknown		-3.665	6.96e-17	3.665	1.3486	50
X - 24455	Unknown		-3.649	0	3.649	1.3486	298
X - 24456	Unknown		-3.526	0	3.526	1.3484	1729
X - 24513	Unknown		-3.664	0	3.664	1.3486	66
X - 24529	Unknown		-3.654	0	3.654	1.3486	229
X - 24542	Unknown		-3.661	0	3.661	1.3486	127
X - 24544	Unknown		-3.661	-6.96e-17	3.661	1.3486	126
X - 24551	Unknown		-3.505	0	3.505	1.3482	1907
X - 24678	Unknown		-3.642	0	3.642	1.3486	402
X - 24699	Unknown		-3.66	0	3.66	1.3486	135

## Sheet: Metabolite stats residual WGS
BIOCHEMICAL	SUPER_PATHWAY	SUB_PATHWAY	Min	Median	Max	IQR	missing
1,2,3-benzenetriol sulfate (2)	Xenobiotics	Chemical	-3.244	0.008175	3.235	1.3642	43
1,2-dilinoleoyl-GPC (18:2/18:2)	Lipid	Phospholipid Metabolism	-4.211	0.07912	3.201	1.2445	32
1,2-dipalmitoyl-GPC (16:0/16:0)	Lipid	Phospholipid Metabolism	-4.971	-0.01404	3.895	1.2129	8
1,2-distearoyl-GPC (18:0/18:0)	Lipid	Phospholipid Metabolism	-5.675	0.1142	3.832	1.1924	362
1,3,7-trimethylurate	Xenobiotics	Xanthine Metabolism	-4.801	0.1506	2.332	1.2264	183
1,3-dimethylurate	Xenobiotics	Xanthine Metabolism	-4.075	0.1395	2.674	1.2064	130
1,5-anhydroglucitol (1,5-AG)	Carbohydrate	Glycolysis, Gluconeogenesis, and Pyruvate Metabolism	-6.638	0.1182	3.273	1.1583	6
1,7-dimethylurate	Xenobiotics	Xanthine Metabolism	-4.771	0.2273	2.092	1.007	34
1-(1-enyl-oleoyl)-GPC (P-18:1)*	Lipid	Lysoplasmalogen	-4.512	0.05349	4.691	1.3381	41
1-(1-enyl-oleoyl)-GPE (P-18:1)*	Lipid	Lysoplasmalogen	-4.708	0.003027	5.507	1.2915	86
1-(1-enyl-palmitoyl)-2-arachidonoyl-GPC (P-16:0/20:4)*	Lipid	Plasmalogen	-4.465	0.02579	3.281	1.2335	12
1-(1-enyl-palmitoyl)-2-arachidonoyl-GPE (P-16:0/20:4)*	Lipid	Plasmalogen	-4.209	0.01167	3.635	1.292	58
1-(1-enyl-palmitoyl)-2-docosahexaenoyl-GPC (P-16:0/22:6)*	Lipid	Plasmalogen	-4.653	0.0693	3.013	1.3252	9
1-(1-enyl-palmitoyl)-2-docosahexaenoyl-GPE (P-16:0/22:6)*	Lipid	Plasmalogen	-5.607	0.05346	3.889	1.2726	46
1-(1-enyl-palmitoyl)-2-linoleoyl-GPC (P-16:0/18:2)*	Lipid	Plasmalogen	-4.643	0.06366	2.97	1.2894	16
1-(1-enyl-palmitoyl)-2-linoleoyl-GPE (P-16:0/18:2)*	Lipid	Plasmalogen	-4.91	0.02266	3.512	1.2982	7
1-(1-enyl-palmitoyl)-2-myristoyl-GPC (P-16:0/14:0)*	Lipid	Plasmalogen	-3.943	0.07902	2.858	1.234	70
1-(1-enyl-palmitoyl)-2-oleoyl-GPC (P-16:0/18:1)*	Lipid	Plasmalogen	-5.529	0.03413	4.939	1.2839	76
1-(1-enyl-palmitoyl)-2-oleoyl-GPE (P-16:0/18:1)*	Lipid	Plasmalogen	-4.893	0.01983	3.229	1.2853	23
1-(1-enyl-palmitoyl)-2-palmitoleoyl-GPC (P-16:0/16:1)*	Lipid	Plasmalogen	-4.328	0.06944	4.084	1.185	19
1-(1-enyl-palmitoyl)-2-palmitoyl-GPC (P-16:0/16:0)*	Lipid	Plasmalogen	-6.025	0.04067	5.02	1.1873	111
1-(1-enyl-palmitoyl)-GPC (P-16:0)*	Lipid	Lysoplasmalogen	-5.378	0.03104	4.761	1.3053	13
1-(1-enyl-palmitoyl)-GPE (P-16:0)*	Lipid	Lysoplasmalogen	-4.909	-0.008009	4.919	1.2259	7
1-(1-enyl-stearoyl)-2-arachidonoyl-GPC (P-18:0/20:4)	Lipid	Plasmalogen	-3.847	0.0237	2.921	1.3096	58
1-(1-enyl-stearoyl)-2-arachidonoyl-GPE (P-18:0/20:4)*	Lipid	Plasmalogen	-3.641	0.02522	2.735	1.16	35
1-(1-enyl-stearoyl)-2-docosahexaenoyl-GPC (P-18:0/22:6)*	Lipid	Plasmalogen	-4.83	0.0257	3.103	1.3122	11
1-(1-enyl-stearoyl)-2-docosahexaenoyl-GPE (P-18:0/22:6)*	Lipid	Plasmalogen	-5.349	0.02884	3.517	1.3134	26
1-(1-enyl-stearoyl)-2-linoleoyl-GPC (P-18:0/18:2)*	Lipid	Plasmalogen	-5.214	0.01925	2.882	1.2989	404
1-(1-enyl-stearoyl)-2-linoleoyl-GPE (P-18:0/18:2)*	Lipid	Plasmalogen	-4.759	0.02766	3.13	1.3466	35
1-(1-enyl-stearoyl)-2-oleoyl-GPC (P-18:0/18:1)	Lipid	Plasmalogen	-3.51	0.02465	3.462	1.3616	24
1-(1-enyl-stearoyl)-2-oleoyl-GPE (P-18:0/18:1)	Lipid	Plasmalogen	-4.946	0.0377	3.5	1.275	113
1-(1-enyl-stearoyl)-GPC (P-18:0) *	Lipid	Lysoplasmalogen	-5.384	0.0284	4.352	1.3269	11
1-(1-enyl-stearoyl)-GPE (P-18:0)*	Lipid	Lysoplasmalogen	-3.99	-0.006205	4.222	1.0941	24
1-adrenoyl-GPC (22:4)*	Lipid	Lysolipid	-5.129	0.02015	3.956	1.286	228
1-arachidonoyl-GPA (20:4)	Lipid	Lysolipid	-4.358	0.05059	4.745	1.2077	99
1-arachidonoyl-GPC (20:4n6)*	Lipid	Lysolipid	-4.689	0.06646	4.7	1.3444	7
1-arachidonoyl-GPE (20:4n6)*	Lipid	Lysolipid	-3.496	0.04394	3.185	1.2777	7
1-arachidonoyl-GPI (20:4)*	Lipid	Lysolipid	-4.257	0.009308	3.663	1.2301	32
1-arachidonylglycerol (20:4)	Lipid	Monoacylglycerol	-5.132	-0.02809	3.875	1.3489	1060
1-arachidoyl-GPC (20:0)	Lipid	Lysolipid	-4.469	0.02843	3.244	1.2777	28
1-dihomo-linolenoyl-GPC (20:3n3 or 6)*	Lipid	Lysolipid	-5.454	0.06284	4.192	1.3445	9
1-dihomo-linolenoyl-GPE (20:3n3 or 6)*	Lipid	Lysolipid	-4.103	0.04115	3.7	1.2337	362
1-dihomo-linoleoyl-GPC (20:2)*	Lipid	Lysolipid	-5.928	0.03848	3.818	1.3019	8
1-docosahexaenoyl-GPC (22:6)*	Lipid	Lysolipid	-5.072	0.01065	4.038	1.3938	7
1-docosahexaenoyl-GPE (22:6)*	Lipid	Lysolipid	-4.453	0.00861	3.183	1.3219	7
1-docosapentaenoyl-GPC (22:5n3)*	Lipid	Lysolipid	-4.614	0.04853	4.049	1.1631	9
1-docosapentaenoyl-GPC (22:5n6)*	Lipid	Lysolipid	-3.891	0.06257	2.811	1.3894	753
1-eicosapentaenoyl-GPC (20:5)*	Lipid	Lysolipid	-5.077	-0.04263	4.594	1.3351	7
1-eicosapentaenoyl-GPE (20:5)*	Lipid	Lysolipid	-3.628	0.01934	3.731	1.2652	70
1-eicosenoyl-GPC (20:1)*	Lipid	Lysolipid	-4.14	-0.03032	5.153	1.2506	7
1-lignoceroyl-GPC (24:0)	Lipid	Lysolipid	-3.957	0.04124	4.535	1.2404	144
1-linolenoyl-GPC (18:3)*	Lipid	Lysolipid	-4.26	0.01436	3.846	1.342	7
1-linoleoyl-2-arachidonoyl-GPC (18:2/20:4n6)*	Lipid	Phospholipid Metabolism	-6.075	0.1462	3.36	1.2704	86
1-linoleoyl-GPA (18:2)*	Lipid	Lysolipid	-3.955	0.02053	4.297	1.1942	38
1-linoleoyl-GPC (18:2)	Lipid	Lysolipid	-4.776	0.03451	3.351	1.2575	7
1-linoleoyl-GPE (18:2)*	Lipid	Lysolipid	-4.097	0.05496	2.719	1.3289	8
1-linoleoyl-GPI (18:2)*	Lipid	Lysolipid	-4.237	-0.007478	3.783	1.2817	32
1-linoleoylglycerol (18:2)	Lipid	Monoacylglycerol	-4.128	-0.01675	4.017	1.3865	17
1-margaroyl-2-linoleoyl-GPC (17:0/18:2)*	Lipid	Phospholipid Metabolism	-5.118	0.07203	3.484	1.2724	17
1-margaroyl-2-oleoyl-GPC (17:0/18:1)*	Lipid	Phospholipid Metabolism	-6.98	0.0442	4.609	1.3134	93
1-margaroyl-GPC (17:0)	Lipid	Lysolipid	-4.022	0.0657	3.236	1.349	43
1-methylhistidine	Amino Acid	Histidine Metabolism	-3.717	0.03105	3.574	1.3183	92
1-methylimidazoleacetate	Amino Acid	Histidine Metabolism	-3.969	-0.03405	5.441	1.1723	28
1-methylnicotinamide	Cofactors and Vitamins	Nicotinate and Nicotinamide Metabolism	-3.554	-0.04821	4.265	1.3218	20
1-methylurate	Xenobiotics	Xanthine Metabolism	-3.633	0.06899	3.044	1.2931	391
1-methylxanthine	Xenobiotics	Xanthine Metabolism	-3.828	0.1656	2.325	1.1572	40
1-myristoyl-2-linoleoyl-GPC (14:0/18:2)*	Lipid	Phospholipid Metabolism	-4.696	0.06199	3.504	1.251	103
1-myristoyl-2-palmitoyl-GPC (14:0/16:0)	Lipid	Phospholipid Metabolism	-4.191	0.0182	3.086	1.3428	12
1-myristoyl-GPC (14:0)	Lipid	Lysolipid	-4.218	0.05484	3.033	1.3193	7
1-nonadecanoyl-GPC (19:0)	Lipid	Lysolipid	-5.188	0.04603	3.26	1.3639	62
1-oleoyl-2-dihomo-linolenoyl-GPC (18:1/20:3)*	Lipid	Phospholipid Metabolism	-4.809	0.1054	2.246	1.1086	31
1-oleoyl-2-docosahexaenoyl-GPC (18:1/22:6)*	Lipid	Phospholipid Metabolism	-5.102	0.04134	2.974	1.2484	8
1-oleoyl-2-linoleoyl-glycerol (18:1/18:2)	Lipid	Diacylglycerol	-4.153	0.04421	3.797	1.3402	7
1-oleoyl-2-linoleoyl-GPC (18:1/18:2)*	Lipid	Phospholipid Metabolism	-4.265	0.03238	3.524	1.2914	43
1-oleoyl-2-linoleoyl-GPE (18:1/18:2)*	Lipid	Phospholipid Metabolism	-4.91	0.05393	3.646	1.1975	440
1-oleoyl-2-linoleoyl-GPI (18:1/18:2)*	Lipid	Phospholipid Metabolism	-4.235	0.02608	3.353	1.3451	68
1-oleoyl-3-linoleoyl-glycerol (18:1/18:2)	Lipid	Diacylglycerol	-3.958	0.02601	3.55	1.3203	121
1-oleoyl-GPC (18:1)	Lipid	Lysolipid	-4.847	0.0445	4.207	1.2073	8
1-oleoyl-GPE (18:1)	Lipid	Lysolipid	-4.1	0.0529	2.963	1.2998	8
1-oleoyl-GPI (18:1)*	Lipid	Lysolipid	-3.714	0.03716	2.804	1.2791	75
1-oleoylglycerol (18:1)	Lipid	Monoacylglycerol	-3.561	0.03159	4.712	1.2492	44
1-palmitoleoyl-2-linoleoyl-GPC (16:1/18:2)*	Lipid	Phospholipid Metabolism	-5.407	0.03277	4.373	1.2696	25
1-palmitoleoyl-GPC (16:1)*	Lipid	Lysolipid	-4.587	-0.004888	3.383	1.3403	8
1-palmitoleoylglycerol (16:1)*	Lipid	Monoacylglycerol	-3.851	-0.01169	4.847	1.2931	184
1-palmitoyl-2-adrenoyl-GPC (16:0/22:4)*	Lipid	Phospholipid Metabolism	-3.157	0.0534	2.835	1.1975	14
1-palmitoyl-2-arachidonoyl-GPC (16:0/20:4)	Lipid	Phospholipid Metabolism	-3.592	0.01389	3.698	1.0962	7
1-palmitoyl-2-arachidonoyl-GPE (16:0/20:4)*	Lipid	Phospholipid Metabolism	-3.373	-0.007658	3.38	1.2431	7
1-palmitoyl-2-arachidonoyl-GPI (16:0/20:4)*	Lipid	Phospholipid Metabolism	-3.793	-0.01196	3.256	1.2935	61
1-palmitoyl-2-dihomo-linolenoyl-GPC (16:0/20:3n3 or 6)*	Lipid	Phospholipid Metabolism	-4.306	0.03479	3.071	1.1319	7
1-palmitoyl-2-dihomo-linolenoyl-GPE (16:0/20:3)*	Lipid	Phospholipid Metabolism	-4.533	0.05958	3.853	1.1479	561
1-palmitoyl-2-docosahexaenoyl-GPC (16:0/22:6)	Lipid	Phospholipid Metabolism	-5.588	0.05696	2.682	1.1636	8
1-palmitoyl-2-docosahexaenoyl-GPE (16:0/22:6)*	Lipid	Phospholipid Metabolism	-3.331	-0.007634	3.606	1.2716	8
1-palmitoyl-2-eicosapentaenoyl-GPC (16:0/20:5)*	Lipid	Phospholipid Metabolism	-4.271	0.02289	3.306	1.1993	7
1-palmitoyl-2-linolenoyl-GPC (16:0/18:3)*	Lipid	Phospholipid Metabolism	-5.198	0.07896	3.416	1.2593	91
1-palmitoyl-2-linoleoyl-glycerol (16:0/18:2)*	Lipid	Diacylglycerol	-4.894	-0.003693	3.753	1.3576	24
1-palmitoyl-2-linoleoyl-GPC (16:0/18:2)	Lipid	Phospholipid Metabolism	-4.954	0.0282	3.409	1.2147	8
1-palmitoyl-2-linoleoyl-GPE (16:0/18:2)	Lipid	Phospholipid Metabolism	-3.297	0.00743	3.669	1.2657	9
1-palmitoyl-2-linoleoyl-GPI (16:0/18:2)	Lipid	Phospholipid Metabolism	-3.547	-0.01728	3.562	1.3426	46
1-palmitoyl-2-meadoyl-GPC (16:0/20:3n9)*	Lipid	Phospholipid Metabolism	-7.626	0.04731	5.107	1.2548	420
1-palmitoyl-2-oleoyl-GPC (16:0/18:1)	Lipid	Phospholipid Metabolism	-3.802	0.00883	3.831	1.1412	11
1-palmitoyl-2-oleoyl-GPE (16:0/18:1)	Lipid	Phospholipid Metabolism	-5.042	0.01472	3.335	1.2457	220
1-palmitoyl-2-oleoyl-GPI (16:0/18:1)*	Lipid	Phospholipid Metabolism	-3.851	-0.02386	3.79	1.3566	23
1-palmitoyl-2-palmitoleoyl-GPC (16:0/16:1)*	Lipid	Phospholipid Metabolism	-5.878	-0.00771	3.556	1.3015	28
1-palmitoyl-2-stearoyl-GPC (16:0/18:0)	Lipid	Phospholipid Metabolism	-4.895	0.04495	3.292	1.1709	8
1-palmitoyl-3-linoleoyl-glycerol (16:0/18:2)*	Lipid	Diacylglycerol	-4.929	0.02672	3.247	1.3115	132
1-palmitoyl-GPA (16:0)	Lipid	Lysolipid	-3.539	0.03225	4.702	1.1587	183
1-palmitoyl-GPC (16:0)	Lipid	Lysolipid	-4.893	0.02172	3.148	1.139	7
1-palmitoyl-GPE (16:0)	Lipid	Lysolipid	-4.291	0.007646	3.906	1.2252	7
1-palmitoyl-GPI (16:0)*	Lipid	Lysolipid	-4.765	0.01023	3.83	1.2648	174
1-palmitoylglycerol (16:0)	Lipid	Monoacylglycerol	-5.209	-0.05696	5.071	1.3264	197
1-palmityl-2-arachidonoyl-GPC (O-16:0/20:4)*	Lipid	Phospholipid Metabolism	-3.911	0.0353	3.646	1.2717	8
1-palmityl-2-oleoyl-GPC (O-16:0/18:1)*	Lipid	Phospholipid Metabolism	-8.68	0.0355	6.72	1.1806	177
1-palmityl-GPC (O-16:0)	Lipid	Lyso-phospho-ether	-4.74	0.01695	4.938	1.3305	8
1-pentadecanoyl-2-linoleoyl-GPC (15:0/18:2)*	Lipid	Phospholipid Metabolism	-4.682	0.05981	2.897	1.2431	377
1-pentadecanoyl-GPC (15:0)*	Lipid	Lysolipid	-4.657	0.06094	3.564	1.3031	7
1-stearoyl-2-arachidonoyl-GPC (18:0/20:4)	Lipid	Phospholipid Metabolism	-4.57	0.06276	2.87	1.1378	7
1-stearoyl-2-arachidonoyl-GPE (18:0/20:4)	Lipid	Phospholipid Metabolism	-3.174	0.008122	3.373	1.228	7
1-stearoyl-2-arachidonoyl-GPI (18:0/20:4)	Lipid	Phospholipid Metabolism	-5.275	0.01156	3.701	1.2743	14
1-stearoyl-2-dihomo-linolenoyl-GPC (18:0/20:3n3 or 6)*	Lipid	Phospholipid Metabolism	-5.338	0.06966	3.998	1.1615	8
1-stearoyl-2-docosahexaenoyl-GPC (18:0/22:6)	Lipid	Phospholipid Metabolism	-4.388	0.05174	3.233	1.292	7
1-stearoyl-2-docosahexaenoyl-GPE (18:0/22:6)*	Lipid	Phospholipid Metabolism	-3.551	0.007433	3.011	1.2802	102
1-stearoyl-2-docosapentaenoyl-GPC (18:0/22:5n3)*	Lipid	Phospholipid Metabolism	-5.132	0.03595	3.245	1.2309	7
1-stearoyl-2-docosapentaenoyl-GPC (18:0/22:5n6)*	Lipid	Phospholipid Metabolism	-3.855	0.03054	3.556	1.2589	10
1-stearoyl-2-linoleoyl-GPC (18:0/18:2)*	Lipid	Phospholipid Metabolism	-4.961	0.05192	3.129	1.206	10
1-stearoyl-2-linoleoyl-GPE (18:0/18:2)*	Lipid	Phospholipid Metabolism	-4.658	0.04905	3.487	1.266	13
1-stearoyl-2-linoleoyl-GPI (18:0/18:2)	Lipid	Phospholipid Metabolism	-3.593	0.008198	4.448	1.4013	7
1-stearoyl-2-meadoyl-GPC (18:0/20:3n9)*	Lipid	Phospholipid Metabolism	-5.313	0.07925	3.504	1.3808	465
1-stearoyl-2-oleoyl-GPC (18:0/18:1)	Lipid	Phospholipid Metabolism	-5.443	0.01977	3.646	1.1567	23
1-stearoyl-2-oleoyl-GPE (18:0/18:1)	Lipid	Phospholipid Metabolism	-3.675	0.03082	3.401	1.2502	7
1-stearoyl-GPC (18:0)	Lipid	Lysolipid	-4.721	0.04725	2.417	1.1584	7
1-stearoyl-GPE (18:0)	Lipid	Lysolipid	-3.547	0.001362	3.324	1.223	7
1-stearoyl-GPI (18:0)	Lipid	Lysolipid	-6.019	-0.009246	4.918	1.2406	32
1-stearyl-GPC (O-18:0)*	Lipid	Lyso-phospho-ether	-4.886	0.04746	4.509	1.3038	39
10-heptadecenoate (17:1n7)	Lipid	Long Chain Fatty Acid	-3.058	-0.06371	3.247	1.4816	32
10-nonadecenoate (19:1n9)	Lipid	Long Chain Fatty Acid	-3.374	-0.03691	3.255	1.4899	41
10-undecenoate (11:1n1)	Lipid	Medium Chain Fatty Acid	-4.247	0.05356	3	1.3202	32
12,13-DiHOME	Lipid	Fatty Acid, Dihydroxy	-4.331	0.01914	4.343	1.2465	144
13-HODE + 9-HODE	Lipid	Fatty Acid, Monohydroxy	-5.544	0.0413	3.705	1.2913	47
15-methylpalmitate	Lipid	Fatty Acid, Branched	-3.415	-0.09003	3.903	1.5336	212
16-hydroxypalmitate	Lipid	Fatty Acid, Monohydroxy	-3.362	-0.09864	4.757	1.4261	32
16a-hydroxy DHEA 3-sulfate	Lipid	Steroid	-4.391	0.01948	4.158	1.2701	6
17-methylstearate	Lipid	Fatty Acid, Branched	-2.905	-0.06124	4.471	1.446	33
17alpha-hydroxypregnenolone sulfate	Lipid	Steroid	-2.841	-0.005487	4.116	1.4958	898
2,3-dihydroxyisovalerate	Xenobiotics	Food Component/Plant	-2.789	0.02633	4.099	1.3249	159
2-acetamidophenol sulfate	Xenobiotics	Drug	-2.823	-0.02036	3.009	1.4217	796
2-aminobutyrate	Amino Acid	Methionine, Cysteine, SAM and Taurine Metabolism	-4.678	-0.008183	4.037	1.2432	16
2-aminoheptanoate	Lipid	Fatty Acid, Amino	-5.007	0.001366	4.631	1.2933	48
2-aminooctanoate	Lipid	Fatty Acid, Amino	-3.876	0.01878	4.616	1.3639	24
2-aminophenol sulfate	Xenobiotics	Chemical	-4.435	0.02285	2.871	1.376	6
2-arachidonoyl-GPC (20:4)*	Lipid	Lysolipid	-4.101	0.03355	2.675	1.0849	45
2-arachidonoyl-GPE (20:4)*	Lipid	Lysolipid	-4.481	0.0555	2.779	1.1709	113
2-docosahexaenoyl-GPC (22:6)*	Lipid	Lysolipid	-4.685	0.03987	3.718	1.3008	442
2-hydroxy-3-methylvalerate	Amino Acid	Leucine, Isoleucine and Valine Metabolism	-3.827	-0.06385	5.19	1.2452	8
2-hydroxyacetaminophen sulfate*	Xenobiotics	Drug	-1.885	-0.2455	3.148	1.2892	1449
2-hydroxyadipate	Lipid	Fatty Acid, Dicarboxylate	-2.266	-0.134	3.342	0.9369	1708
2-hydroxybutyrate/2-hydroxyisobutyrate	Amino Acid	Methionine, Cysteine, SAM and Taurine Metabolism	-4.43	-0.02656	4.265	1.2702	11
2-hydroxydecanoate	Lipid	Fatty Acid, Monohydroxy	-2.829	-0.03661	4.53	1.4378	32
2-hydroxyglutarate	Lipid	Fatty Acid, Dicarboxylate	-5.064	0.06692	4.498	1.1733	385
2-hydroxyhippurate (salicylurate)	Xenobiotics	Benzoate Metabolism	-4.49	-0.05886	5.518	1.0515	80
2-hydroxyibuprofen	Xenobiotics	Drug	-2.861	0.001079	2.836	1.2071	2613
2-hydroxyoctanoate	Lipid	Fatty Acid, Monohydroxy	-3.147	-0.02772	5.145	1.2518	6
2-hydroxypalmitate	Lipid	Fatty Acid, Monohydroxy	-4.427	0.02906	3.453	1.2616	32
2-hydroxyphenylacetate	Amino Acid	Phenylalanine and Tyrosine Metabolism	-4.598	-0.0219	3.874	1.0929	672
2-hydroxystearate	Lipid	Fatty Acid, Monohydroxy	-4.896	0.04191	3.986	1.2669	32
2-isopropylmalate	Xenobiotics	Food Component/Plant	-2.553	-0.1069	4.4	1.205	424
2-linoleoyl-GPC (18:2)*	Lipid	Lysolipid	-3.994	0.02895	3.291	1.2879	6
2-linoleoyl-GPE (18:2)*	Lipid	Lysolipid	-4.382	0.099	2.579	1.2325	41
2-methoxyacetaminophen glucuronide*	Xenobiotics	Drug	-2.015	-0.2396	2.717	1.7117	2387
2-methoxyacetaminophen sulfate*	Xenobiotics	Drug	-2.335	-0.2253	3.091	1.595	2261
2-methoxyresorcinol sulfate	Xenobiotics	Chemical	-2.83	-0.06398	3.262	1.456	1184
2-methylbutyrylcarnitine (C5)	Amino Acid	Leucine, Isoleucine and Valine Metabolism	-3.744	0.01259	4.081	1.2599	817
2-methylcitrate/homocitrate	Energy	TCA Cycle	-4.305	0.16	3	0.9987	1772
2-methylmalonyl carnitine	Lipid	Fatty Acid Synthesis	-4.589	0.08543	2.928	1.2841	928
2-oleoyl-GPC (18:1)*	Lipid	Lysolipid	-4.539	0.01457	4.037	1.1461	33
2-oleoylglycerol (18:1)	Lipid	Monoacylglycerol	-5.082	0.1647	3.244	1.1493	613
2-palmitoleoyl-GPC (16:1)*	Lipid	Lysolipid	-4.475	0.04715	2.818	1.1864	219
2-palmitoyl-GPC (16:0)*	Lipid	Lysolipid	-4.193	-0.0137	3.815	1.0405	6
2-palmitoyl-GPE (16:0)*	Lipid	Lysolipid	-4.446	-0.008078	4.65	1.1767	38
2-piperidinone	Xenobiotics	Food Component/Plant	-2.743	-0.01486	3.861	0.6914	54
2-stearoyl-GPE (18:0)*	Lipid	Lysolipid	-3.864	-0.005266	3.884	1.1483	38
21-hydroxypregnenolone disulfate	Lipid	Steroid	-5.287	0.01891	3.208	1.3357	6
3,7-dimethylurate	Xenobiotics	Xanthine Metabolism	-3.495	0.01517	3.792	1.3666	78
3-(3-hydroxyphenyl)propionate	Amino Acid	Phenylalanine and Tyrosine Metabolism	-3.269	-0.02795	3.232	1.3038	344
3-(3-hydroxyphenyl)propionate sulfate	Amino Acid	Phenylalanine and Tyrosine Metabolism	-3.126	-0.006839	3.694	1.4091	447
3-(4-hydroxyphenyl)lactate	Amino Acid	Phenylalanine and Tyrosine Metabolism	-4.602	0.02477	3.584	1.308	6
3-(cystein-S-yl)acetaminophen*	Xenobiotics	Drug	-2.448	0.1217	2.449	1.4799	2583
3-(N-acetyl-L-cystein-S-yl) acetaminophen	Xenobiotics	Drug	-2.519	-0.07121	2.42	1.7241	2454
3-aminoisobutyrate	Nucleotide	Pyrimidine Metabolism, Thymine containing	-4.621	-0.02896	3.828	1.3024	31
3-carboxy-4-methyl-5-propyl-2-furanpropanoate (CMPF)	Lipid	Fatty Acid, Dicarboxylate	-4.029	0.1333	2.863	1.3894	6
3-hydroxy-2-ethylpropionate	Amino Acid	Leucine, Isoleucine and Valine Metabolism	-3.741	0.02236	3.169	1.3289	6
3-hydroxy-3-methylglutarate	Lipid	Mevalonate Metabolism	-3.057	-0.09558	5.189	1.276	6
3-hydroxybutyrate (BHBA)	Lipid	Ketone Bodies	-2.022	-0.223	4.418	1.0883	7
3-hydroxybutyrylcarnitine (1)	Lipid	Fatty Acid Metabolism(Acyl Carnitine)	-3.726	-0.09938	4.772	1.0958	106
3-hydroxycotinine glucuronide	Xenobiotics	Tobacco Metabolite	-2.59	0.1366	2.326	1.3136	2608
3-hydroxydecanoate	Lipid	Fatty Acid, Monohydroxy	-3.764	-0.06705	4.145	1.3304	32
3-hydroxyhippurate	Xenobiotics	Benzoate Metabolism	-3.92	0.04671	3.146	1.3409	6
3-hydroxyisobutyrate	Amino Acid	Leucine, Isoleucine and Valine Metabolism	-5.003	0.007477	3.586	1.309	25
3-hydroxylaurate	Lipid	Fatty Acid, Monohydroxy	-3.694	-0.0481	3.524	1.4786	46
3-hydroxyoctanoate	Lipid	Fatty Acid, Monohydroxy	-3.302	0.006006	4.028	1.2814	7
3-hydroxypyridine sulfate	Xenobiotics	Chemical	-3.191	0.01672	2.488	1.5819	7
3-hydroxysebacate	Lipid	Fatty Acid, Monohydroxy	-3.374	-0.04307	4.136	1.2934	555
3-indoxyl sulfate	Amino Acid	Tryptophan Metabolism	-5.241	0.09713	2.764	1.2857	6
3-methoxycatechol sulfate (1)	Xenobiotics	Benzoate Metabolism	-3.368	0.04653	2.827	1.378	54
3-methoxytyramine sulfate	Amino Acid	Phenylalanine and Tyrosine Metabolism	-2.646	-0.08888	5.047	1.1961	1132
3-methoxytyrosine	Amino Acid	Phenylalanine and Tyrosine Metabolism	-5.275	0.04664	4.398	1.3063	36
3-methyl catechol sulfate (1)	Xenobiotics	Benzoate Metabolism	-3.541	0.1135	2.553	1.5458	13
3-methyl catechol sulfate (2)	Xenobiotics	Benzoate Metabolism	-2.803	0.03306	2.437	1.5105	970
3-methyl-2-oxobutyrate	Amino Acid	Leucine, Isoleucine and Valine Metabolism	-5.003	0.005144	3.626	1.2637	6
3-methyl-2-oxovalerate	Amino Acid	Leucine, Isoleucine and Valine Metabolism	-4.309	0.03602	3.534	1.3233	39
3-methyladipate	Lipid	Fatty Acid, Dicarboxylate	-3.059	-0.06103	3.87	1.3161	1708
3-methylglutaconate	Amino Acid	Leucine, Isoleucine and Valine Metabolism	-3.681	-0.09357	4.874	1.1031	431
3-methylglutarylcarnitine (2)	Amino Acid	Lysine Metabolism	-3.732	-0.01898	3.847	1.3874	261
3-methylhistidine	Amino Acid	Histidine Metabolism	-3.16	0.1629	2.19	1.411	6
3-methylxanthine	Xenobiotics	Xanthine Metabolism	-3.98	0.05236	3.506	1.2875	25
3-phenylpropionate (hydrocinnamate)	Amino Acid	Phenylalanine and Tyrosine Metabolism	-4.954	0.145	2.614	1.2108	68
3-phosphoglycerate	Carbohydrate	Glycolysis, Gluconeogenesis, and Pyruvate Metabolism	-2.964	-0.0927	5.969	1.2382	20
3-ureidopropionate	Nucleotide	Pyrimidine Metabolism, Uracil containing	-3.451	-0.03603	4.271	1.1844	243
4-acetamidobutanoate	Amino Acid	Polyamine Metabolism	-5.182	0.03385	3.86	1.3234	9
4-acetamidophenol	Xenobiotics	Drug	-2.305	-0.2468	3.347	1.4145	2148
4-acetamidophenylglucuronide	Xenobiotics	Drug	-1.835	-0.2804	3.123	1.3587	1935
4-acetaminophen sulfate	Xenobiotics	Drug	-1.748	-0.291	3.172	1.2513	1449
4-acetylphenol sulfate	Xenobiotics	Drug	-3.317	0.01167	4.372	1.3032	91
4-allylphenol sulfate	Xenobiotics	Food Component/Plant	-3.786	-0.0236	3.813	1.3318	18
4-androsten-3alpha,17alpha-diol monosulfate (2)	Lipid	Steroid	-4.097	0.05581	3.228	1.25	69
4-androsten-3alpha,17alpha-diol monosulfate (3)	Lipid	Steroid	-5.151	0.03742	3.068	1.298	8
4-androsten-3beta,17beta-diol disulfate (1)	Lipid	Steroid	-3.969	-0.0151	4.305	1.2436	6
4-androsten-3beta,17beta-diol disulfate (2)	Lipid	Steroid	-5.107	0.07747	3.076	1.2783	6
4-androsten-3beta,17beta-diol monosulfate (1)	Lipid	Steroid	-4.297	0.07623	3.521	1.2547	6
4-androsten-3beta,17beta-diol monosulfate (2)	Lipid	Steroid	-4.039	0.007304	4.298	1.1944	37
4-ethylphenylsulfate	Xenobiotics	Benzoate Metabolism	-3.385	-0.1353	5.064	1.0935	6
4-guanidinobutanoate	Amino Acid	Guanidino and Acetamido Metabolism	-3.766	0.03832	4.645	1.3283	41
4-hydroxybenzoate	Xenobiotics	Benzoate Metabolism	-3.758	-0.08352	4.78	1.0852	2148
4-hydroxychlorothalonil	Xenobiotics	Chemical	-5.103	0.009726	5.402	1.321	6
4-hydroxycoumarin	Xenobiotics	Drug	-3.401	0.01697	4.623	1.3685	323
4-hydroxyhippurate	Xenobiotics	Benzoate Metabolism	-3.821	-0.07813	3.901	1.3166	6
4-hydroxyphenylacetate	Amino Acid	Phenylalanine and Tyrosine Metabolism	-3.137	-0.07907	4.271	1.0987	288
4-hydroxyphenylpyruvate	Amino Acid	Phenylalanine and Tyrosine Metabolism	-3.894	-0.01266	4.874	1.3183	81
4-methyl-2-oxopentanoate	Amino Acid	Leucine, Isoleucine and Valine Metabolism	-4.667	0.02217	3.509	1.3159	7
4-methylcatechol sulfate	Xenobiotics	Benzoate Metabolism	-4.608	0.02229	3.32	1.2079	6
4-vinylguaiacol sulfate	Xenobiotics	Food Component/Plant	-3.211	-0.007147	2.729	1.3815	88
4-vinylphenol sulfate	Xenobiotics	Benzoate Metabolism	-4.124	-0.08089	3.72	1.2736	6
5,6-dihydrothymine	Nucleotide	Pyrimidine Metabolism, Thymine containing	-5.38	0.05096	3.378	1.3109	1186
5,6-dihydrouracil	Nucleotide	Pyrimidine Metabolism, Uracil containing	-4.072	0.01636	4.775	1.3689	79
5-acetylamino-6-amino-3-methyluracil	Xenobiotics	Xanthine Metabolism	-4.668	0.1364	2.552	1.0918	69
5-acetylamino-6-formylamino-3-methyluracil	Xenobiotics	Xanthine Metabolism	-3.262	-0.02585	2.854	1.3797	455
5-dodecenoate (12:1n7)	Lipid	Medium Chain Fatty Acid	-3.702	-0.0644	3.71	1.3811	35
5-hydroxyhexanoate	Lipid	Fatty Acid, Monohydroxy	-5.613	-0.04238	3.644	1.3091	423
5-hydroxylysine	Amino Acid	Lysine Metabolism	-2.392	-0.1913	5.335	1.1143	26
5-hydroxymethyl-2-furoic acid	Amino Acid	Phenylalanine and Tyrosine Metabolism	-3.546	-0.09136	4.56	1.252	1033
5-methyluridine (ribothymidine)	Nucleotide	Pyrimidine Metabolism, Uracil containing	-5.658	0.1007	3.231	1.195	6
5-oxoproline	Amino Acid	Glutathione Metabolism	-3.915	-0.01235	3.867	1.2976	6
5alpha-androstan-3alpha, 17beta-diol-17-glucosiduronate	Lipid	Steroid	-4.039	0.0426	4.706	1.3062	1358
5alpha-androstan-3alpha,17alpha-diol monosulfate	Lipid	Steroid	-3.816	0.05186	3.076	1.3569	812
5alpha-androstan-3alpha,17beta-diol disulfate	Lipid	Steroid	-3.487	-0.03328	3.793	1.3277	711
5alpha-androstan-3alpha,17beta-diol monosulfate (1)	Lipid	Steroid	-3.798	0.06937	3.169	1.2924	123
5alpha-androstan-3alpha,17beta-diol monosulfate (2)	Lipid	Steroid	-3.443	-0.0168	3.732	1.37	1217
5alpha-androstan-3beta,17alpha-diol disulfate	Lipid	Steroid	-3.11	0.002239	2.915	1.4222	199
5alpha-androstan-3beta,17beta-diol disulfate	Lipid	Steroid	-5.043	0.03609	4.354	1.2032	7
5alpha-androstan-3beta,17beta-diol monosulfate (1)	Lipid	Steroid	-3.682	0.07888	4.32	1.2943	216
5alpha-pregnan-3(alpha or beta),20beta-diol disulfate	Lipid	Steroid	-2.883	-0.1256	3.379	1.3007	855
5alpha-pregnan-3beta,20alpha-diol disulfate	Lipid	Steroid	-4.409	-0.0727	3.706	1.1905	8
5alpha-pregnan-3beta,20alpha-diol monosulfate (2)	Lipid	Steroid	-3.625	-0.05827	3.802	1.1407	62
5alpha-pregnan-3beta,20beta-diol monosulfate (1)	Lipid	Steroid	-2.837	-0.1128	3.729	1.1311	117
6-hydroxyindole sulfate	Xenobiotics	Chemical	-4.942	0.09279	2.851	1.2858	8
6-oxopiperidine-2-carboxylic acid	Amino Acid	Lysine Metabolism	-4.97	0.006425	4.043	1.1926	15
7-alpha-hydroxy-3-oxo-4-cholestenoate (7-Hoca)	Lipid	Sterol	-3.178	-0.02413	4.071	1.3103	32
7-methylguanine	Nucleotide	Purine Metabolism, Guanine containing	-4.668	0.06416	3.721	1.2424	16
7-methylxanthine	Xenobiotics	Xanthine Metabolism	-3.571	0.01469	3.913	1.2772	50
9,10-DiHOME	Lipid	Fatty Acid, Dihydroxy	-3.301	-0.1152	4.24	1.2713	200
acetylcarnitine	Lipid	Fatty Acid Metabolism(Acyl Carnitine)	-4.298	-0.01425	3.534	1.1908	10
acisoga	Amino Acid	Polyamine Metabolism	-3.928	0.04737	3.458	1.3578	174
adenine	Nucleotide	Purine Metabolism, Adenine containing	-4.37	0.0836	5.448	1.2592	392
adenosine 3',5'-cyclic monophosphate (cAMP)	Nucleotide	Purine Metabolism, Adenine containing	-3.777	-0.03237	4.511	1.1999	97
adenosine 5'-monophosphate (AMP)	Nucleotide	Purine Metabolism, Adenine containing	-5.403	0.02478	3.158	1.3716	7
adipoylcarnitine	Lipid	Fatty Acid Metabolism(Acyl Carnitine)	-3.04	0.03348	4.24	1.3142	222
adrenate (22:4n6)	Lipid	Polyunsaturated Fatty Acid (n3 and n6)	-2.795	-0.05564	4.592	1.3633	1179
alanine	Amino Acid	Alanine and Aspartate Metabolism	-3.891	0.009189	3.351	1.2937	7
allantoin	Nucleotide	Purine Metabolism, (Hypo)Xanthine/Inosine containing	-4.43	0.02613	5.059	1.2122	6
alliin	Xenobiotics	Food Component/Plant	-2.222	-0.1477	3.81	1.4211	1923
alpha-hydroxycaproate	Lipid	Fatty Acid, Monohydroxy	-3.338	-0.03195	4.761	1.2353	1386
alpha-hydroxyisocaproate	Amino Acid	Leucine, Isoleucine and Valine Metabolism	-4.645	0.04454	5.589	1.3072	7
alpha-hydroxyisovalerate	Amino Acid	Leucine, Isoleucine and Valine Metabolism	-3.124	-0.1063	5.503	1.2205	6
alpha-ketobutyrate	Amino Acid	Methionine, Cysteine, SAM and Taurine Metabolism	-4.239	-0.06419	4.246	1.3186	542
alpha-ketoglutarate	Energy	TCA Cycle	-2.894	-0.06774	5.36	1.2204	6
alpha-tocopherol	Cofactors and Vitamins	Tocopherol Metabolism	-4.879	0.0785	3.563	1.6454	7
andro steroid monosulfate (1)*	Lipid	Steroid	-4.12	0.03956	3.959	1.2806	54
androsterone sulfate	Lipid	Steroid	-5.049	0.14	2.512	1.1573	32
arabitol/xylitol	Carbohydrate	Pentose Metabolism	-3.919	-0.005479	6.735	1.2833	11
arabonate/xylonate	Carbohydrate	Pentose Metabolism	-3.556	0.00127	4.472	1.2595	6
arachidate (20:0)	Lipid	Long Chain Fatty Acid	-4.351	-0.1034	4.866	1.316	32
arachidonate (20:4n6)	Lipid	Polyunsaturated Fatty Acid (n3 and n6)	-3.841	0.01011	4.018	1.2187	32
arginine	Amino Acid	Urea cycle; Arginine and Proline Metabolism	-5.151	0.0985	2.604	1.2156	6
asparagine	Amino Acid	Alanine and Aspartate Metabolism	-4.386	0.01	3.914	1.1642	6
aspartate	Amino Acid	Alanine and Aspartate Metabolism	-5.397	-0.01486	4.28	1.1956	6
azelate (nonanedioate)	Lipid	Fatty Acid, Dicarboxylate	-3.752	-0.04425	4.931	1.2603	149
behenoyl sphingomyelin (d18:1/22:0)*	Lipid	Sphingolipid Metabolism	-5.67	0.0935	3.907	1.1782	152
benzoate	Xenobiotics	Benzoate Metabolism	-3.995	0.04853	4.041	0.9001	27
beta-alanine	Nucleotide	Pyrimidine Metabolism, Uracil containing	-5.058	-0.1022	4.688	1.0743	94
beta-hydroxyisovalerate	Amino Acid	Leucine, Isoleucine and Valine Metabolism	-4.504	0.006258	3.941	1.1905	6
betaine	Amino Acid	Glycine, Serine and Threonine Metabolism	-3.945	0.0233	3.271	1.2244	8
betonicine	Xenobiotics	Food Component/Plant	-2.826	-0.1222	3.524	0.7888	683
bilirubin (E,E)*	Cofactors and Vitamins	Hemoglobin and Porphyrin Metabolism	-3.627	-0.02638	3.935	1.1836	6
bilirubin (Z,Z)	Cofactors and Vitamins	Hemoglobin and Porphyrin Metabolism	-4.668	0.003756	3.711	1.0782	7
biliverdin	Cofactors and Vitamins	Hemoglobin and Porphyrin Metabolism	-3.442	-0.04872	4.03	1.2086	7
bradykinin	Peptide	Polypeptide	-3.283	0.09219	2.878	1.5535	1467
bradykinin, des-arg(9)	Peptide	Polypeptide	-3.013	0.08851	2.951	1.5135	2118
bradykinin, hydroxy-pro(3)	Peptide	Polypeptide	-3.542	0.06337	2.437	1.525	1941
butyrylcarnitine	Lipid	Fatty Acid Metabolism (also BCAA Metabolism)	-3.841	-0.06233	5.211	1.2078	50
butyrylglycine	Lipid	Fatty Acid Metabolism (also BCAA Metabolism)	-4.178	0.04464	3.463	1.3015	749
C-glycosyltryptophan	Amino Acid	Tryptophan Metabolism	-5.008	0.0007125	3.746	1.2989	6
caffeine	Xenobiotics	Xanthine Metabolism	-4.706	0.2108	2.225	1.1019	36
campesterol	Lipid	Sterol	-3.78	0.05584	3.948	1.3659	1043
caprate (10:0)	Lipid	Medium Chain Fatty Acid	-2.773	-0.084	3.589	1.4337	32
caproate (6:0)	Lipid	Medium Chain Fatty Acid	-4.995	-0.09984	4.628	0.9858	18
caprylate (8:0)	Lipid	Medium Chain Fatty Acid	-2.712	-0.09457	4.706	1.316	6
carboxyibuprofen	Xenobiotics	Drug	-2.363	-0.1677	3.531	0.8959	2464
carnitine	Lipid	Carnitine Metabolism	-5.331	0.09894	3.968	1.1865	6
catechol sulfate	Xenobiotics	Benzoate Metabolism	-5.08	-0.0006317	3.415	1.3404	6
chenodeoxycholate	Lipid	Primary Bile Acid Metabolism	-3.125	-0.07227	4.39	1.1462	922
chiro-inositol	Lipid	Inositol Metabolism	-2.738	-0.01365	2.701	1.5926	1467
cholate	Lipid	Primary Bile Acid Metabolism	-2.441	-0.2208	3.137	1.354	63
cholesterol	Lipid	Sterol	-5.233	0.05479	4.436	1.3121	7
choline	Lipid	Phospholipid Metabolism	-5.361	0.0557	3.502	1.1558	7
choline phosphate	Lipid	Phospholipid Metabolism	-3.572	-0.04844	4.031	1.2698	6
cinnamoylglycine	Xenobiotics	Food Component/Plant	-3.676	0.08484	3.595	1.1896	59
cis-4-decenoyl carnitine	Lipid	Fatty Acid Metabolism(Acyl Carnitine)	-3.796	0.01296	3.414	1.3081	8
cis-aconitate	Energy	TCA Cycle	-3.465	-0.07849	3.655	1.2322	158
citrate	Energy	TCA Cycle	-2.604	-0.1866	4.65	1.1338	342
citrulline	Amino Acid	Urea cycle; Arginine and Proline Metabolism	-4.167	0.02922	3.091	1.1742	6
cortisol	Lipid	Steroid	-4.317	0.03851	3.392	1.1967	6
cortisone	Lipid	Steroid	-4.972	0.1123	3.07	1.1574	6
cotinine	Xenobiotics	Tobacco Metabolite	-2.428	-0.07486	2.584	1.4583	2310
cotinine N-oxide	Xenobiotics	Tobacco Metabolite	-2.63	0.04157	2.243	1.3103	2653
creatine	Amino Acid	Creatine Metabolism	-3.893	-0.02158	3.913	1.2675	312
creatinine	Amino Acid	Creatine Metabolism	-6.058	0.05859	3.664	1.115	9
cyclo(leu-pro)	Peptide	Dipeptide	-3.326	-0.01676	3.446	1.3833	293
cys-gly, oxidized	Amino Acid	Glutathione Metabolism	-2.965	0.03581	3.086	1.2648	26
cystathionine	Amino Acid	Methionine, Cysteine, SAM and Taurine Metabolism	-3.538	-0.02002	4.288	1.2195	154
cysteine	Amino Acid	Methionine, Cysteine, SAM and Taurine Metabolism	-4.491	0.05683	4.193	1.285	13
cysteine s-sulfate	Amino Acid	Methionine, Cysteine, SAM and Taurine Metabolism	-4.34	0.003604	5.305	1.1201	7
cysteine sulfinic acid	Amino Acid	Methionine, Cysteine, SAM and Taurine Metabolism	-4.894	0.1221	3.272	1.2652	213
cysteine-glutathione disulfide	Amino Acid	Glutathione Metabolism	-5.117	-0.02542	3.916	1.3407	112
cysteinylglycine	Amino Acid	Glutathione Metabolism	-3.665	0.00163	3.96	1.3179	9
cystine	Amino Acid	Methionine, Cysteine, SAM and Taurine Metabolism	-5.07	0.05203	4.313	1.1568	229
daidzein sulfate (2)	Xenobiotics	Food Component/Plant	-2.501	-0.1653	4.83	1.2027	1823
decanoylcarnitine	Lipid	Fatty Acid Metabolism(Acyl Carnitine)	-3.497	0.02049	4.125	1.3183	7
dehydroisoandrosterone sulfate (DHEA-S)	Lipid	Steroid	-5.682	0.08924	2.841	1.2605	32
deoxycarnitine	Lipid	Carnitine Metabolism	-5.981	0.0296	5.362	1.1646	11
deoxycholate	Lipid	Secondary Bile Acid Metabolism	-4.232	0.01398	3.455	1.2768	408
dihomo-linoleate (20:2n6)	Lipid	Polyunsaturated Fatty Acid (n3 and n6)	-2.758	-0.1003	3.734	1.3959	32
dihomo-linolenate (20:3n3 or n6)	Lipid	Polyunsaturated Fatty Acid (n3 and n6)	-3.839	-0.04248	3.821	1.3247	36
dihydroferulic acid	Xenobiotics	Food Component/Plant	-2.91	-0.06641	3.768	1.307	266
dimethyl sulfone	Xenobiotics	Chemical	-3.354	-0.07407	5.888	1.1568	951
dimethylarginine (SDMA + ADMA)	Amino Acid	Urea cycle; Arginine and Proline Metabolism	-4.49	0.04038	3.555	1.2158	6
dimethylglycine	Amino Acid	Glycine, Serine and Threonine Metabolism	-4.239	-0.0555	5.418	1.2437	10
docosadienoate (22:2n6)	Lipid	Polyunsaturated Fatty Acid (n3 and n6)	-3.915	-0.009653	4.924	1.3425	32
docosahexaenoate (DHA; 22:6n3)	Lipid	Polyunsaturated Fatty Acid (n3 and n6)	-3.546	-0.04283	4.883	1.3027	32
docosapentaenoate (n3 DPA; 22:5n3)	Lipid	Polyunsaturated Fatty Acid (n3 and n6)	-2.926	-0.1089	5.093	1.3457	25
docosatrienoate (22:3n3)	Lipid	Polyunsaturated Fatty Acid (n3 and n6)	-2.67	-0.02833	2.872	1.2252	1038
dodecanedioate	Lipid	Fatty Acid, Dicarboxylate	-4.39	-0.06659	4.657	1.3199	37
dopamine sulfate (1)	Amino Acid	Phenylalanine and Tyrosine Metabolism	-2.118	-0.2098	3.644	1.2487	753
dopamine sulfate (2)	Amino Acid	Phenylalanine and Tyrosine Metabolism	-3.069	-0.2095	3.527	1.116	6
DSGEGDFXAEGGGVR*	Peptide	Fibrinogen Cleavage Peptide	-2.391	-0.1334	5.027	1.279	1702
EDTA	Xenobiotics	Chemical	-4.746	-0.1077	5.454	0.9813	6
eicosanodioate	Lipid	Fatty Acid, Dicarboxylate	-3.421	-0.02632	4.227	1.1983	224
eicosapentaenoate (EPA; 20:5n3)	Lipid	Polyunsaturated Fatty Acid (n3 and n6)	-4.218	-0.06344	5.189	1.2833	28
eicosenoate (20:1)	Lipid	Long Chain Fatty Acid	-2.707	-0.05926	3.703	1.4466	19
epiandrosterone sulfate	Lipid	Steroid	-5.063	0.0996	2.517	1.2384	12
ergothioneine	Xenobiotics	Food Component/Plant	-3.848	0.02161	4.035	1.2826	7
erucate (22:1n9)	Lipid	Long Chain Fatty Acid	-2.779	-0.1122	5.423	1.2494	13
erythritol	Xenobiotics	Food Component/Plant	-4.635	-0.04	6.293	1.3037	31
erythronate*	Carbohydrate	Aminosugar Metabolism	-5.036	-0.004543	3.322	1.2528	6
escitalopram	Xenobiotics	Drug	-2.774	0	2.064	0.389	2761
ethyl glucuronide	Xenobiotics	Chemical	-2.467	-0.07017	3.575	1.3277	2236
ethyl paraben sulfate	Xenobiotics	Chemical	-2.507	-0.08467	3.558	1.4817	409
ethylmalonate	Amino Acid	Leucine, Isoleucine and Valine Metabolism	-3.766	-0.1359	5.311	1.1287	7
etiocholanolone glucuronide	Lipid	Steroid	-4.069	0.02106	3.87	1.2683	30
eugenol sulfate	Xenobiotics	Food Component/Plant	-2.508	-0.05772	3.595	1.4126	175
ferulic acid 4-sulfate	Xenobiotics	Food Component/Plant	-4.492	0.09522	2.667	1.2536	28
flavin adenine dinucleotide (FAD)	Cofactors and Vitamins	Riboflavin Metabolism	-4.728	0.03635	3.085	1.2692	55
fructose	Carbohydrate	Fructose, Mannose and Galactose Metabolism	-3.404	-0.0306	4.213	1.339	6
fumarate	Energy	TCA Cycle	-4.313	0.01591	3.766	1.2233	6
galactonate	Carbohydrate	Fructose, Mannose and Galactose Metabolism	-4.771	0.1396	2.718	1.2826	105
gamma-carboxyglutamate	Amino Acid	Glutamate Metabolism	-5.458	0.003091	3.273	1.2322	90
gamma-CEHC	Cofactors and Vitamins	Tocopherol Metabolism	-3.634	0.05169	3.718	1.2906	8
gamma-CEHC glucuronide*	Cofactors and Vitamins	Tocopherol Metabolism	-3.295	0.04959	3.763	1.4587	594
gamma-glutamyl-2-aminobutyrate	Peptide	Gamma-glutamyl Amino Acid	-4.315	0.03133	3.179	1.2414	42
gamma-glutamyl-epsilon-lysine	Peptide	Gamma-glutamyl Amino Acid	-4.888	0.06699	3.364	1.0859	21
gamma-glutamylalanine	Peptide	Gamma-glutamyl Amino Acid	-4.832	0.05066	3.298	1.2302	67
gamma-glutamylglutamate	Peptide	Gamma-glutamyl Amino Acid	-4.239	0.02412	3.604	1.2491	36
gamma-glutamylglutamine	Peptide	Gamma-glutamyl Amino Acid	-4.359	0.05599	2.792	1.2903	6
gamma-glutamylglycine	Peptide	Gamma-glutamyl Amino Acid	-3.983	-0.000269	3.207	1.1962	10
gamma-glutamylhistidine	Peptide	Gamma-glutamyl Amino Acid	-3.604	0.01494	3.819	1.1819	16
gamma-glutamylisoleucine*	Peptide	Gamma-glutamyl Amino Acid	-3.945	-0.004755	3.803	1.229	6
gamma-glutamylleucine	Peptide	Gamma-glutamyl Amino Acid	-3.847	-0.008401	4.001	1.2235	6
gamma-glutamylmethionine	Peptide	Gamma-glutamyl Amino Acid	-5.357	0.05309	3.069	1.3082	8
gamma-glutamylphenylalanine	Peptide	Gamma-glutamyl Amino Acid	-4.483	0.03816	4.356	1.3505	6
gamma-glutamylthreonine*	Peptide	Gamma-glutamyl Amino Acid	-4.446	0.01268	3.656	1.2641	17
gamma-glutamyltryptophan	Peptide	Gamma-glutamyl Amino Acid	-4.018	0.03117	3.831	1.26	264
gamma-glutamyltyrosine	Peptide	Gamma-glutamyl Amino Acid	-4.683	0.04961	3.58	1.3249	10
gamma-glutamylvaline	Peptide	Gamma-glutamyl Amino Acid	-3.466	-0.0351	3.4	1.192	6
gamma-tocopherol/beta-tocopherol	Cofactors and Vitamins	Tocopherol Metabolism	-3.882	0.03275	3.843	1.2608	333
gluconate	Xenobiotics	Food Component/Plant	-4.886	0.06574	5.125	1.0796	27
glucose	Carbohydrate	Glycolysis, Gluconeogenesis, and Pyruvate Metabolism	-7.097	0.1105	3.691	0.9708	6
glucuronate	Carbohydrate	Aminosugar Metabolism	-4.95	0.05438	4.817	1.0498	6
glutamate	Amino Acid	Glutamate Metabolism	-3.881	-0.05337	5.543	1.2715	6
glutamine	Amino Acid	Glutamate Metabolism	-4.8	0.05365	2.981	1.1745	6
glutarate (pentanedioate)	Amino Acid	Lysine Metabolism	-3.405	-0.1354	4.33	1.3011	192
glutarylcarnitine (C5)	Amino Acid	Lysine Metabolism	-3.393	0.02921	5.298	1.279	27
glycerate	Carbohydrate	Glycolysis, Gluconeogenesis, and Pyruvate Metabolism	-5.261	0.04609	3.592	1.2759	31
glycerol	Lipid	Glycerolipid Metabolism	-3.661	-0.01391	4.33	1.3511	6
glycerol 3-phosphate	Lipid	Glycerolipid Metabolism	-3.998	0.1228	3.37	1.1534	37
glycerophosphoethanolamine	Lipid	Phospholipid Metabolism	-3.563	-0.003888	3.689	1.2756	6
glycerophosphoglycerol	Lipid	Glycerolipid Metabolism	-3.906	0.006941	5.012	1.2845	473
glycerophosphorylcholine (GPC)	Lipid	Phospholipid Metabolism	-4.003	-0.01244	6.122	1.2723	6
glycine	Amino Acid	Glycine, Serine and Threonine Metabolism	-4.538	-0.04713	4.053	1.2221	9
glycochenodeoxycholate	Lipid	Primary Bile Acid Metabolism	-3.741	0.02702	2.868	1.2723	22
glycochenodeoxycholate glucuronide (1)	Lipid	Primary Bile Acid Metabolism	-3.885	0.0001061	4.117	1.2685	63
glycochenodeoxycholate sulfate	Lipid	Primary Bile Acid Metabolism	-4.819	0.02942	2.993	1.3174	47
glycocholate	Lipid	Primary Bile Acid Metabolism	-3.383	0.005551	4.528	1.2325	8
glycocholate glucuronide (1)	Lipid	Primary Bile Acid Metabolism	-2.747	-0.05929	4.023	1.5073	1245
glycocholenate sulfate*	Lipid	Secondary Bile Acid Metabolism	-4.817	0.03211	4.761	1.3751	6
glycodeoxycholate	Lipid	Secondary Bile Acid Metabolism	-3.806	0.02575	3.857	1.3735	375
glycodeoxycholate sulfate	Lipid	Secondary Bile Acid Metabolism	-4.578	0.06941	2.886	1.2412	96
glycohyocholate	Lipid	Secondary Bile Acid Metabolism	-3.776	0.02969	3.644	1.3466	98
glycolithocholate	Lipid	Secondary Bile Acid Metabolism	-3.261	0.07436	3.095	1.399	200
glycolithocholate sulfate*	Lipid	Secondary Bile Acid Metabolism	-5.107	0.1175	3.167	1.2135	12
glycosyl-N-palmitoyl-sphingosine	Lipid	Sphingolipid Metabolism	-5.191	0.01395	4.133	1.2452	7
glycoursodeoxycholate	Lipid	Secondary Bile Acid Metabolism	-4.55	0.009341	3.879	1.2767	12
glycylphenylalanine	Peptide	Dipeptide	-4.069	-0.09653	3.929	1.3135	1373
guanidinoacetate	Amino Acid	Creatine Metabolism	-4.695	0.03245	4.189	1.3312	26
gulonic acid*	Cofactors and Vitamins	Ascorbate and Aldarate Metabolism	-5.785	0.1039	3.53	0.8717	438
heptanoate (7:0)	Lipid	Medium Chain Fatty Acid	-4.184	-0.03406	4.57	0.9383	62
hexadecanedioate	Lipid	Fatty Acid, Dicarboxylate	-3.827	-0.1185	4.62	1.3718	12
hexanoylcarnitine	Lipid	Fatty Acid Metabolism(Acyl Carnitine)	-3.474	-0.0003573	5.283	1.3264	23
hexanoylglycine	Lipid	Fatty Acid Metabolism(Acyl Glycine)	-3.614	-0.06335	4.964	1.2148	994
hippurate	Xenobiotics	Benzoate Metabolism	-4.127	0.0667	3.166	1.3326	6
histidine	Amino Acid	Histidine Metabolism	-4.189	-0.02085	4.586	1.3001	6
histidylalanine	Peptide	Dipeptide	-4.989	-0.06119	4.341	1.3748	1496
homoarginine	Amino Acid	Urea cycle; Arginine and Proline Metabolism	-3.679	-0.01267	3.518	1.3415	6
homocitrulline	Amino Acid	Urea cycle; Arginine and Proline Metabolism	-3.344	-0.01455	4.557	1.2686	327
homostachydrine*	Xenobiotics	Food Component/Plant	-3.34	-0.05487	4.652	1.2201	166
homovanillate (HVA)	Amino Acid	Phenylalanine and Tyrosine Metabolism	-4.114	-0.08245	5.596	1.2511	804
hydantoin-5-propionic acid	Amino Acid	Histidine Metabolism	-3.241	0.004445	3.767	1.2837	340
hydroquinone sulfate	Xenobiotics	Drug	-3.293	0.007966	4.738	1.3189	26
hydroxycotinine	Xenobiotics	Tobacco Metabolite	-2.842	0.1065	2.15	1.3799	2550
hyocholate	Lipid	Secondary Bile Acid Metabolism	-3.906	0.01503	3.638	1.1945	425
hypotaurine	Amino Acid	Methionine, Cysteine, SAM and Taurine Metabolism	-3.953	0.004764	4.558	1.2959	131
hypoxanthine	Nucleotide	Purine Metabolism, (Hypo)Xanthine/Inosine containing	-4.423	0.1862	2.664	1.0882	87
ibuprofen	Xenobiotics	Drug	-1.934	-0.1571	4.004	1.2223	2625
imidazole lactate	Amino Acid	Histidine Metabolism	-3.39	0.01102	4.231	1.3451	20
imidazole propionate	Amino Acid	Histidine Metabolism	-3.484	-0.09201	5.1	1.1758	747
iminodiacetate (IDA)	Xenobiotics	Chemical	-4.6	-0.02094	4.635	1.2318	8
indole-3-carboxylic acid	Amino Acid	Tryptophan Metabolism	-3.948	0.01006	4.444	1.2702	125
indoleacetate	Amino Acid	Tryptophan Metabolism	-5.079	-0.03907	5.62	1.2443	6
indoleacetylglutamine	Amino Acid	Tryptophan Metabolism	-3.4	-0.01385	4.389	1.3447	621
indolelactate	Amino Acid	Tryptophan Metabolism	-3.952	-0.01814	5.989	1.2628	6
indolepropionate	Amino Acid	Tryptophan Metabolism	-5.315	0.007113	3.179	1.23	12
indolin-2-one	Xenobiotics	Food Component/Plant	-4.569	0.05314	3.102	1.3577	512
inosine	Nucleotide	Purine Metabolism, (Hypo)Xanthine/Inosine containing	-3.565	-0.001815	5.527	1.3184	546
inosine 5'-monophosphate (IMP)	Nucleotide	Purine Metabolism, (Hypo)Xanthine/Inosine containing	-2.922	-0.08518	4.825	1.1431	681
isobutyrylcarnitine	Amino Acid	Leucine, Isoleucine and Valine Metabolism	-4.535	0.03774	3.221	1.2696	26
isobutyrylglycine	Amino Acid	Leucine, Isoleucine and Valine Metabolism	-4.563	-0.01608	4.385	1.2784	422
isoeugenol sulfate	Xenobiotics	Food Component/Plant	-2.318	-0.11	4.389	1.3828	1160
isoleucine	Amino Acid	Leucine, Isoleucine and Valine Metabolism	-4.606	0.00223	4.291	1.2962	7
isoleucylglycine	Peptide	Dipeptide	-3.304	-0.11	5.729	1.0773	1245
isovalerate	Amino Acid	Leucine, Isoleucine and Valine Metabolism	-4.771	0.01855	4.823	1.1682	127
isovalerylcarnitine	Amino Acid	Leucine, Isoleucine and Valine Metabolism	-4.026	-0.002134	5.545	1.3129	18
isovalerylglycine	Amino Acid	Leucine, Isoleucine and Valine Metabolism	-4.69	-0.00662	3.225	1.327	544
kynurenate	Amino Acid	Tryptophan Metabolism	-4.298	0.03194	3.756	1.273	6
kynurenine	Amino Acid	Tryptophan Metabolism	-4.217	0.05192	3.313	1.3089	8
lactate	Carbohydrate	Glycolysis, Gluconeogenesis, and Pyruvate Metabolism	-4.232	0.01971	3.952	1.2917	6
lactosyl-N-palmitoyl-sphingosine	Lipid	Sphingolipid Metabolism	-4.404	0.03098	2.933	1.2326	7
laurate (12:0)	Lipid	Medium Chain Fatty Acid	-2.803	-0.1349	5.467	1.5164	16
laurylcarnitine	Lipid	Fatty Acid Metabolism(Acyl Carnitine)	-3.152	0.01091	4.192	1.3347	7
leucine	Amino Acid	Leucine, Isoleucine and Valine Metabolism	-4.201	-0.02486	4.455	1.3001	7
leucylglycine	Peptide	Dipeptide	-3.829	-0.1191	4.966	1.2216	2245
linoleate (18:2n6)	Lipid	Polyunsaturated Fatty Acid (n3 and n6)	-3.057	-0.02463	3.057	1.4267	27
linolenate [alpha or gamma; (18:3n3 or 6)]	Lipid	Polyunsaturated Fatty Acid (n3 and n6)	-3.08	-0.02631	3.17	1.4517	27
linoleoylcarnitine*	Lipid	Fatty Acid Metabolism(Acyl Carnitine)	-3.466	0.0001678	3.495	1.3351	7
lysine	Amino Acid	Lysine Metabolism	-4.478	0.002624	3.579	1.2948	6
malate	Energy	TCA Cycle	-5.458	0.02372	4.229	1.2606	10
maleate	Lipid	Fatty Acid, Dicarboxylate	-2.63	-0.2022	3.633	1.4818	34
maltose	Carbohydrate	Glycogen Metabolism	-3.353	-0.02576	5.334	1.3154	815
mannitol/sorbitol	Carbohydrate	Fructose, Mannose and Galactose Metabolism	-2.265	-0.2211	4.883	1.034	6
mannose	Carbohydrate	Fructose, Mannose and Galactose Metabolism	-5.523	0.09568	4.021	1.2174	71
margarate (17:0)	Lipid	Long Chain Fatty Acid	-2.814	-0.07723	3.957	1.5063	19
methionine	Amino Acid	Methionine, Cysteine, SAM and Taurine Metabolism	-3.226	-0.02378	4.198	1.3334	6
methionine sulfone	Amino Acid	Methionine, Cysteine, SAM and Taurine Metabolism	-4.523	0.02328	5.284	1.2565	26
methionine sulfoxide	Amino Acid	Methionine, Cysteine, SAM and Taurine Metabolism	-3.995	-0.01411	4.797	1.3068	9
methionylalanine	Peptide	Dipeptide	-3.096	-0.234	3.376	1.3937	524
methyl glucopyranoside (alpha + beta)	Xenobiotics	Food Component/Plant	-3.441	-0.1263	5.094	1.2605	41
methyl-4-hydroxybenzoate sulfate	Xenobiotics	Benzoate Metabolism	-2.889	0.02195	3.361	1.4677	40
methylsuccinate	Amino Acid	Leucine, Isoleucine and Valine Metabolism	-4.691	-0.002409	5.03	1.1723	126
myo-inositol	Lipid	Inositol Metabolism	-4.756	0.02807	3.697	1.3558	6
myristate (14:0)	Lipid	Long Chain Fatty Acid	-3.105	-0.06043	3.858	1.5786	27
myristoleate (14:1n5)	Lipid	Long Chain Fatty Acid	-3.194	-0.02655	3.264	1.4399	24
myristoleoylcarnitine*	Lipid	Fatty Acid Metabolism(Acyl Carnitine)	-4.16	-0.014	3.8	1.3639	19
myristoylcarnitine	Lipid	Fatty Acid Metabolism(Acyl Carnitine)	-5.137	0.03286	5.147	1.289	36
N-(2-furoyl)glycine	Xenobiotics	Food Component/Plant	-3.011	-0.07238	3.098	1.2315	17
N-acetyl-1-methylhistidine*	Amino Acid	Histidine Metabolism	-3.687	0.03348	3.269	1.4234	366
N-acetyl-3-methylhistidine*	Amino Acid	Histidine Metabolism	-2.624	-0.08589	4.178	1.3924	1215
N-acetyl-beta-alanine	Nucleotide	Pyrimidine Metabolism, Uracil containing	-3.685	-0.0152	3.726	1.2278	40
N-acetylalanine	Amino Acid	Alanine and Aspartate Metabolism	-5.36	-0.01374	4.876	1.1761	6
N-acetylalliin	Xenobiotics	Food Component/Plant	-2.733	-0.08128	3.773	1.4168	1039
N-acetylarginine	Amino Acid	Urea cycle; Arginine and Proline Metabolism	-4.327	-0.02755	3.472	1.3612	28
N-acetylaspartate (NAA)	Amino Acid	Alanine and Aspartate Metabolism	-5.522	0.0836	2.727	1.1339	58
N-acetylcarnosine	Peptide	Dipeptide Derivative	-4.809	0.07938	3.445	1.3008	26
N-acetylcitrulline	Amino Acid	Urea cycle; Arginine and Proline Metabolism	-3.288	-0.03945	3.588	1.4301	114
N-acetylglutamate	Amino Acid	Glutamate Metabolism	-3.476	0.02014	4.545	1.5066	46
N-acetylglycine	Amino Acid	Glycine, Serine and Threonine Metabolism	-2.519	-0.1385	4.402	1.2335	10
N-acetylhistidine	Amino Acid	Histidine Metabolism	-4.889	0.05623	3.514	1.2578	133
N-acetylisoleucine	Amino Acid	Leucine, Isoleucine and Valine Metabolism	-3.843	0.03345	3.961	1.3609	16
N-acetylkynurenine (2)	Amino Acid	Tryptophan Metabolism	-3.262	0.008044	3.803	1.3543	505
N-acetylleucine	Amino Acid	Leucine, Isoleucine and Valine Metabolism	-3.912	-0.02451	4.292	1.3316	11
N-acetylmethionine	Amino Acid	Methionine, Cysteine, SAM and Taurine Metabolism	-5.829	0.08192	3.786	1.0374	8
N-acetylneuraminate	Carbohydrate	Aminosugar Metabolism	-3.829	0.02473	4.91	1.1922	9
N-acetylphenylalanine	Amino Acid	Phenylalanine and Tyrosine Metabolism	-5.075	-0.005309	5.428	1.333	10
N-acetylputrescine	Amino Acid	Polyamine Metabolism	-4.911	0.03461	4.866	1.1943	24
N-acetylserine	Amino Acid	Glycine, Serine and Threonine Metabolism	-4.38	0.01635	4.2	1.3094	376
N-acetyltaurine	Amino Acid	Methionine, Cysteine, SAM and Taurine Metabolism	-3.81	0.002813	6.182	1.7831	6
N-acetylthreonine	Amino Acid	Glycine, Serine and Threonine Metabolism	-5.587	0.005862	3.283	1.4181	8
N-acetyltryptophan	Amino Acid	Tryptophan Metabolism	-5.237	0.04342	5.326	1.3188	8
N-acetyltyrosine	Amino Acid	Phenylalanine and Tyrosine Metabolism	-5.008	-0.02101	5.042	1.2581	79
N-acetylvaline	Amino Acid	Leucine, Isoleucine and Valine Metabolism	-5.264	-0.01232	4.316	1.2666	6
N-delta-acetylornithine	Amino Acid	Urea cycle; Arginine and Proline Metabolism	-3.3	0.00712	5.009	1.2804	6
N-formylmethionine	Amino Acid	Methionine, Cysteine, SAM and Taurine Metabolism	-4.757	0.01032	4.252	1.2704	6
N-formylphenylalanine	Amino Acid	Phenylalanine and Tyrosine Metabolism	-4.807	-0.02607	5.083	1.1906	176
N-methylalanine	Amino Acid	Alanine and Aspartate Metabolism	-5.151	0.1698	2.985	1.2402	759
N-methylproline	Amino Acid	Urea cycle; Arginine and Proline Metabolism	-2.241	-0.1496	2.555	1.6016	16
N-palmitoyl-sphingosine (d18:1/16:0)	Lipid	Sphingolipid Metabolism	-4.359	0.03651	3.738	1.1776	7
N1-Methyl-2-pyridone-5-carboxamide	Cofactors and Vitamins	Nicotinate and Nicotinamide Metabolism	-3.759	-0.01164	3.244	1.2439	6
N1-methyladenosine	Nucleotide	Purine Metabolism, Adenine containing	-4.907	0.05224	3.409	1.256	11
N2,N2-dimethylguanosine	Nucleotide	Purine Metabolism, Guanine containing	-4.966	0.05971	3.936	1.3338	29
N2,N5-diacetylornithine	Amino Acid	Urea cycle; Arginine and Proline Metabolism	-3.87	-0.05189	5.047	1.2044	84
N6,N6,N6-trimethyllysine	Amino Acid	Lysine Metabolism	-3.657	-0.05889	5.425	1.132	12
N6-acetyllysine	Amino Acid	Lysine Metabolism	-5.376	0.006938	5.184	1.2895	6
N6-carbamoylthreonyladenosine	Nucleotide	Purine Metabolism, Adenine containing	-4.767	0.03377	2.986	1.2292	6
N6-succinyladenosine	Nucleotide	Purine Metabolism, Adenine containing	-4.965	0.04649	4.941	1.3654	57
naproxen	Xenobiotics	Drug	-2.954	0	3.584	0.08093	2769
nicotinamide	Cofactors and Vitamins	Nicotinate and Nicotinamide Metabolism	-4.031	0.03247	4.781	1.2623	38
nonadecanoate (19:0)	Lipid	Long Chain Fatty Acid	-3.032	-0.06107	4.578	1.4202	19
O-acetylhomoserine	Amino Acid	Glycine, Serine and Threonine Metabolism	-2.627	-0.09025	5.448	0.9893	631
o-cresol sulfate	Amino Acid	Phenylalanine and Tyrosine Metabolism	-2.296	-0.2097	3.195	1.3903	179
O-methylcatechol sulfate	Xenobiotics	Benzoate Metabolism	-4.53	0.0243	3.017	1.372	6
O-sulfo-L-tyrosine	Xenobiotics	Chemical	-3.215	-0.02533	3.674	1.3565	6
octadecanedioate	Lipid	Fatty Acid, Dicarboxylate	-5.183	0.01487	3.413	1.2141	134
octanoylcarnitine	Lipid	Fatty Acid Metabolism(Acyl Carnitine)	-3.88	0.001504	4.898	1.3135	7
oleamide	Lipid	Fatty Acid, Amide	-3.509	0.05802	3.42	0.492	9
oleate/vaccenate (18:1)	Lipid	Long Chain Fatty Acid	-3.15	0.025	2.872	1.4057	24
oleoyl ethanolamide	Lipid	Endocannabinoid	-5.182	-0.0013	3.044	1.2775	33
oleoylcarnitine	Lipid	Fatty Acid Metabolism(Acyl Carnitine)	-4.22	0.0318	4.078	1.2735	7
ornithine	Amino Acid	Urea cycle; Arginine and Proline Metabolism	-4.539	0.02367	3.491	1.1919	7
orotate	Nucleotide	Pyrimidine Metabolism, Orotate containing	-3.432	-0.0567	4.855	1.3237	6
orotidine	Nucleotide	Pyrimidine Metabolism, Orotate containing	-4.815	0.06219	5.568	1.0962	32
oxalate (ethanedioate)	Cofactors and Vitamins	Ascorbate and Aldarate Metabolism	-5.845	0.1509	2.719	1.1665	12
p-cresol sulfate	Amino Acid	Phenylalanine and Tyrosine Metabolism	-4.947	0.1582	2.109	1.1537	6
p-cresol-glucuronide*	Amino Acid	Phenylalanine and Tyrosine Metabolism	-3.529	0.07515	3.031	1.4039	125
palmitate (16:0)	Lipid	Long Chain Fatty Acid	-4.214	-0.05323	3.797	1.5236	22
palmitic amide	Lipid	Fatty Acid, Amide	-4.402	0.05589	4.462	0.774	107
palmitoleate (16:1n7)	Lipid	Long Chain Fatty Acid	-3.005	-0.08832	3.108	1.4474	28
palmitoyl dihydrosphingomyelin (d18:0/16:0)*	Lipid	Sphingolipid Metabolism	-4.982	0.01266	4.653	1.1973	16
palmitoyl ethanolamide	Lipid	Endocannabinoid	-6.102	0.006306	3.527	1.3669	8
palmitoyl sphingomyelin (d18:1/16:0)	Lipid	Sphingolipid Metabolism	-5.014	0.04826	4.481	1.2347	8
palmitoylcarnitine	Lipid	Fatty Acid Metabolism(Acyl Carnitine)	-4.436	0.03455	3.676	1.2769	7
palmitoylcholine	Lipid	Fatty Acid Metabolism (Acyl Choline)	-4.788	0.01358	4.33	1.2906	715
pantothenate	Cofactors and Vitamins	Pantothenate and CoA Metabolism	-3.103	-0.1047	5.045	1.1722	6
paraxanthine	Xenobiotics	Xanthine Metabolism	-5.165	0.1732	2.386	1.1104	62
phenol sulfate	Amino Acid	Phenylalanine and Tyrosine Metabolism	-4.818	-0.1419	4.288	1.1488	6
phenylacetate	Amino Acid	Phenylalanine and Tyrosine Metabolism	-4.184	0.002229	3.378	1.3663	551
phenylacetylglutamine	Amino Acid	Phenylalanine and Tyrosine Metabolism	-4.572	0.1105	2.591	1.3256	6
phenylalanine	Amino Acid	Phenylalanine and Tyrosine Metabolism	-4.739	0.01873	3.711	1.2571	6
phenylalanylalanine	Peptide	Dipeptide	-3.091	-0.08805	5.146	1.498	1146
phenylalanylarginine	Peptide	Dipeptide	-2.52	0.09001	2.657	1.5278	1853
phenyllactate (PLA)	Amino Acid	Phenylalanine and Tyrosine Metabolism	-2.943	-0.09642	5.479	1.2085	7
phenylpyruvate	Amino Acid	Phenylalanine and Tyrosine Metabolism	-3.922	0.05513	4.145	1.31	19
phosphate	Energy	Oxidative Phosphorylation	-6.261	0.04376	3.99	1.2717	6
phosphatidylcholine (16:0/22:5n3, 18:1/20:4)*	Lipid	Phospholipid Metabolism	-4.197	0.07296	3.088	1.1388	8
phosphatidylcholine (18:0/20:5, 16:0/22:5n6)*	Lipid	Phospholipid Metabolism	-3.963	0.01179	3.653	1.2739	7
phosphoethanolamine	Lipid	Phospholipid Metabolism	-3.685	-0.03955	3.915	1.2782	6
pimelate (heptanedioate)	Lipid	Fatty Acid, Dicarboxylate	-3.535	-0.04322	4.764	1.2427	2194
pipecolate	Amino Acid	Lysine Metabolism	-2.833	-0.1815	4.862	1.134	11
piperine	Xenobiotics	Food Component/Plant	-4.512	0.09666	3.472	1.2318	35
pregn steroid monosulfate*	Lipid	Steroid	-4.885	0.02998	3.27	1.2788	12
pregnanediol-3-glucuronide	Lipid	Steroid	-2.981	-0.05718	3.994	1.1777	39
pregnanolone/allopregnanolone sulfate	Lipid	Steroid	-2.419	-0.1466	3.947	1.2615	1214
pregnen-diol disulfate*	Lipid	Steroid	-4.404	0.02907	3.357	1.3448	6
pregnenolone sulfate	Lipid	Steroid	-4.32	0.05477	3.143	1.2929	55
pro-hydroxy-pro	Amino Acid	Urea cycle; Arginine and Proline Metabolism	-4.118	-0.08146	4.558	1.2057	13
proline	Amino Acid	Urea cycle; Arginine and Proline Metabolism	-3.622	-0.01466	3.604	1.2394	6
prolylalanine	Peptide	Dipeptide	-3.043	-0.06686	4.64	1.2441	1557
prolylglycine	Peptide	Dipeptide	-3.818	-0.02585	3.666	1.2601	840
propionylcarnitine	Lipid	Fatty Acid Metabolism (also BCAA Metabolism)	-3.594	0.005228	3.973	1.2892	12
propionylglycine	Lipid	Fatty Acid Metabolism (also BCAA Metabolism)	-4.211	-0.01267	3.347	1.3525	21
propyl 4-hydroxybenzoate sulfate	Xenobiotics	Benzoate Metabolism	-2.367	-0.0008857	3.272	1.4434	1516
pseudouridine	Nucleotide	Pyrimidine Metabolism, Uracil containing	-4.895	0.03387	4.025	1.3066	6
pyridoxate	Cofactors and Vitamins	Vitamin B6 Metabolism	-3.038	-0.2026	5.557	1.0588	6
pyroglutamine*	Amino Acid	Glutamate Metabolism	-4.16	0.02796	3.684	1.3782	66
pyroglutamylglutamine	Peptide	Dipeptide	-4.04	0.03156	4.249	1.3942	85
pyroglutamylvaline	Peptide	Dipeptide	-4.226	-0.005148	6.083	1.2256	72
pyrraline	Xenobiotics	Food Component/Plant	-4.192	0.09683	2.831	1.298	47
pyruvate	Carbohydrate	Glycolysis, Gluconeogenesis, and Pyruvate Metabolism	-5.425	-0.001754	3.792	1.3411	6
quinate	Xenobiotics	Food Component/Plant	-3.382	0.108	2.601	1.4775	32
quinolinate	Cofactors and Vitamins	Nicotinate and Nicotinamide Metabolism	-4.404	0.02939	5.125	1.2132	12
retinol (Vitamin A)	Cofactors and Vitamins	Vitamin A Metabolism	-4.73	0.03561	3.445	1.2864	7
ribitol	Carbohydrate	Pentose Metabolism	-4.949	0.03666	5.429	1.2484	204
ribonate	Carbohydrate	Pentose Metabolism	-5	0.03312	4.017	1.3421	299
S-1-pyrroline-5-carboxylate	Amino Acid	Glutamate Metabolism	-5.928	0.104	4.405	1.0925	182
S-adenosylhomocysteine (SAH)	Amino Acid	Methionine, Cysteine, SAM and Taurine Metabolism	-6.008	0.08834	3.498	1.1515	40
S-allylcysteine	Xenobiotics	Food Component/Plant	-2.679	-0.03118	3.206	1.4031	1330
S-methylcysteine	Amino Acid	Methionine, Cysteine, SAM and Taurine Metabolism	-3.01	-0.1059	4.203	1.3338	6
saccharin	Xenobiotics	Food Component/Plant	-2.776	0.2068	2.76	1.5833	849
salicylate	Xenobiotics	Drug	-2.661	-0.06606	5.815	1.0747	19
salicyluric glucuronide*	Xenobiotics	Drug	-1.806	-0.1518	5.166	0.8392	1644
sarcosine (N-Methylglycine)	Amino Acid	Glycine, Serine and Threonine Metabolism	-3.983	0.04685	4.165	1.2586	24
sebacate (decanedioate)	Lipid	Fatty Acid, Dicarboxylate	-2.764	-0.06966	4.282	1.3041	196
serine	Amino Acid	Glycine, Serine and Threonine Metabolism	-4.345	0.03501	2.983	1.2225	6
spermidine	Amino Acid	Polyamine Metabolism	-2.833	-0.01694	3.659	1.3782	1306
sphinganine	Lipid	Sphingolipid Metabolism	-4.012	-0.02206	4.221	1.2566	61
sphinganine-1-phosphate	Lipid	Sphingolipid Metabolism	-4.134	0.07642	3.322	1.2519	15
sphingomyelin (d18:1/14:0, d16:1/16:0)*	Lipid	Sphingolipid Metabolism	-4.865	0.03422	4.225	1.1272	9
sphingomyelin (d18:1/15:0, d16:1/17:0)*	Lipid	Sphingolipid Metabolism	-5.543	0.0476	4.232	1.2088	17
sphingomyelin (d18:1/17:0, d17:1/18:0, d19:1/16:0)	Lipid	Sphingolipid Metabolism	-5.215	0.05361	4.273	1.243	8
sphingomyelin (d18:1/18:1, d18:2/18:0)	Lipid	Sphingolipid Metabolism	-4.877	0.02012	3.128	1.2191	7
sphingomyelin (d18:1/20:0, d16:1/22:0)*	Lipid	Sphingolipid Metabolism	-7.962	0.05222	3.401	1.2455	59
sphingomyelin (d18:1/20:1, d18:2/20:0)*	Lipid	Sphingolipid Metabolism	-5.17	0.04589	3.096	1.2584	7
sphingomyelin (d18:1/21:0, d17:1/22:0, d16:1/23:0)*	Lipid	Sphingolipid Metabolism	-6.362	0.04913	6.077	1.312	178
sphingomyelin (d18:1/22:1, d18:2/22:0, d16:1/24:1)*	Lipid	Sphingolipid Metabolism	-5.184	0.08222	3.166	1.1891	36
sphingomyelin (d18:1/24:1, d18:2/24:0)*	Lipid	Sphingolipid Metabolism	-9.697	0.03477	8.849	0.7634	262
sphingomyelin (d18:2/14:0, d18:1/14:1)*	Lipid	Sphingolipid Metabolism	-3.368	0.04288	3.012	1.3027	8
sphingomyelin (d18:2/16:0, d18:1/16:1)*	Lipid	Sphingolipid Metabolism	-5.08	0.04725	3.326	1.0983	41
sphingomyelin (d18:2/23:0, d18:1/23:1, d17:1/24:1)*	Lipid	Sphingolipid Metabolism	-4.599	0.08155	3.801	1.3212	390
sphingomyelin (d18:2/24:1, d18:1/24:2)*	Lipid	Sphingolipid Metabolism	-9.644	0.04215	7.364	0.8266	21
sphingosine	Lipid	Sphingolipid Metabolism	-2.888	-0.04143	4.214	1.2068	7
sphingosine 1-phosphate	Lipid	Sphingolipid Metabolism	-4.123	0.03275	3.115	1.2753	7
stachydrine	Xenobiotics	Food Component/Plant	-3.232	0.06444	2.533	1.5206	6
stearate (18:0)	Lipid	Long Chain Fatty Acid	-3.903	-0.08131	4.133	1.4337	19
stearidonate (18:4n3)	Lipid	Polyunsaturated Fatty Acid (n3 and n6)	-3.842	-0.03455	5.144	1.3425	28
stearoyl sphingomyelin (d18:1/18:0)	Lipid	Sphingolipid Metabolism	-4.99	0.05831	3.775	1.1775	16
stearoylcarnitine	Lipid	Fatty Acid Metabolism(Acyl Carnitine)	-3.523	0.06154	3.548	1.2892	185
suberate (octanedioate)	Lipid	Fatty Acid, Dicarboxylate	-4.059	0.01789	5.493	1.3249	1568
succinate	Energy	TCA Cycle	-3.184	-0.03245	5.99	1.2489	6
succinimide	Xenobiotics	Chemical	-3.863	-0.06192	4.265	1.2627	198
succinylcarnitine	Energy	TCA Cycle	-3.968	0.03999	4.396	1.2015	39
sucrose	Carbohydrate	Disaccharides and Oligosaccharides	-3.401	0.005977	4.419	1.2202	57
sulfate*	Xenobiotics	Chemical	-5.559	0.06861	3.635	1.1492	8
tartarate	Xenobiotics	Food Component/Plant	-2.373	-0.1338	2.67	1.5829	1026
tartronate (hydroxymalonate)	Xenobiotics	Bacterial/Fungal	-5.487	0.1344	2.684	1.2157	121
taurine	Amino Acid	Methionine, Cysteine, SAM and Taurine Metabolism	-4.926	-0.01053	5.643	1.2623	6
tauro-beta-muricholate	Lipid	Primary Bile Acid Metabolism	-2.612	-0.1206	4.996	1.3976	846
taurochenodeoxycholate	Lipid	Primary Bile Acid Metabolism	-3.064	-0.005717	3.638	1.314	118
taurocholate	Lipid	Primary Bile Acid Metabolism	-3.11	-0.02897	4.081	1.3006	53
taurocholenate sulfate	Lipid	Secondary Bile Acid Metabolism	-4.96	0.02741	3.041	1.2997	6
taurodeoxycholate	Lipid	Secondary Bile Acid Metabolism	-3.282	0.009435	3.376	1.3431	389
taurolithocholate 3-sulfate	Lipid	Secondary Bile Acid Metabolism	-4.286	0.09709	2.763	1.2907	26
tetradecanedioate	Lipid	Fatty Acid, Dicarboxylate	-2.907	-0.1097	4.673	1.3155	7
theanine	Xenobiotics	Food Component/Plant	-3.342	0.2295	2.126	1.3763	917
theobromine	Xenobiotics	Xanthine Metabolism	-5.166	0.07684	3.319	1.2893	14
theophylline	Xenobiotics	Xanthine Metabolism	-4.657	0.1875	1.987	1.034	34
threonate	Cofactors and Vitamins	Ascorbate and Aldarate Metabolism	-5.118	0.09672	3.073	1.1338	7
threonine	Amino Acid	Glycine, Serine and Threonine Metabolism	-3.798	0.01931	3.19	1.2817	6
thymol sulfate	Xenobiotics	Food Component/Plant	-2.9	-0.09516	2.993	1.4326	173
thyroxine	Amino Acid	Phenylalanine and Tyrosine Metabolism	-5.22	0.02697	3.828	1.2557	32
tigloylglycine	Amino Acid	Leucine, Isoleucine and Valine Metabolism	-4.489	-0.02213	3.829	1.2497	919
tiglylcarnitine	Amino Acid	Leucine, Isoleucine and Valine Metabolism	-4.981	0.06292	3.673	1.0912	318
trans-4-hydroxyproline	Amino Acid	Urea cycle; Arginine and Proline Metabolism	-3.093	-0.07065	4.159	1.3206	9
trans-urocanate	Amino Acid	Histidine Metabolism	-5.044	-0.009538	4.807	1.1999	42
trigonelline (N'-methylnicotinate)	Cofactors and Vitamins	Nicotinate and Nicotinamide Metabolism	-3.791	0.07259	2.827	1.5079	7
trimethylamine N-oxide	Lipid	Phospholipid Metabolism	-3.911	-0.09409	4.919	1.1484	15
tryptophan	Amino Acid	Tryptophan Metabolism	-4.613	0.04266	3.524	1.1582	6
tryptophan betaine	Amino Acid	Tryptophan Metabolism	-3.894	0.1175	3.145	1.1873	47
tyramine O-sulfate	Amino Acid	Phenylalanine and Tyrosine Metabolism	-2.365	-0.1255	4.451	1.2025	103
tyrosine	Amino Acid	Phenylalanine and Tyrosine Metabolism	-3.997	0.01065	3.726	1.3342	6
umbelliferone sulfate	Xenobiotics	Food Component/Plant	-2.445	-0.1193	4.265	1.3529	474
undecanedioate	Lipid	Fatty Acid, Dicarboxylate	-5.167	-0.08556	5.463	1.256	228
uracil	Nucleotide	Pyrimidine Metabolism, Uracil containing	-3.381	-0.01112	5.886	1.2511	7
urate	Nucleotide	Purine Metabolism, (Hypo)Xanthine/Inosine containing	-6.469	0.02996	3.36	1.3683	6
urea	Amino Acid	Urea cycle; Arginine and Proline Metabolism	-4.286	0.0232	3.514	1.2689	6
uridine	Nucleotide	Pyrimidine Metabolism, Uracil containing	-4.075	0.02082	2.956	1.3065	6
ursodeoxycholate	Lipid	Secondary Bile Acid Metabolism	-3.23	-0.02908	4.032	1.2407	362
valine	Amino Acid	Leucine, Isoleucine and Valine Metabolism	-4.774	-0.008703	3.963	1.2612	6
valylglycine	Peptide	Dipeptide	-4.638	-0.08056	5.802	1.2614	1559
vanillate	Xenobiotics	Food Component/Plant	-2.814	-0.07471	4.136	1.2167	2382
vanillic alcohol sulfate	Amino Acid	Phenylalanine and Tyrosine Metabolism	-2.118	-0.2139	3.777	1.2469	771
vanillylmandelate (VMA)	Amino Acid	Phenylalanine and Tyrosine Metabolism	-6.012	-8.13e-05	4.629	1.2627	9
xanthine	Nucleotide	Purine Metabolism, (Hypo)Xanthine/Inosine containing	-3.929	0.01652	4.933	1.1946	6
xanthurenate	Amino Acid	Tryptophan Metabolism	-5.117	0.05186	3.906	1.25	52
X - 01911	Unknown		-4.128	0.09006	3.472	1.3637	177
X - 02249	Unknown		-4.032	0.05281	3.68	1.3591	6
X - 02269	Unknown		-4.113	0.1653	2.999	1.3681	6
X - 07765	Unknown		-2.415	-0.1324	4.219	1.396	780
X - 09789	Unknown		-3.578	0.01565	3.339	1.3824	6
X - 10458	Unknown		-4.721	0.07048	3.715	1.3496	1137
X - 11261	Unknown		-4.341	0.0577	3.321	1.3698	7
X - 11299	Unknown		-4.188	0.09686	2.927	1.3226	40
X - 11308	Unknown		-5.212	0.0351	3.691	1.2517	32
X - 11315	Unknown		-5.314	-0.01255	4.277	1.2539	9
X - 11334	Unknown		-3.682	0.03912	6.281	1.2905	25
X - 11372	Unknown		-5.157	0.04424	3.385	1.3048	35
X - 11381	Unknown		-5.138	0.07733	3.762	1.1595	44
X - 11429	Unknown		-4.877	-0.002876	3.295	1.2488	7
X - 11438	Unknown		-4.099	0.03813	3.591	1.3054	20
X - 11440	Unknown		-4.182	0.04447	3.363	1.254	6
X - 11441	Unknown		-3.3	0.08073	3.49	1.35	7
X - 11442	Unknown		-3.326	0.07486	3.417	1.3453	6
X - 11444	Unknown		-5.062	0.07745	3.684	1.2163	7
X - 11452	Unknown		-3.94	0.09399	3.612	1.2688	130
X - 11470	Unknown		-5.435	0.07118	3.799	1.205	19
X - 11478	Unknown		-3.929	0.03166	3.543	1.3379	10
X - 11483	Unknown		-3.627	0.07696	4.195	1.4069	338
X - 11485	Unknown		-3.55	0.07355	3.271	1.3885	319
X - 11491	Unknown		-3.836	0.09093	3.226	1.2922	95
X - 11522	Unknown		-3.75	-0.02003	3.324	1.1721	6
X - 11530	Unknown		-3.324	-0.01816	3.206	1.1892	6
X - 11537	Unknown		-4.736	-0.01467	4.456	1.3082	673
X - 11538	Unknown		-3.451	-0.004284	4.523	1.3018	39
X - 11540	Unknown		-3.697	-0.04009	3.676	1.3589	134
X - 11549	Unknown		-3.965	0.01605	3.291	1.3647	62
X - 11564	Unknown		-5.175	0.02178	6.334	1.2471	6
X - 11593	Unknown		-5.301	0.01069	3.784	1.3261	6
X - 11787	Unknown		-4.727	0.06738	4.299	1.1743	17
X - 11795	Unknown		-4.922	-0.03191	4.918	1.299	13
X - 11838	Unknown		-1.999	-0.08677	2.863	1.4001	1788
X - 11843	Unknown		-2.381	-0.008582	3.073	1.6173	265
X - 11847	Unknown		-2.671	0.0135	2.659	1.4302	526
X - 11849	Unknown		-2.847	0.02492	2.78	1.3665	290
X - 11850	Unknown		-2.705	0.02741	2.944	1.5996	102
X - 11852	Unknown		-2.302	-0.117	3.572	1.4168	955
X - 11880	Unknown		-5.172	0.05781	3.455	1.2603	32
X - 11905	Unknown		-3.272	-0.0574	4.801	1.3009	9
X - 12007	Unknown		-4.017	0.1034	2.759	1.3187	12
X - 12013	Unknown		-2.481	-0.1094	3.759	1.4962	645
X - 12026	Unknown		-5.611	0.1252	3.415	1.2544	8
X - 12063	Unknown		-4.576	0.04213	4.08	1.2636	36
X - 12100	Unknown		-6.118	0.05447	4.09	1.3678	30
X - 12101	Unknown		-3.964	-0.06997	4.587	1.2823	63
X - 12117	Unknown		-5.357	0.07596	3.884	1.1808	220
X - 12126	Unknown		-3.25	0.09336	2.737	1.4631	370
X - 12127	Unknown		-4.812	-0.03219	5.545	1.1887	89
X - 12170	Unknown		-4.068	0.03577	5.545	1.3033	129
X - 12193	Unknown		-4.51	-0.01631	4.086	1.3514	1038
X - 12206	Unknown		-5.584	0.09911	3.382	1.2045	36
X - 12212	Unknown		-4.001	-0.0179	3.53	1.3275	17
X - 12216	Unknown		-3.738	0.09806	2.56	1.3515	48
X - 12221	Unknown		-3.001	0.04906	2.974	1.3786	594
X - 12230	Unknown		-3.92	-0.0424	2.984	1.4646	8
X - 12231	Unknown		-4.56	0.07498	3.726	1.3197	139
X - 12263	Unknown		-2.577	-0.07288	4.31	1.4025	1058
X - 12329	Unknown		-2.687	-0.09092	3.039	1.4051	358
X - 12339	Unknown		-3.709	-0.01033	4.11	1.2919	69
X - 12407	Unknown		-2.886	-0.01448	3.882	1.4219	1532
X - 12411	Unknown		-3.343	-0.02041	5.803	1.3101	6
X - 12442	Unknown		-3.26	-0.06771	4.261	1.4142	32
X - 12450	Unknown		-4.32	0.008155	4.622	1.4043	33
X - 12459	Unknown		-3.523	-0.006104	5.058	1.2936	428
X - 12462	Unknown		-4.716	-0.04104	6.276	1.2861	23
X - 12472	Unknown		-3.664	-0.03641	3.941	1.3468	51
X - 12511	Unknown		-4.023	-0.02205	4.282	1.266	6
X - 12524	Unknown		-3.991	0.04959	3.476	1.1098	8
X - 12543	Unknown		-2.938	-0.01437	3.359	1.2102	1779
X - 12544	Unknown		-2.187	-0.1669	5.261	0.7625	106
X - 12680	Unknown		-3.537	0.04584	3.128	1.3631	18
X - 12681	Unknown		-3.943	-0.0313	4.825	1.2672	14
X - 12686	Unknown		-3.889	0.01817	3.074	1.2423	994
X - 12688	Unknown		-4.15	0.005923	5.084	1.3326	24
X - 12701	Unknown		-3.625	0.1253	2.803	1.3247	171
X - 12707	Unknown		-5.556	0.03789	5.382	1.2788	70
X - 12714	Unknown		-3.306	0.01886	5.293	1.2532	145
X - 12715	Unknown		-4.008	-0.01359	4.359	1.2896	473
X - 12726	Unknown		-2.924	-0.0675	5.464	1.2173	304
X - 12729	Unknown		-2.384	-0.1559	5.162	1.0227	133
X - 12730	Unknown		-2.987	0.001343	2.912	1.3285	196
X - 12731	Unknown		-2.269	-0.1638	3.75	1.4103	1035
X - 12738	Unknown		-2.724	-0.01111	2.647	1.5398	938
X - 12739	Unknown		-3.287	-0.1112	5.272	1.3619	99
X - 12740	Unknown		-3.208	0.09985	2.685	1.5375	250
X - 12748	Unknown		-5.061	0.03682	5.621	1.2064	19
X - 12798	Unknown		-4.851	0.119	2.652	1.2428	93
X - 12812	Unknown		-2.288	-0.09426	5.058	1.3814	372
X - 12814	Unknown		-3.992	0.1583	2.732	1.4018	251
X - 12816	Unknown		-4.025	0.143	2.296	1.288	1315
X - 12822	Unknown		-3.851	0.06528	3.288	1.2788	26
X - 12824	Unknown		-3.283	-0.009875	4.594	1.3404	86
X - 12831	Unknown		-3.361	0.07661	3.208	1.4716	670
X - 12844	Unknown		-4.573	0.06961	3.154	1.1196	6
X - 12846	Unknown		-4.167	0.0927	3.074	1.2649	22
X - 12847	Unknown		-3.006	-0.005466	3.532	1.3428	72
X - 12849	Unknown		-2.538	-0.1394	3.502	1.4531	358
X - 12906	Unknown		-3.698	-0.08024	3.362	1.1986	54
X - 13431	Unknown		-3.503	0.04198	3.977	1.2757	18
X - 13529	Unknown		-5.348	0.02129	4.214	1.3487	6
X - 13553	Unknown		-4.951	0.05011	3.532	1.2962	125
X - 13729	Unknown		-4.1	0.1001	2.694	1.3043	117
X - 13737	Unknown		-3.9	0.02775	4.884	1.1763	489
X - 13835	Unknown		-4.289	0.128	2.766	1.2736	100
X - 13844	Unknown		-3.073	0.02498	3.318	1.4593	648
X - 13846	Unknown		-3.173	-0.04084	4.546	1.3791	709
X - 13866	Unknown		-3.385	-0.03244	3.913	1.3251	9
X - 13891	Unknown		-5.536	-0.02898	4.176	1.3143	70
X - 14056	Unknown		-4.669	0.07235	3.477	1.3439	6
X - 14095	Unknown		-3.199	-0.1488	5.11	0.9253	386
X - 14314	Unknown		-5.128	-0.04749	6.496	1.237	14
X - 14568	Unknown		-5.841	0.1049	2.92	1.0282	6
X - 14626	Unknown		-3.474	-0.01436	2.951	1.366	389
X - 14658	Unknown		-3.469	0.01292	3.739	1.3186	175
X - 14662	Unknown		-2.98	-0.02401	3.525	1.2837	1268
X - 14838	Unknown		-4.546	0.1344	2.732	1.3594	54
X - 14939	Unknown		-3.383	0.0001918	3.176	1.3619	6
X - 15245	Unknown		-4.847	0.1696	2.799	1.0634	319
X - 15461	Unknown		-4.267	0.04865	4.864	1.0866	37
X - 15469	Unknown		-4.657	0.07443	2.956	1.3543	8
X - 15486	Unknown		-4.372	0.03606	3.369	1.3097	9
X - 15492	Unknown		-4.414	0.04368	3.441	1.2344	18
X - 15497	Unknown		-3.416	0.05525	3.684	1.3913	6
X - 15503	Unknown		-3.76	0.03259	4.067	1.2577	27
X - 15666	Unknown		-3.675	-0.04934	4.335	1.2366	735
X - 15728	Unknown		-3.414	0.03702	3.232	1.3967	104
X - 16071	Unknown		-3.548	-0.01435	4.12	1.2974	21
X - 16124	Unknown		-1.71	-0.3794	2.518	1.5339	648
X - 16570	Unknown		-3.499	0.01265	3.274	1.3579	58
X - 16576	Unknown		-4.116	-0.1133	5.206	0.9735	327
X - 16580	Unknown		-4.001	0.05671	3.414	1.2686	28
X - 16649	Unknown		-2.508	-0.1761	3.557	1.275	1966
X - 16654	Unknown		-3.491	-0.04945	3.593	1.3167	518
X - 16935	Unknown		-3.627	0.05534	3.92	1.3228	39
X - 16938	Unknown		-3.205	0.06617	3.126	1.3004	6
X - 16944	Unknown		-4.443	0.01021	2.998	1.3312	9
X - 16946	Unknown		-4.052	-0.01222	3.824	1.2469	7
X - 16947	Unknown		-2.491	0.01353	3.682	1.6068	254
X - 16964	Unknown		-4.769	0.05773	3.042	1.1694	654
X - 17010	Unknown		-3.322	-0.1901	4.867	1.0674	10
X - 17145	Unknown		-4.15	0.06935	3.123	1.2634	33
X - 17185	Unknown		-3.237	0.0266	3.551	1.5003	34
X - 17269	Unknown		-3.762	-0.02262	4.441	1.0808	1088
X - 17299	Unknown		-4.484	0.0693	3.283	1.3584	34
X - 17325	Unknown		-3.509	0.03155	3.294	1.3675	109
X - 17327	Unknown		-2.995	-0.07916	3.077	1.3761	1001
X - 17337	Unknown		-4.416	0.05526	3.179	1.3234	20
X - 17340	Unknown		-3.994	0.07001	3.252	1.3153	84
X - 17343	Unknown		-2.358	-0.08687	4.24	1.2594	620
X - 17346	Unknown		-2.556	-0.08669	5.102	1.2926	774
X - 17348	Unknown		-1.99	-0.1848	2.89	1.5394	1921
X - 17350	Unknown		-2.541	-0.08143	4.365	1.4756	846
X - 17351	Unknown		-3.607	0.0005187	3.949	1.3711	120
X - 17357	Unknown		-5.841	0.09266	3.059	1.1843	12
X - 17359	Unknown		-5.573	0.05531	2.998	1.2483	15
X - 17361	Unknown		-2.362	-0.1669	3.468	1.2327	1572
X - 17367	Unknown		-3.196	-0.05315	4.406	1.3976	456
X - 17438	Unknown		-3.834	-0.04711	4.366	1.2589	172
X - 17469	Unknown		-3.324	0.03569	3.693	1.3478	224
X - 17612	Unknown		-4.689	0.06676	5.378	1.3038	283
X - 17653	Unknown		-4.9	0.04161	3.54	1.2454	46
X - 17676	Unknown		-4.458	0.01642	4.996	1.2888	71
X - 17677	Unknown		-3.115	0.0106	3.544	1.4602	485
X - 17685	Unknown		-3.207	0.01326	2.837	1.4211	220
X - 17686	Unknown		-2.427	-0.1124	4.962	1.3189	1190
X - 17690	Unknown		-2.815	-0.04736	3.803	1.4979	161
X - 18249	Unknown		-5.497	-0.01529	3.716	1.2612	6
X - 18345	Unknown		-2.087	-0.1538	5.026	1.1315	325
X - 18603	Unknown		-4.199	-0.0102	4.146	1.3016	949
X - 18779	Unknown		-4.14	-0.07853	5.084	1.1638	6
X - 18886	Unknown		-4.242	0.03311	3.583	1.3192	749
X - 18889	Unknown		-3.745	0.0337	3.611	1.3621	13
X - 18899	Unknown		-4.947	-0.03335	5.294	1.1736	12
X - 18901	Unknown		-3.639	-0.02089	4.747	1.2452	6
X - 18913	Unknown		-3.08	0.01936	3.697	1.3361	6
X - 18914	Unknown		-5.367	0.003616	5.383	1.1662	10
X - 18921	Unknown		-3.884	0.02491	3.05	1.3599	12
X - 18922	Unknown		-3.861	0.0221	3.526	1.2732	47
X - 18938	Unknown		-2.949	-0.06346	4.85	1.1875	595
X - 19141	Unknown		-3.984	0.07624	3.29	1.3685	8
X - 19183	Unknown		-2.503	-0.03967	2.942	1.5739	1563
X - 19438	Unknown		-5.681	0.05347	3.018	1.2575	15
X - 19561	Unknown		-3.599	0.0253	3.886	1.3984	755
X - 21258	Unknown		-4.261	-0.001364	4.143	1.1771	9
X - 21283	Unknown		-5.137	0.08667	2.746	1.2945	1253
X - 21285	Unknown		-3.478	-0.03101	3.002	1.3405	388
X - 21286	Unknown		-3.688	0.05638	3.255	1.3274	14
X - 21295	Unknown		-3.103	0.02417	3.702	1.4278	314
X - 21312	Unknown		-3.326	-0.04245	3.638	1.4661	493
X - 21319	Unknown		-4.447	0.01908	3.323	1.3211	8
X - 21327	Unknown		-3.946	-0.02003	4.693	1.2495	24
X - 21339	Unknown		-5.194	0.009183	3.528	1.2546	8
X - 21343	Unknown		-4.523	0.02642	2.704	1.3102	12
X - 21351	Unknown		-2.607	-0.03382	3.983	0.9238	394
X - 21353	Unknown		-3.545	-0.05549	3.341	1.4016	24
X - 21358	Unknown		-5.088	-0.01333	5.615	1.2304	13
X - 21364	Unknown		-3.976	0.05338	3.516	1.2346	7
X - 21365	Unknown		-5.125	0.06162	3.861	1.1956	377
X - 21383	Unknown		-3.796	0.008429	3.938	1.3584	33
X - 21410	Unknown		-4.937	0.0004585	3.915	1.2813	111
X - 21411	Unknown		-4.47	-0.00211	4.088	1.2883	33
X - 21441	Unknown		-4.438	0.01963	3.769	1.3262	235
X - 21442	Unknown		-3.335	0.06845	3.045	1.2842	756
X - 21444	Unknown		-2.79	0.009	3.355	1.2996	1293
X - 21448	Unknown		-4.271	-0.03087	4.105	1.2042	6
X - 21458	Unknown		-3.383	-0.002365	4.018	1.1705	275
X - 21467	Unknown		-5.062	0.04675	4.033	1.3389	27
X - 21470	Unknown		-5.817	0.03295	3.443	1.2688	44
X - 21471	Unknown		-4.927	0.04364	4.873	1.2386	31
X - 21474	Unknown		-3.374	0.06167	3.333	1.3755	595
X - 21607	Unknown		-3.454	0.05289	4.485	1.2297	143
X - 21658	Unknown		-5.992	-0.04203	5.414	1.2735	391
X - 21659	Unknown		-3.463	0.0283	3.692	1.3704	669
X - 21662	Unknown		-5.328	0.05633	3.786	1.2361	160
X - 21666	Unknown		-3.998	-0.03068	3.671	1.2223	17
X - 21668	Unknown		-4.076	0.001834	5.006	1.3275	167
X - 21729	Unknown		-4.479	-0.03368	4.464	0.9903	130
X - 21735	Unknown		-4.305	-0.003372	3.915	1.2112	140
X - 21736	Unknown		-3.061	-0.02964	4.577	1.2683	42
X - 21740	Unknown		-3.557	0.01899	3.162	1.1544	1592
X - 21752	Unknown		-2.762	0.04155	3.486	1.4748	895
X - 21792	Unknown		-3.475	0.0617	3.343	1.3334	105
X - 21795	Unknown		-3.437	0.08831	2.763	1.3539	1128
X - 21796	Unknown		-3.999	-0.02378	5.193	1.3466	6
X - 21807	Unknown		-2.898	-0.05149	5.111	1.3847	510
X - 21821	Unknown		-3.232	-0.02569	3.376	1.3801	196
X - 21829	Unknown		-4.089	-0.02366	4.131	1.3332	189
X - 21834	Unknown		-3.231	-0.001649	4.992	1.3168	135
X - 21849	Unknown		-3.74	0.07413	2.976	1.2959	137
X - 22035	Unknown		-3.707	-0.08822	4.92	1.2793	231
X - 22102	Unknown		-4.726	0.02555	4.355	1.2981	20
X - 22145	Unknown		-4.08	0.0505	3.687	1.2549	114
X - 22147	Unknown		-2.667	-0.01789	4.24	1.374	328
X - 22162	Unknown		-4.178	0.03968	3.357	1.1977	21
X - 22379	Unknown		-4.294	0.004831	4.53	1.1897	12
X - 22475	Unknown		-3.739	-0.02709	3.595	1.33	911
X - 22515	Unknown		-2.817	0.002297	4.505	1.4368	1005
X - 22764	Unknown		-3.682	-0.02915	3.045	1.4607	23
X - 22771	Unknown		-5.596	0.06736	3.772	1.2282	85
X - 22775	Unknown		-6.598	0.008284	5.363	0.8645	30
X - 22776	Unknown		-4.304	-0.04001	5.3	1.2858	284
X - 22836	Unknown		-3.779	-0.003455	3.132	1.1896	1150
X - 22850	Unknown		-4.533	0.08233	3.521	1.1705	13
X - 23283	Unknown		-4.922	0.0644	3.226	1.2919	34
X - 23291	Unknown		-2.042	-0.1923	3.742	1.3473	1189
X - 23293	Unknown		-3.905	0.03716	4.255	1.3349	181
X - 23294	Unknown		-4.318	0.07304	3.112	1.3053	398
X - 23295	Unknown		-3.722	0.03191	3.108	1.405	12
X - 23297	Unknown		-3.22	-0.03128	3.508	1.4274	243
X - 23314	Unknown		-3.686	-0.01149	3.849	1.3515	40
X - 23369	Unknown		-5.538	0.0333	5.367	1.2722	41
X - 23585	Unknown		-5.015	0.04091	4.487	1.2974	454
X - 23587	Unknown		-2.761	-0.04643	3.693	1.3293	741
X - 23588	Unknown		-2.303	-0.00492	1.87	1.082	2628
X - 23593	Unknown		-4.983	0.001233	4.283	1.1422	54
X - 23636	Unknown		-4.134	0.007608	4.662	1.3952	6
X - 23637	Unknown		-4.877	0.009525	3.828	1.2603	14
X - 23639	Unknown		-3.677	0.01132	3.223	1.2732	9
X - 23644	Unknown		-3.233	-0.0913	3.325	1.3304	76
X - 23649	Unknown		-3.063	0.05608	2.517	1.354	1412
X - 23652	Unknown		-3.662	0.0971	2.715	1.258	55
X - 23655	Unknown		-3.92	0.06943	2.348	1.3804	1219
X - 23680	Unknown		-4.03	0.0735	2.975	1.2984	82
X - 23705	Unknown		-5.81	0.04377	2.824	1.2784	307
X - 23729	Unknown		-3.329	0.01058	3.315	1.4157	491
X - 23736	Unknown		-4.653	0.04536	3.884	1.089	656
X - 23737	Unknown		-4.497	0.0127	5.322	1.3661	663
X - 23739	Unknown		-4.972	0.05068	2.796	1.1757	45
X - 23749	Unknown		-3.811	0.03221	4.294	1.3302	199
X - 23765	Unknown		-5.226	0.02898	3.323	1.2862	143
X - 23776	Unknown		-3.282	-0.1025	3.463	1.3078	1709
X - 23780	Unknown		-3.322	0.0452	3.496	1.2172	986
X - 23782	Unknown		-3.586	-0.03046	4.45	1.3972	117
X - 23788	Unknown		-2.79	-0.01569	2.934	1.5099	458
X - 23997	Unknown		-4.3	0.1784	2.497	1.0973	180
X - 24020	Unknown		-4.512	0.03442	5.022	1.1259	84
X - 24024	Unknown		-4.212	0.02129	3.142	1.3283	406
X - 24049	Unknown		-5.124	0.05684	3.327	1.3007	369
X - 24054	Unknown		-4.794	0.0331	4.087	1.3469	79
X - 24061	Unknown		-6.681	0.06316	3.55	1.2503	310
X - 24097	Unknown		-4.34	-0.007218	3.082	1.3343	71
X - 24240	Unknown		-4.374	0.03341	3.177	1.2177	13
X - 24241	Unknown		-4.982	0.01715	4.835	1.2654	228
X - 24293	Unknown		-3.785	-0.02096	3.204	1.283	76
X - 24295	Unknown		-4.383	0.03562	2.885	1.2782	8
X - 24306	Unknown		-4.015	-0.008537	4.838	1.2454	7
X - 24307	Unknown		-3.318	-0.04937	4.128	1.3399	7
X - 24309	Unknown		-4.772	0.1239	2.753	1.2552	16
X - 24348	Unknown		-3.043	0.01769	3.446	1.3489	464
X - 24422	Unknown		-4.371	-0.04508	5.301	1.0752	80
X - 24425	Unknown		-2.863	0.02021	2.753	1.2747	1956
X - 24438	Unknown		-5.279	0.1446	2.927	1.2064	391
X - 24439	Unknown		-4.567	0.05886	3.837	1.1418	309
X - 24449	Unknown		-3.689	0.06761	3.143	1.2825	76
X - 24452	Unknown		-4.288	0.007632	4.362	1.1699	26
X - 24455	Unknown		-4.312	0.06052	2.956	1.3288	271
X - 24456	Unknown		-3.625	0.008075	3.78	1.4166	1415
X - 24513	Unknown		-4.627	0.02901	4.203	1.2623	16
X - 24529	Unknown		-3.04	-0.1342	5.513	1.2043	304
X - 24542	Unknown		-2.848	-0.04596	5.08	1.1451	35
X - 24544	Unknown		-4.815	0.0513	2.962	1.218	17
X - 24551	Unknown		-2.353	-0.1903	5.276	1.4819	1640
X - 24678	Unknown		-3.987	0.04182	3.373	1.2381	200
X - 24699	Unknown		-6.146	0.05355	3.385	1.1851	108

## Sheet: Metabolite stats INVT  WGS
BIOCHEMICAL	SUPER_PATHWAY	SUB_PATHWAY	Min	Median	Max	IQR	missing
1,2,3-benzenetriol sulfate (2)	Xenobiotics	Chemical	-3.566	6.96e-17	3.566	1.3484	43
1,2-dilinoleoyl-GPC (18:2/18:2)	Lipid	Phospholipid Metabolism	-3.567	0	3.567	1.3484	32
1,2-dipalmitoyl-GPC (16:0/16:0)	Lipid	Phospholipid Metabolism	-3.57	0	3.57	1.3484	8
1,2-distearoyl-GPC (18:0/18:0)	Lipid	Phospholipid Metabolism	-3.534	0	3.534	1.3484	362
1,3,7-trimethylurate	Xenobiotics	Xanthine Metabolism	-3.553	-6.96e-17	3.553	1.3484	183
1,3-dimethylurate	Xenobiotics	Xanthine Metabolism	-3.558	0	3.558	1.3484	130
1,5-anhydroglucitol (1,5-AG)	Carbohydrate	Glycolysis, Gluconeogenesis, and Pyruvate Metabolism	-3.57	0	3.57	1.3484	6
1,7-dimethylurate	Xenobiotics	Xanthine Metabolism	-3.567	0	3.567	1.3484	34
1-(1-enyl-oleoyl)-GPC (P-18:1)*	Lipid	Lysoplasmalogen	-3.566	-6.96e-17	3.566	1.3484	41
1-(1-enyl-oleoyl)-GPE (P-18:1)*	Lipid	Lysoplasmalogen	-3.562	0	3.562	1.3484	86
1-(1-enyl-palmitoyl)-2-arachidonoyl-GPC (P-16:0/20:4)*	Lipid	Plasmalogen	-3.569	0	3.569	1.3484	12
1-(1-enyl-palmitoyl)-2-arachidonoyl-GPE (P-16:0/20:4)*	Lipid	Plasmalogen	-3.565	0	3.565	1.3484	58
1-(1-enyl-palmitoyl)-2-docosahexaenoyl-GPC (P-16:0/22:6)*	Lipid	Plasmalogen	-3.57	6.96e-17	3.57	1.3484	9
1-(1-enyl-palmitoyl)-2-docosahexaenoyl-GPE (P-16:0/22:6)*	Lipid	Plasmalogen	-3.566	0	3.566	1.3484	46
1-(1-enyl-palmitoyl)-2-linoleoyl-GPC (P-16:0/18:2)*	Lipid	Plasmalogen	-3.569	0	3.569	1.3484	16
1-(1-enyl-palmitoyl)-2-linoleoyl-GPE (P-16:0/18:2)*	Lipid	Plasmalogen	-3.57	0	3.57	1.3484	7
1-(1-enyl-palmitoyl)-2-myristoyl-GPC (P-16:0/14:0)*	Lipid	Plasmalogen	-3.564	0	3.564	1.3484	70
1-(1-enyl-palmitoyl)-2-oleoyl-GPC (P-16:0/18:1)*	Lipid	Plasmalogen	-3.563	0	3.563	1.3484	76
1-(1-enyl-palmitoyl)-2-oleoyl-GPE (P-16:0/18:1)*	Lipid	Plasmalogen	-3.568	0	3.568	1.3484	23
1-(1-enyl-palmitoyl)-2-palmitoleoyl-GPC (P-16:0/16:1)*	Lipid	Plasmalogen	-3.569	0	3.569	1.3484	19
1-(1-enyl-palmitoyl)-2-palmitoyl-GPC (P-16:0/16:0)*	Lipid	Plasmalogen	-3.56	6.96e-17	3.56	1.3484	111
1-(1-enyl-palmitoyl)-GPC (P-16:0)*	Lipid	Lysoplasmalogen	-3.569	-6.96e-17	3.569	1.3484	13
1-(1-enyl-palmitoyl)-GPE (P-16:0)*	Lipid	Lysoplasmalogen	-3.57	0	3.57	1.3484	7
1-(1-enyl-stearoyl)-2-arachidonoyl-GPC (P-18:0/20:4)	Lipid	Plasmalogen	-3.565	0	3.565	1.3484	58
1-(1-enyl-stearoyl)-2-arachidonoyl-GPE (P-18:0/20:4)*	Lipid	Plasmalogen	-3.567	0	3.567	1.3484	35
1-(1-enyl-stearoyl)-2-docosahexaenoyl-GPC (P-18:0/22:6)*	Lipid	Plasmalogen	-3.569	6.96e-17	3.569	1.3484	11
1-(1-enyl-stearoyl)-2-docosahexaenoyl-GPE (P-18:0/22:6)*	Lipid	Plasmalogen	-3.568	0	3.568	1.3484	26
1-(1-enyl-stearoyl)-2-linoleoyl-GPC (P-18:0/18:2)*	Lipid	Plasmalogen	-3.529	0	3.529	1.3484	404
1-(1-enyl-stearoyl)-2-linoleoyl-GPE (P-18:0/18:2)*	Lipid	Plasmalogen	-3.567	0	3.567	1.3484	35
1-(1-enyl-stearoyl)-2-oleoyl-GPC (P-18:0/18:1)	Lipid	Plasmalogen	-3.568	0	3.568	1.3484	24
1-(1-enyl-stearoyl)-2-oleoyl-GPE (P-18:0/18:1)	Lipid	Plasmalogen	-3.56	0	3.56	1.3484	113
1-(1-enyl-stearoyl)-GPC (P-18:0) *	Lipid	Lysoplasmalogen	-3.569	6.96e-17	3.569	1.3484	11
1-(1-enyl-stearoyl)-GPE (P-18:0)*	Lipid	Lysoplasmalogen	-3.568	0	3.568	1.3484	24
1-adrenoyl-GPC (22:4)*	Lipid	Lysolipid	-3.548	0	3.548	1.3484	228
1-arachidonoyl-GPA (20:4)	Lipid	Lysolipid	-3.561	6.96e-17	3.561	1.3484	99
1-arachidonoyl-GPC (20:4n6)*	Lipid	Lysolipid	-3.57	0	3.57	1.3484	7
1-arachidonoyl-GPE (20:4n6)*	Lipid	Lysolipid	-3.57	0	3.57	1.3484	7
1-arachidonoyl-GPI (20:4)*	Lipid	Lysolipid	-3.567	0	3.567	1.3484	32
1-arachidonylglycerol (20:4)	Lipid	Monoacylglycerol	-3.444	0	3.444	1.348	1060
1-arachidoyl-GPC (20:0)	Lipid	Lysolipid	-3.568	0	3.568	1.3484	28
1-dihomo-linolenoyl-GPC (20:3n3 or 6)*	Lipid	Lysolipid	-3.57	6.96e-17	3.57	1.3484	9
1-dihomo-linolenoyl-GPE (20:3n3 or 6)*	Lipid	Lysolipid	-3.534	0	3.534	1.3484	362
1-dihomo-linoleoyl-GPC (20:2)*	Lipid	Lysolipid	-3.57	0	3.57	1.3484	8
1-docosahexaenoyl-GPC (22:6)*	Lipid	Lysolipid	-3.57	0	3.57	1.3484	7
1-docosahexaenoyl-GPE (22:6)*	Lipid	Lysolipid	-3.57	0	3.57	1.3484	7
1-docosapentaenoyl-GPC (22:5n3)*	Lipid	Lysolipid	-3.57	6.96e-17	3.57	1.3484	9
1-docosapentaenoyl-GPC (22:5n6)*	Lipid	Lysolipid	-3.488	0	3.488	1.3482	753
1-eicosapentaenoyl-GPC (20:5)*	Lipid	Lysolipid	-3.57	0	3.57	1.3484	7
1-eicosapentaenoyl-GPE (20:5)*	Lipid	Lysolipid	-3.564	0	3.564	1.3484	70
1-eicosenoyl-GPC (20:1)*	Lipid	Lysolipid	-3.57	0	3.57	1.3484	7
1-lignoceroyl-GPC (24:0)	Lipid	Lysolipid	-3.557	0	3.557	1.3484	144
1-linolenoyl-GPC (18:3)*	Lipid	Lysolipid	-3.57	0	3.57	1.3484	7
1-linoleoyl-2-arachidonoyl-GPC (18:2/20:4n6)*	Lipid	Phospholipid Metabolism	-3.562	0	3.562	1.3484	86
1-linoleoyl-GPA (18:2)*	Lipid	Lysolipid	-3.567	0	3.567	1.3484	38
1-linoleoyl-GPC (18:2)	Lipid	Lysolipid	-3.57	0	3.57	1.3484	7
1-linoleoyl-GPE (18:2)*	Lipid	Lysolipid	-3.57	0	3.57	1.3484	8
1-linoleoyl-GPI (18:2)*	Lipid	Lysolipid	-3.567	0	3.567	1.3484	32
1-linoleoylglycerol (18:2)	Lipid	Monoacylglycerol	-3.569	-6.96e-17	3.569	1.3484	17
1-margaroyl-2-linoleoyl-GPC (17:0/18:2)*	Lipid	Phospholipid Metabolism	-3.569	-6.96e-17	3.569	1.3484	17
1-margaroyl-2-oleoyl-GPC (17:0/18:1)*	Lipid	Phospholipid Metabolism	-3.562	-6.96e-17	3.562	1.3484	93
1-margaroyl-GPC (17:0)	Lipid	Lysolipid	-3.566	6.96e-17	3.566	1.3484	43
1-methylhistidine	Amino Acid	Histidine Metabolism	-3.562	0	3.562	1.3484	92
1-methylimidazoleacetate	Amino Acid	Histidine Metabolism	-3.568	0	3.568	1.3484	28
1-methylnicotinamide	Cofactors and Vitamins	Nicotinate and Nicotinamide Metabolism	-3.568	0	3.568	1.3484	20
1-methylurate	Xenobiotics	Xanthine Metabolism	-3.531	0	3.531	1.3484	391
1-methylxanthine	Xenobiotics	Xanthine Metabolism	-3.567	0	3.567	1.3484	40
1-myristoyl-2-linoleoyl-GPC (14:0/18:2)*	Lipid	Phospholipid Metabolism	-3.561	6.96e-17	3.561	1.3484	103
1-myristoyl-2-palmitoyl-GPC (14:0/16:0)	Lipid	Phospholipid Metabolism	-3.569	0	3.569	1.3484	12
1-myristoyl-GPC (14:0)	Lipid	Lysolipid	-3.57	0	3.57	1.3484	7
1-nonadecanoyl-GPC (19:0)	Lipid	Lysolipid	-3.564	0	3.564	1.3484	62
1-oleoyl-2-dihomo-linolenoyl-GPC (18:1/20:3)*	Lipid	Phospholipid Metabolism	-3.567	6.96e-17	3.567	1.3484	31
1-oleoyl-2-docosahexaenoyl-GPC (18:1/22:6)*	Lipid	Phospholipid Metabolism	-3.57	0	3.57	1.3484	8
1-oleoyl-2-linoleoyl-glycerol (18:1/18:2)	Lipid	Diacylglycerol	-3.57	0	3.57	1.3484	7
1-oleoyl-2-linoleoyl-GPC (18:1/18:2)*	Lipid	Phospholipid Metabolism	-3.566	6.96e-17	3.566	1.3484	43
1-oleoyl-2-linoleoyl-GPE (18:1/18:2)*	Lipid	Phospholipid Metabolism	-3.525	0	3.525	1.3484	440
1-oleoyl-2-linoleoyl-GPI (18:1/18:2)*	Lipid	Phospholipid Metabolism	-3.564	0	3.564	1.3484	68
1-oleoyl-3-linoleoyl-glycerol (18:1/18:2)	Lipid	Diacylglycerol	-3.559	6.96e-17	3.559	1.3484	121
1-oleoyl-GPC (18:1)	Lipid	Lysolipid	-3.57	0	3.57	1.3484	8
1-oleoyl-GPE (18:1)	Lipid	Lysolipid	-3.57	0	3.57	1.3484	8
1-oleoyl-GPI (18:1)*	Lipid	Lysolipid	-3.563	0	3.563	1.3484	75
1-oleoylglycerol (18:1)	Lipid	Monoacylglycerol	-3.566	0	3.566	1.3484	44
1-palmitoleoyl-2-linoleoyl-GPC (16:1/18:2)*	Lipid	Phospholipid Metabolism	-3.568	6.96e-17	3.568	1.3484	25
1-palmitoleoyl-GPC (16:1)*	Lipid	Lysolipid	-3.57	0	3.57	1.3484	8
1-palmitoleoylglycerol (16:1)*	Lipid	Monoacylglycerol	-3.553	0	3.553	1.3484	184
1-palmitoyl-2-adrenoyl-GPC (16:0/22:4)*	Lipid	Phospholipid Metabolism	-3.569	0	3.569	1.3484	14
1-palmitoyl-2-arachidonoyl-GPC (16:0/20:4)	Lipid	Phospholipid Metabolism	-3.57	0	3.57	1.3484	7
1-palmitoyl-2-arachidonoyl-GPE (16:0/20:4)*	Lipid	Phospholipid Metabolism	-3.57	0	3.57	1.3484	7
1-palmitoyl-2-arachidonoyl-GPI (16:0/20:4)*	Lipid	Phospholipid Metabolism	-3.565	0	3.565	1.3484	61
1-palmitoyl-2-dihomo-linolenoyl-GPC (16:0/20:3n3 or 6)*	Lipid	Phospholipid Metabolism	-3.57	0	3.57	1.3484	7
1-palmitoyl-2-dihomo-linolenoyl-GPE (16:0/20:3)*	Lipid	Phospholipid Metabolism	-3.511	0	3.511	1.3482	561
1-palmitoyl-2-docosahexaenoyl-GPC (16:0/22:6)	Lipid	Phospholipid Metabolism	-3.57	0	3.57	1.3484	8
1-palmitoyl-2-docosahexaenoyl-GPE (16:0/22:6)*	Lipid	Phospholipid Metabolism	-3.57	0	3.57	1.3484	8
1-palmitoyl-2-eicosapentaenoyl-GPC (16:0/20:5)*	Lipid	Phospholipid Metabolism	-3.57	0	3.57	1.3484	7
1-palmitoyl-2-linolenoyl-GPC (16:0/18:3)*	Lipid	Phospholipid Metabolism	-3.562	0	3.562	1.3484	91
1-palmitoyl-2-linoleoyl-glycerol (16:0/18:2)*	Lipid	Diacylglycerol	-3.568	0	3.568	1.3484	24
1-palmitoyl-2-linoleoyl-GPC (16:0/18:2)	Lipid	Phospholipid Metabolism	-3.57	0	3.57	1.3484	8
1-palmitoyl-2-linoleoyl-GPE (16:0/18:2)	Lipid	Phospholipid Metabolism	-3.57	6.96e-17	3.57	1.3484	9
1-palmitoyl-2-linoleoyl-GPI (16:0/18:2)	Lipid	Phospholipid Metabolism	-3.566	0	3.566	1.3484	46
1-palmitoyl-2-meadoyl-GPC (16:0/20:3n9)*	Lipid	Phospholipid Metabolism	-3.528	0	3.528	1.3484	420
1-palmitoyl-2-oleoyl-GPC (16:0/18:1)	Lipid	Phospholipid Metabolism	-3.569	6.96e-17	3.569	1.3484	11
1-palmitoyl-2-oleoyl-GPE (16:0/18:1)	Lipid	Phospholipid Metabolism	-3.549	0	3.549	1.3484	220
1-palmitoyl-2-oleoyl-GPI (16:0/18:1)*	Lipid	Phospholipid Metabolism	-3.568	0	3.568	1.3484	23
1-palmitoyl-2-palmitoleoyl-GPC (16:0/16:1)*	Lipid	Phospholipid Metabolism	-3.568	0	3.568	1.3484	28
1-palmitoyl-2-stearoyl-GPC (16:0/18:0)	Lipid	Phospholipid Metabolism	-3.57	0	3.57	1.3484	8
1-palmitoyl-3-linoleoyl-glycerol (16:0/18:2)*	Lipid	Diacylglycerol	-3.558	0	3.558	1.3484	132
1-palmitoyl-GPA (16:0)	Lipid	Lysolipid	-3.553	-6.96e-17	3.553	1.3484	183
1-palmitoyl-GPC (16:0)	Lipid	Lysolipid	-3.57	0	3.57	1.3484	7
1-palmitoyl-GPE (16:0)	Lipid	Lysolipid	-3.57	0	3.57	1.3484	7
1-palmitoyl-GPI (16:0)*	Lipid	Lysolipid	-3.554	0	3.554	1.3484	174
1-palmitoylglycerol (16:0)	Lipid	Monoacylglycerol	-3.551	0	3.551	1.3484	197
1-palmityl-2-arachidonoyl-GPC (O-16:0/20:4)*	Lipid	Phospholipid Metabolism	-3.57	0	3.57	1.3484	8
1-palmityl-2-oleoyl-GPC (O-16:0/18:1)*	Lipid	Phospholipid Metabolism	-3.553	0	3.553	1.3484	177
1-palmityl-GPC (O-16:0)	Lipid	Lyso-phospho-ether	-3.57	0	3.57	1.3484	8
1-pentadecanoyl-2-linoleoyl-GPC (15:0/18:2)*	Lipid	Phospholipid Metabolism	-3.532	-6.96e-17	3.532	1.3484	377
1-pentadecanoyl-GPC (15:0)*	Lipid	Lysolipid	-3.57	0	3.57	1.3484	7
1-stearoyl-2-arachidonoyl-GPC (18:0/20:4)	Lipid	Phospholipid Metabolism	-3.57	0	3.57	1.3484	7
1-stearoyl-2-arachidonoyl-GPE (18:0/20:4)	Lipid	Phospholipid Metabolism	-3.57	0	3.57	1.3484	7
1-stearoyl-2-arachidonoyl-GPI (18:0/20:4)	Lipid	Phospholipid Metabolism	-3.569	0	3.569	1.3484	14
1-stearoyl-2-dihomo-linolenoyl-GPC (18:0/20:3n3 or 6)*	Lipid	Phospholipid Metabolism	-3.57	0	3.57	1.3484	8
1-stearoyl-2-docosahexaenoyl-GPC (18:0/22:6)	Lipid	Phospholipid Metabolism	-3.57	0	3.57	1.3484	7
1-stearoyl-2-docosahexaenoyl-GPE (18:0/22:6)*	Lipid	Phospholipid Metabolism	-3.561	0	3.561	1.3484	102
1-stearoyl-2-docosapentaenoyl-GPC (18:0/22:5n3)*	Lipid	Phospholipid Metabolism	-3.57	0	3.57	1.3484	7
1-stearoyl-2-docosapentaenoyl-GPC (18:0/22:5n6)*	Lipid	Phospholipid Metabolism	-3.569	0	3.569	1.3484	10
1-stearoyl-2-linoleoyl-GPC (18:0/18:2)*	Lipid	Phospholipid Metabolism	-3.569	0	3.569	1.3484	10
1-stearoyl-2-linoleoyl-GPE (18:0/18:2)*	Lipid	Phospholipid Metabolism	-3.569	-6.96e-17	3.569	1.3484	13
1-stearoyl-2-linoleoyl-GPI (18:0/18:2)	Lipid	Phospholipid Metabolism	-3.57	0	3.57	1.3484	7
1-stearoyl-2-meadoyl-GPC (18:0/20:3n9)*	Lipid	Phospholipid Metabolism	-3.523	0	3.523	1.3484	465
1-stearoyl-2-oleoyl-GPC (18:0/18:1)	Lipid	Phospholipid Metabolism	-3.568	0	3.568	1.3484	23
1-stearoyl-2-oleoyl-GPE (18:0/18:1)	Lipid	Phospholipid Metabolism	-3.57	0	3.57	1.3484	7
1-stearoyl-GPC (18:0)	Lipid	Lysolipid	-3.57	0	3.57	1.3484	7
1-stearoyl-GPE (18:0)	Lipid	Lysolipid	-3.57	0	3.57	1.3484	7
1-stearoyl-GPI (18:0)	Lipid	Lysolipid	-3.567	0	3.567	1.3484	32
1-stearyl-GPC (O-18:0)*	Lipid	Lyso-phospho-ether	-3.567	6.96e-17	3.567	1.3484	39
10-heptadecenoate (17:1n7)	Lipid	Long Chain Fatty Acid	-3.567	0	3.567	1.3484	32
10-nonadecenoate (19:1n9)	Lipid	Long Chain Fatty Acid	-3.566	-6.96e-17	3.566	1.3484	41
10-undecenoate (11:1n1)	Lipid	Medium Chain Fatty Acid	-3.567	0	3.567	1.3484	32
12,13-DiHOME	Lipid	Fatty Acid, Dihydroxy	-3.557	0	3.557	1.3484	144
13-HODE + 9-HODE	Lipid	Fatty Acid, Monohydroxy	-3.566	0	3.566	1.3484	47
15-methylpalmitate	Lipid	Fatty Acid, Branched	-3.55	0	3.55	1.3484	212
16-hydroxypalmitate	Lipid	Fatty Acid, Monohydroxy	-3.567	0	3.567	1.3484	32
16a-hydroxy DHEA 3-sulfate	Lipid	Steroid	-3.57	0	3.57	1.3484	6
17-methylstearate	Lipid	Fatty Acid, Branched	-3.567	0	3.567	1.3484	33
17alpha-hydroxypregnenolone sulfate	Lipid	Steroid	-3.468	0	3.468	1.3482	898
2,3-dihydroxyisovalerate	Xenobiotics	Food Component/Plant	-3.555	0	3.555	1.3484	159
2-acetamidophenol sulfate	Xenobiotics	Drug	-3.482	0	3.482	1.3482	796
2-aminobutyrate	Amino Acid	Methionine, Cysteine, SAM and Taurine Metabolism	-3.569	0	3.569	1.3484	16
2-aminoheptanoate	Lipid	Fatty Acid, Amino	-3.566	0	3.566	1.3484	48
2-aminooctanoate	Lipid	Fatty Acid, Amino	-3.568	0	3.568	1.3484	24
2-aminophenol sulfate	Xenobiotics	Chemical	-3.57	0	3.57	1.3484	6
2-arachidonoyl-GPC (20:4)*	Lipid	Lysolipid	-3.566	0	3.566	1.3484	45
2-arachidonoyl-GPE (20:4)*	Lipid	Lysolipid	-3.56	0	3.56	1.3484	113
2-docosahexaenoyl-GPC (22:6)*	Lipid	Lysolipid	-3.525	0	3.525	1.3484	442
2-hydroxy-3-methylvalerate	Amino Acid	Leucine, Isoleucine and Valine Metabolism	-3.57	0	3.57	1.3484	8
2-hydroxyacetaminophen sulfate*	Xenobiotics	Drug	-3.375	6.96e-17	3.375	1.3478	1449
2-hydroxyadipate	Lipid	Fatty Acid, Dicarboxylate	-3.316	0	3.316	1.3476	1708
2-hydroxybutyrate/2-hydroxyisobutyrate	Amino Acid	Methionine, Cysteine, SAM and Taurine Metabolism	-3.569	6.96e-17	3.569	1.3484	11
2-hydroxydecanoate	Lipid	Fatty Acid, Monohydroxy	-3.567	0	3.567	1.3484	32
2-hydroxyglutarate	Lipid	Fatty Acid, Dicarboxylate	-3.531	0	3.531	1.3484	385
2-hydroxyhippurate (salicylurate)	Xenobiotics	Benzoate Metabolism	-3.563	0	3.563	1.3484	80
2-hydroxyibuprofen	Xenobiotics	Drug	-2.794	-0.003264	2.794	1.3408	2613
2-hydroxyoctanoate	Lipid	Fatty Acid, Monohydroxy	-3.57	0	3.57	1.3484	6
2-hydroxypalmitate	Lipid	Fatty Acid, Monohydroxy	-3.567	0	3.567	1.3484	32
2-hydroxyphenylacetate	Amino Acid	Phenylalanine and Tyrosine Metabolism	-3.498	0	3.498	1.3482	672
2-hydroxystearate	Lipid	Fatty Acid, Monohydroxy	-3.567	0	3.567	1.3484	32
2-isopropylmalate	Xenobiotics	Food Component/Plant	-3.527	0	3.527	1.3484	424
2-linoleoyl-GPC (18:2)*	Lipid	Lysolipid	-3.57	0	3.57	1.3484	6
2-linoleoyl-GPE (18:2)*	Lipid	Lysolipid	-3.566	-6.96e-17	3.566	1.3484	41
2-methoxyacetaminophen glucuronide*	Xenobiotics	Drug	-3.037	6.98e-17	3.037	1.3452	2387
2-methoxyacetaminophen sulfate*	Xenobiotics	Drug	-3.115	6.96e-17	3.115	1.346	2261
2-methoxyresorcinol sulfate	Xenobiotics	Chemical	-3.424	0	3.424	1.348	1184
2-methylbutyrylcarnitine (C5)	Amino Acid	Leucine, Isoleucine and Valine Metabolism	-3.479	-6.96e-17	3.479	1.3482	817
2-methylcitrate/homocitrate	Energy	TCA Cycle	-3.3	0	3.3	1.3474	1772
2-methylmalonyl carnitine	Lipid	Fatty Acid Synthesis	-3.464	0	3.464	1.3482	928
2-oleoyl-GPC (18:1)*	Lipid	Lysolipid	-3.567	0	3.567	1.3484	33
2-oleoylglycerol (18:1)	Lipid	Monoacylglycerol	-3.505	-6.96e-17	3.505	1.3482	613
2-palmitoleoyl-GPC (16:1)*	Lipid	Lysolipid	-3.549	0	3.549	1.3484	219
2-palmitoyl-GPC (16:0)*	Lipid	Lysolipid	-3.57	0	3.57	1.3484	6
2-palmitoyl-GPE (16:0)*	Lipid	Lysolipid	-3.567	0	3.567	1.3484	38
2-piperidinone	Xenobiotics	Food Component/Plant	-3.565	0	3.565	1.3484	54
2-stearoyl-GPE (18:0)*	Lipid	Lysolipid	-3.567	0	3.567	1.3484	38
21-hydroxypregnenolone disulfate	Lipid	Steroid	-3.57	0	3.57	1.3484	6
3,7-dimethylurate	Xenobiotics	Xanthine Metabolism	-3.563	0	3.563	1.3484	78
3-(3-hydroxyphenyl)propionate	Amino Acid	Phenylalanine and Tyrosine Metabolism	-3.536	0	3.536	1.3484	344
3-(3-hydroxyphenyl)propionate sulfate	Amino Acid	Phenylalanine and Tyrosine Metabolism	-3.525	-6.96e-17	3.525	1.3484	447
3-(4-hydroxyphenyl)lactate	Amino Acid	Phenylalanine and Tyrosine Metabolism	-3.57	0	3.57	1.3484	6
3-(cystein-S-yl)acetaminophen*	Xenobiotics	Drug	-2.84	0	2.84	1.342	2583
3-(N-acetyl-L-cystein-S-yl) acetaminophen	Xenobiotics	Drug	-2.984	0	2.984	1.3446	2454
3-aminoisobutyrate	Nucleotide	Pyrimidine Metabolism, Thymine containing	-3.567	6.96e-17	3.567	1.3484	31
3-carboxy-4-methyl-5-propyl-2-furanpropanoate (CMPF)	Lipid	Fatty Acid, Dicarboxylate	-3.57	0	3.57	1.3484	6
3-hydroxy-2-ethylpropionate	Amino Acid	Leucine, Isoleucine and Valine Metabolism	-3.57	0	3.57	1.3484	6
3-hydroxy-3-methylglutarate	Lipid	Mevalonate Metabolism	-3.57	0	3.57	1.3484	6
3-hydroxybutyrate (BHBA)	Lipid	Ketone Bodies	-3.57	0	3.57	1.3484	7
3-hydroxybutyrylcarnitine (1)	Lipid	Fatty Acid Metabolism(Acyl Carnitine)	-3.56	0	3.56	1.3484	106
3-hydroxycotinine glucuronide	Xenobiotics	Tobacco Metabolite	-2.802	0	2.802	1.341	2608
3-hydroxydecanoate	Lipid	Fatty Acid, Monohydroxy	-3.567	0	3.567	1.3484	32
3-hydroxyhippurate	Xenobiotics	Benzoate Metabolism	-3.57	0	3.57	1.3484	6
3-hydroxyisobutyrate	Amino Acid	Leucine, Isoleucine and Valine Metabolism	-3.568	6.96e-17	3.568	1.3484	25
3-hydroxylaurate	Lipid	Fatty Acid, Monohydroxy	-3.566	0	3.566	1.3484	46
3-hydroxyoctanoate	Lipid	Fatty Acid, Monohydroxy	-3.57	0	3.57	1.3484	7
3-hydroxypyridine sulfate	Xenobiotics	Chemical	-3.57	0	3.57	1.3484	7
3-hydroxysebacate	Lipid	Fatty Acid, Monohydroxy	-3.512	0	3.512	1.3482	555
3-indoxyl sulfate	Amino Acid	Tryptophan Metabolism	-3.57	0	3.57	1.3484	6
3-methoxycatechol sulfate (1)	Xenobiotics	Benzoate Metabolism	-3.565	0	3.565	1.3484	54
3-methoxytyramine sulfate	Amino Acid	Phenylalanine and Tyrosine Metabolism	-3.433	0	3.433	1.348	1132
3-methoxytyrosine	Amino Acid	Phenylalanine and Tyrosine Metabolism	-3.567	0	3.567	1.3484	36
3-methyl catechol sulfate (1)	Xenobiotics	Benzoate Metabolism	-3.569	-6.96e-17	3.569	1.3484	13
3-methyl catechol sulfate (2)	Xenobiotics	Benzoate Metabolism	-3.458	0	3.458	1.3482	970
3-methyl-2-oxobutyrate	Amino Acid	Leucine, Isoleucine and Valine Metabolism	-3.57	0	3.57	1.3484	6
3-methyl-2-oxovalerate	Amino Acid	Leucine, Isoleucine and Valine Metabolism	-3.567	6.96e-17	3.567	1.3484	39
3-methyladipate	Lipid	Fatty Acid, Dicarboxylate	-3.316	0	3.316	1.3476	1708
3-methylglutaconate	Amino Acid	Leucine, Isoleucine and Valine Metabolism	-3.526	0	3.526	1.3484	431
3-methylglutarylcarnitine (2)	Amino Acid	Lysine Metabolism	-3.545	0	3.545	1.3484	261
3-methylhistidine	Amino Acid	Histidine Metabolism	-3.57	0	3.57	1.3484	6
3-methylxanthine	Xenobiotics	Xanthine Metabolism	-3.568	6.96e-17	3.568	1.3484	25
3-phenylpropionate (hydrocinnamate)	Amino Acid	Phenylalanine and Tyrosine Metabolism	-3.564	0	3.564	1.3484	68
3-phosphoglycerate	Carbohydrate	Glycolysis, Gluconeogenesis, and Pyruvate Metabolism	-3.568	0	3.568	1.3484	20
3-ureidopropionate	Nucleotide	Pyrimidine Metabolism, Uracil containing	-3.547	-6.96e-17	3.547	1.3484	243
4-acetamidobutanoate	Amino Acid	Polyamine Metabolism	-3.57	6.96e-17	3.57	1.3484	9
4-acetamidophenol	Xenobiotics	Drug	-3.17	0	3.17	1.3466	2148
4-acetamidophenylglucuronide	Xenobiotics	Drug	-3.251	0	3.251	1.3472	1935
4-acetaminophen sulfate	Xenobiotics	Drug	-3.375	6.96e-17	3.375	1.3478	1449
4-acetylphenol sulfate	Xenobiotics	Drug	-3.562	0	3.562	1.3484	91
4-allylphenol sulfate	Xenobiotics	Food Component/Plant	-3.569	0	3.569	1.3484	18
4-androsten-3alpha,17alpha-diol monosulfate (2)	Lipid	Steroid	-3.564	0	3.564	1.3484	69
4-androsten-3alpha,17alpha-diol monosulfate (3)	Lipid	Steroid	-3.57	0	3.57	1.3484	8
4-androsten-3beta,17beta-diol disulfate (1)	Lipid	Steroid	-3.57	0	3.57	1.3484	6
4-androsten-3beta,17beta-diol disulfate (2)	Lipid	Steroid	-3.57	0	3.57	1.3484	6
4-androsten-3beta,17beta-diol monosulfate (1)	Lipid	Steroid	-3.57	0	3.57	1.3484	6
4-androsten-3beta,17beta-diol monosulfate (2)	Lipid	Steroid	-3.567	0	3.567	1.3484	37
4-ethylphenylsulfate	Xenobiotics	Benzoate Metabolism	-3.57	0	3.57	1.3484	6
4-guanidinobutanoate	Amino Acid	Guanidino and Acetamido Metabolism	-3.566	-6.96e-17	3.566	1.3484	41
4-hydroxybenzoate	Xenobiotics	Benzoate Metabolism	-3.17	0	3.17	1.3466	2148
4-hydroxychlorothalonil	Xenobiotics	Chemical	-3.57	0	3.57	1.3484	6
4-hydroxycoumarin	Xenobiotics	Drug	-3.538	0	3.538	1.3484	323
4-hydroxyhippurate	Xenobiotics	Benzoate Metabolism	-3.57	0	3.57	1.3484	6
4-hydroxyphenylacetate	Amino Acid	Phenylalanine and Tyrosine Metabolism	-3.542	0	3.542	1.3484	288
4-hydroxyphenylpyruvate	Amino Acid	Phenylalanine and Tyrosine Metabolism	-3.563	6.96e-17	3.563	1.3484	81
4-methyl-2-oxopentanoate	Amino Acid	Leucine, Isoleucine and Valine Metabolism	-3.57	0	3.57	1.3484	7
4-methylcatechol sulfate	Xenobiotics	Benzoate Metabolism	-3.57	0	3.57	1.3484	6
4-vinylguaiacol sulfate	Xenobiotics	Food Component/Plant	-3.562	0	3.562	1.3484	88
4-vinylphenol sulfate	Xenobiotics	Benzoate Metabolism	-3.57	0	3.57	1.3484	6
5,6-dihydrothymine	Nucleotide	Pyrimidine Metabolism, Thymine containing	-3.424	0	3.424	1.348	1186
5,6-dihydrouracil	Nucleotide	Pyrimidine Metabolism, Uracil containing	-3.563	0	3.563	1.3484	79
5-acetylamino-6-amino-3-methyluracil	Xenobiotics	Xanthine Metabolism	-3.564	0	3.564	1.3484	69
5-acetylamino-6-formylamino-3-methyluracil	Xenobiotics	Xanthine Metabolism	-3.524	0	3.524	1.3484	455
5-dodecenoate (12:1n7)	Lipid	Medium Chain Fatty Acid	-3.567	0	3.567	1.3484	35
5-hydroxyhexanoate	Lipid	Fatty Acid, Monohydroxy	-3.527	0	3.527	1.3484	423
5-hydroxylysine	Amino Acid	Lysine Metabolism	-3.568	0	3.568	1.3484	26
5-hydroxymethyl-2-furoic acid	Amino Acid	Phenylalanine and Tyrosine Metabolism	-3.448	0	3.448	1.348	1033
5-methyluridine (ribothymidine)	Nucleotide	Pyrimidine Metabolism, Uracil containing	-3.57	0	3.57	1.3484	6
5-oxoproline	Amino Acid	Glutathione Metabolism	-3.57	0	3.57	1.3484	6
5alpha-androstan-3alpha, 17beta-diol-17-glucosiduronate	Lipid	Steroid	-3.393	0	3.393	1.3478	1358
5alpha-androstan-3alpha,17alpha-diol monosulfate	Lipid	Steroid	-3.48	0	3.48	1.3482	812
5alpha-androstan-3alpha,17beta-diol disulfate	Lipid	Steroid	-3.493	0	3.493	1.3482	711
5alpha-androstan-3alpha,17beta-diol monosulfate (1)	Lipid	Steroid	-3.559	-6.96e-17	3.559	1.3484	123
5alpha-androstan-3alpha,17beta-diol monosulfate (2)	Lipid	Steroid	-3.418	0	3.418	1.348	1217
5alpha-androstan-3beta,17alpha-diol disulfate	Lipid	Steroid	-3.551	0	3.551	1.3484	199
5alpha-androstan-3beta,17beta-diol disulfate	Lipid	Steroid	-3.57	0	3.57	1.3484	7
5alpha-androstan-3beta,17beta-diol monosulfate (1)	Lipid	Steroid	-3.549	0	3.549	1.3484	216
5alpha-pregnan-3(alpha or beta),20beta-diol disulfate	Lipid	Steroid	-3.474	-6.96e-17	3.474	1.3482	855
5alpha-pregnan-3beta,20alpha-diol disulfate	Lipid	Steroid	-3.57	0	3.57	1.3484	8
5alpha-pregnan-3beta,20alpha-diol monosulfate (2)	Lipid	Steroid	-3.564	0	3.564	1.3484	62
5alpha-pregnan-3beta,20beta-diol monosulfate (1)	Lipid	Steroid	-3.559	-6.96e-17	3.559	1.3484	117
6-hydroxyindole sulfate	Xenobiotics	Chemical	-3.57	0	3.57	1.3484	8
6-oxopiperidine-2-carboxylic acid	Amino Acid	Lysine Metabolism	-3.569	0	3.569	1.3484	15
7-alpha-hydroxy-3-oxo-4-cholestenoate (7-Hoca)	Lipid	Sterol	-3.567	0	3.567	1.3484	32
7-methylguanine	Nucleotide	Purine Metabolism, Guanine containing	-3.569	0	3.569	1.3484	16
7-methylxanthine	Xenobiotics	Xanthine Metabolism	-3.566	0	3.566	1.3484	50
9,10-DiHOME	Lipid	Fatty Acid, Dihydroxy	-3.551	0	3.551	1.3484	200
acetylcarnitine	Lipid	Fatty Acid Metabolism(Acyl Carnitine)	-3.569	0	3.569	1.3484	10
acisoga	Amino Acid	Polyamine Metabolism	-3.554	0	3.554	1.3484	174
adenine	Nucleotide	Purine Metabolism, Adenine containing	-3.531	0	3.531	1.3484	392
adenosine 3',5'-cyclic monophosphate (cAMP)	Nucleotide	Purine Metabolism, Adenine containing	-3.561	6.96e-17	3.561	1.3484	97
adenosine 5'-monophosphate (AMP)	Nucleotide	Purine Metabolism, Adenine containing	-3.57	0	3.57	1.3484	7
adipoylcarnitine	Lipid	Fatty Acid Metabolism(Acyl Carnitine)	-3.549	0	3.549	1.3484	222
adrenate (22:4n6)	Lipid	Polyunsaturated Fatty Acid (n3 and n6)	-3.425	6.96e-17	3.425	1.348	1179
alanine	Amino Acid	Alanine and Aspartate Metabolism	-3.57	0	3.57	1.3484	7
allantoin	Nucleotide	Purine Metabolism, (Hypo)Xanthine/Inosine containing	-3.57	0	3.57	1.3484	6
alliin	Xenobiotics	Food Component/Plant	-3.255	0	3.255	1.3472	1923
alpha-hydroxycaproate	Lipid	Fatty Acid, Monohydroxy	-3.388	0	3.388	1.3478	1386
alpha-hydroxyisocaproate	Amino Acid	Leucine, Isoleucine and Valine Metabolism	-3.57	0	3.57	1.3484	7
alpha-hydroxyisovalerate	Amino Acid	Leucine, Isoleucine and Valine Metabolism	-3.57	0	3.57	1.3484	6
alpha-ketobutyrate	Amino Acid	Methionine, Cysteine, SAM and Taurine Metabolism	-3.514	0	3.514	1.3482	542
alpha-ketoglutarate	Energy	TCA Cycle	-3.57	0	3.57	1.3484	6
alpha-tocopherol	Cofactors and Vitamins	Tocopherol Metabolism	-3.57	0	3.57	1.3484	7
andro steroid monosulfate (1)*	Lipid	Steroid	-3.565	0	3.565	1.3484	54
androsterone sulfate	Lipid	Steroid	-3.567	0	3.567	1.3484	32
arabitol/xylitol	Carbohydrate	Pentose Metabolism	-3.569	6.96e-17	3.569	1.3484	11
arabonate/xylonate	Carbohydrate	Pentose Metabolism	-3.57	0	3.57	1.3484	6
arachidate (20:0)	Lipid	Long Chain Fatty Acid	-3.567	0	3.567	1.3484	32
arachidonate (20:4n6)	Lipid	Polyunsaturated Fatty Acid (n3 and n6)	-3.567	0	3.567	1.3484	32
arginine	Amino Acid	Urea cycle; Arginine and Proline Metabolism	-3.57	0	3.57	1.3484	6
asparagine	Amino Acid	Alanine and Aspartate Metabolism	-3.57	0	3.57	1.3484	6
aspartate	Amino Acid	Alanine and Aspartate Metabolism	-3.57	0	3.57	1.3484	6
azelate (nonanedioate)	Lipid	Fatty Acid, Dicarboxylate	-3.556	0	3.556	1.3484	149
behenoyl sphingomyelin (d18:1/22:0)*	Lipid	Sphingolipid Metabolism	-3.556	0	3.556	1.3484	152
benzoate	Xenobiotics	Benzoate Metabolism	-3.568	6.96e-17	3.568	1.3484	27
beta-alanine	Nucleotide	Pyrimidine Metabolism, Uracil containing	-3.561	0	3.561	1.3484	94
beta-hydroxyisovalerate	Amino Acid	Leucine, Isoleucine and Valine Metabolism	-3.57	0	3.57	1.3484	6
betaine	Amino Acid	Glycine, Serine and Threonine Metabolism	-3.57	0	3.57	1.3484	8
betonicine	Xenobiotics	Food Component/Plant	-3.497	6.96e-17	3.497	1.3482	683
bilirubin (E,E)*	Cofactors and Vitamins	Hemoglobin and Porphyrin Metabolism	-3.57	0	3.57	1.3484	6
bilirubin (Z,Z)	Cofactors and Vitamins	Hemoglobin and Porphyrin Metabolism	-3.57	0	3.57	1.3484	7
biliverdin	Cofactors and Vitamins	Hemoglobin and Porphyrin Metabolism	-3.57	0	3.57	1.3484	7
bradykinin	Peptide	Polypeptide	-3.372	0	3.372	1.3478	1467
bradykinin, des-arg(9)	Peptide	Polypeptide	-3.183	0	3.183	1.3466	2118
bradykinin, hydroxy-pro(3)	Peptide	Polypeptide	-3.249	0	3.249	1.3472	1941
butyrylcarnitine	Lipid	Fatty Acid Metabolism (also BCAA Metabolism)	-3.566	0	3.566	1.3484	50
butyrylglycine	Lipid	Fatty Acid Metabolism (also BCAA Metabolism)	-3.488	0	3.488	1.3482	749
C-glycosyltryptophan	Amino Acid	Tryptophan Metabolism	-3.57	0	3.57	1.3484	6
caffeine	Xenobiotics	Xanthine Metabolism	-3.567	0	3.567	1.3484	36
campesterol	Lipid	Sterol	-3.447	0	3.447	1.348	1043
caprate (10:0)	Lipid	Medium Chain Fatty Acid	-3.567	0	3.567	1.3484	32
caproate (6:0)	Lipid	Medium Chain Fatty Acid	-3.569	0	3.569	1.3484	18
caprylate (8:0)	Lipid	Medium Chain Fatty Acid	-3.57	0	3.57	1.3484	6
carboxyibuprofen	Xenobiotics	Drug	-2.975	0	2.975	1.3444	2464
carnitine	Lipid	Carnitine Metabolism	-3.57	0	3.57	1.3484	6
catechol sulfate	Xenobiotics	Benzoate Metabolism	-3.57	0	3.57	1.3484	6
chenodeoxycholate	Lipid	Primary Bile Acid Metabolism	-3.465	0	3.465	1.3482	922
chiro-inositol	Lipid	Inositol Metabolism	-3.372	0	3.372	1.3478	1467
cholate	Lipid	Primary Bile Acid Metabolism	-3.564	-6.96e-17	3.564	1.3484	63
cholesterol	Lipid	Sterol	-3.57	0	3.57	1.3484	7
choline	Lipid	Phospholipid Metabolism	-3.57	0	3.57	1.3484	7
choline phosphate	Lipid	Phospholipid Metabolism	-3.57	0	3.57	1.3484	6
cinnamoylglycine	Xenobiotics	Food Component/Plant	-3.565	6.96e-17	3.565	1.3484	59
cis-4-decenoyl carnitine	Lipid	Fatty Acid Metabolism(Acyl Carnitine)	-3.57	0	3.57	1.3484	8
cis-aconitate	Energy	TCA Cycle	-3.555	0	3.555	1.3484	158
citrate	Energy	TCA Cycle	-3.536	0	3.536	1.3484	342
citrulline	Amino Acid	Urea cycle; Arginine and Proline Metabolism	-3.57	0	3.57	1.3484	6
cortisol	Lipid	Steroid	-3.57	0	3.57	1.3484	6
cortisone	Lipid	Steroid	-3.57	0	3.57	1.3484	6
cotinine	Xenobiotics	Tobacco Metabolite	-3.087	0	3.087	1.3458	2310
cotinine N-oxide	Xenobiotics	Tobacco Metabolite	-2.717	0	2.717	1.3386	2653
creatine	Amino Acid	Creatine Metabolism	-3.539	0	3.539	1.3484	312
creatinine	Amino Acid	Creatine Metabolism	-3.57	6.96e-17	3.57	1.3484	9
cyclo(leu-pro)	Peptide	Dipeptide	-3.541	6.96e-17	3.541	1.3484	293
cys-gly, oxidized	Amino Acid	Glutathione Metabolism	-3.568	0	3.568	1.3484	26
cystathionine	Amino Acid	Methionine, Cysteine, SAM and Taurine Metabolism	-3.556	0	3.556	1.3484	154
cysteine	Amino Acid	Methionine, Cysteine, SAM and Taurine Metabolism	-3.569	-6.96e-17	3.569	1.3484	13
cysteine s-sulfate	Amino Acid	Methionine, Cysteine, SAM and Taurine Metabolism	-3.57	0	3.57	1.3484	7
cysteine sulfinic acid	Amino Acid	Methionine, Cysteine, SAM and Taurine Metabolism	-3.55	6.96e-17	3.55	1.3484	213
cysteine-glutathione disulfide	Amino Acid	Glutathione Metabolism	-3.56	0	3.56	1.3484	112
cysteinylglycine	Amino Acid	Glutathione Metabolism	-3.57	6.96e-17	3.57	1.3484	9
cystine	Amino Acid	Methionine, Cysteine, SAM and Taurine Metabolism	-3.548	6.96e-17	3.548	1.3484	229
daidzein sulfate (2)	Xenobiotics	Food Component/Plant	-3.285	0	3.285	1.3474	1823
decanoylcarnitine	Lipid	Fatty Acid Metabolism(Acyl Carnitine)	-3.57	0	3.57	1.3484	7
dehydroisoandrosterone sulfate (DHEA-S)	Lipid	Steroid	-3.567	0	3.567	1.3484	32
deoxycarnitine	Lipid	Carnitine Metabolism	-3.569	6.96e-17	3.569	1.3484	11
deoxycholate	Lipid	Secondary Bile Acid Metabolism	-3.529	0	3.529	1.3484	408
dihomo-linoleate (20:2n6)	Lipid	Polyunsaturated Fatty Acid (n3 and n6)	-3.567	0	3.567	1.3484	32
dihomo-linolenate (20:3n3 or n6)	Lipid	Polyunsaturated Fatty Acid (n3 and n6)	-3.567	0	3.567	1.3484	36
dihydroferulic acid	Xenobiotics	Food Component/Plant	-3.544	0	3.544	1.3484	266
dimethyl sulfone	Xenobiotics	Chemical	-3.46	-6.96e-17	3.46	1.3482	951
dimethylarginine (SDMA + ADMA)	Amino Acid	Urea cycle; Arginine and Proline Metabolism	-3.57	0	3.57	1.3484	6
dimethylglycine	Amino Acid	Glycine, Serine and Threonine Metabolism	-3.569	0	3.569	1.3484	10
docosadienoate (22:2n6)	Lipid	Polyunsaturated Fatty Acid (n3 and n6)	-3.567	0	3.567	1.3484	32
docosahexaenoate (DHA; 22:6n3)	Lipid	Polyunsaturated Fatty Acid (n3 and n6)	-3.567	0	3.567	1.3484	32
docosapentaenoate (n3 DPA; 22:5n3)	Lipid	Polyunsaturated Fatty Acid (n3 and n6)	-3.568	6.96e-17	3.568	1.3484	25
docosatrienoate (22:3n3)	Lipid	Polyunsaturated Fatty Acid (n3 and n6)	-3.447	0	3.447	1.348	1038
dodecanedioate	Lipid	Fatty Acid, Dicarboxylate	-3.567	0	3.567	1.3484	37
dopamine sulfate (1)	Amino Acid	Phenylalanine and Tyrosine Metabolism	-3.488	0	3.488	1.3482	753
dopamine sulfate (2)	Amino Acid	Phenylalanine and Tyrosine Metabolism	-3.57	0	3.57	1.3484	6
DSGEGDFXAEGGGVR*	Peptide	Fibrinogen Cleavage Peptide	-3.318	0	3.318	1.3476	1702
EDTA	Xenobiotics	Chemical	-3.57	0	3.57	1.3484	6
eicosanodioate	Lipid	Fatty Acid, Dicarboxylate	-3.548	0	3.548	1.3484	224
eicosapentaenoate (EPA; 20:5n3)	Lipid	Polyunsaturated Fatty Acid (n3 and n6)	-3.568	0	3.568	1.3484	28
eicosenoate (20:1)	Lipid	Long Chain Fatty Acid	-3.569	0	3.569	1.3484	19
epiandrosterone sulfate	Lipid	Steroid	-3.569	0	3.569	1.3484	12
ergothioneine	Xenobiotics	Food Component/Plant	-3.57	0	3.57	1.3484	7
erucate (22:1n9)	Lipid	Long Chain Fatty Acid	-3.569	-6.96e-17	3.569	1.3484	13
erythritol	Xenobiotics	Food Component/Plant	-3.567	6.96e-17	3.567	1.3484	31
erythronate*	Carbohydrate	Aminosugar Metabolism	-3.57	0	3.57	1.3484	6
escitalopram	Xenobiotics	Drug	-2.278	-0.02849	2.278	1.314	2761
ethyl glucuronide	Xenobiotics	Chemical	-3.128	0	3.128	1.3462	2236
ethyl paraben sulfate	Xenobiotics	Chemical	-3.529	6.96e-17	3.529	1.3484	409
ethylmalonate	Amino Acid	Leucine, Isoleucine and Valine Metabolism	-3.57	0	3.57	1.3484	7
etiocholanolone glucuronide	Lipid	Steroid	-3.568	0	3.568	1.3484	30
eugenol sulfate	Xenobiotics	Food Component/Plant	-3.553	0	3.553	1.3484	175
ferulic acid 4-sulfate	Xenobiotics	Food Component/Plant	-3.568	0	3.568	1.3484	28
flavin adenine dinucleotide (FAD)	Cofactors and Vitamins	Riboflavin Metabolism	-3.565	0	3.565	1.3484	55
fructose	Carbohydrate	Fructose, Mannose and Galactose Metabolism	-3.57	0	3.57	1.3484	6
fumarate	Energy	TCA Cycle	-3.57	0	3.57	1.3484	6
galactonate	Carbohydrate	Fructose, Mannose and Galactose Metabolism	-3.56	0	3.56	1.3484	105
gamma-carboxyglutamate	Amino Acid	Glutamate Metabolism	-3.562	0	3.562	1.3484	90
gamma-CEHC	Cofactors and Vitamins	Tocopherol Metabolism	-3.57	0	3.57	1.3484	8
gamma-CEHC glucuronide*	Cofactors and Vitamins	Tocopherol Metabolism	-3.508	0	3.508	1.3482	594
gamma-glutamyl-2-aminobutyrate	Peptide	Gamma-glutamyl Amino Acid	-3.566	0	3.566	1.3484	42
gamma-glutamyl-epsilon-lysine	Peptide	Gamma-glutamyl Amino Acid	-3.568	-6.96e-17	3.568	1.3484	21
gamma-glutamylalanine	Peptide	Gamma-glutamyl Amino Acid	-3.564	6.96e-17	3.564	1.3484	67
gamma-glutamylglutamate	Peptide	Gamma-glutamyl Amino Acid	-3.567	0	3.567	1.3484	36
gamma-glutamylglutamine	Peptide	Gamma-glutamyl Amino Acid	-3.57	0	3.57	1.3484	6
gamma-glutamylglycine	Peptide	Gamma-glutamyl Amino Acid	-3.569	0	3.569	1.3484	10
gamma-glutamylhistidine	Peptide	Gamma-glutamyl Amino Acid	-3.569	0	3.569	1.3484	16
gamma-glutamylisoleucine*	Peptide	Gamma-glutamyl Amino Acid	-3.57	0	3.57	1.3484	6
gamma-glutamylleucine	Peptide	Gamma-glutamyl Amino Acid	-3.57	0	3.57	1.3484	6
gamma-glutamylmethionine	Peptide	Gamma-glutamyl Amino Acid	-3.57	0	3.57	1.3484	8
gamma-glutamylphenylalanine	Peptide	Gamma-glutamyl Amino Acid	-3.57	0	3.57	1.3484	6
gamma-glutamylthreonine*	Peptide	Gamma-glutamyl Amino Acid	-3.569	-6.96e-17	3.569	1.3484	17
gamma-glutamyltryptophan	Peptide	Gamma-glutamyl Amino Acid	-3.544	0	3.544	1.3484	264
gamma-glutamyltyrosine	Peptide	Gamma-glutamyl Amino Acid	-3.569	0	3.569	1.3484	10
gamma-glutamylvaline	Peptide	Gamma-glutamyl Amino Acid	-3.57	0	3.57	1.3484	6
gamma-tocopherol/beta-tocopherol	Cofactors and Vitamins	Tocopherol Metabolism	-3.537	0	3.537	1.3484	333
gluconate	Xenobiotics	Food Component/Plant	-3.568	6.96e-17	3.568	1.3484	27
glucose	Carbohydrate	Glycolysis, Gluconeogenesis, and Pyruvate Metabolism	-3.57	0	3.57	1.3484	6
glucuronate	Carbohydrate	Aminosugar Metabolism	-3.57	0	3.57	1.3484	6
glutamate	Amino Acid	Glutamate Metabolism	-3.57	0	3.57	1.3484	6
glutamine	Amino Acid	Glutamate Metabolism	-3.57	0	3.57	1.3484	6
glutarate (pentanedioate)	Amino Acid	Lysine Metabolism	-3.552	0	3.552	1.3484	192
glutarylcarnitine (C5)	Amino Acid	Lysine Metabolism	-3.568	6.96e-17	3.568	1.3484	27
glycerate	Carbohydrate	Glycolysis, Gluconeogenesis, and Pyruvate Metabolism	-3.567	6.96e-17	3.567	1.3484	31
glycerol	Lipid	Glycerolipid Metabolism	-3.57	0	3.57	1.3484	6
glycerol 3-phosphate	Lipid	Glycerolipid Metabolism	-3.567	0	3.567	1.3484	37
glycerophosphoethanolamine	Lipid	Phospholipid Metabolism	-3.57	0	3.57	1.3484	6
glycerophosphoglycerol	Lipid	Glycerolipid Metabolism	-3.522	-6.96e-17	3.522	1.3484	473
glycerophosphorylcholine (GPC)	Lipid	Phospholipid Metabolism	-3.57	0	3.57	1.3484	6
glycine	Amino Acid	Glycine, Serine and Threonine Metabolism	-3.57	6.96e-17	3.57	1.3484	9
glycochenodeoxycholate	Lipid	Primary Bile Acid Metabolism	-3.568	0	3.568	1.3484	22
glycochenodeoxycholate glucuronide (1)	Lipid	Primary Bile Acid Metabolism	-3.564	-6.96e-17	3.564	1.3484	63
glycochenodeoxycholate sulfate	Lipid	Primary Bile Acid Metabolism	-3.566	0	3.566	1.3484	47
glycocholate	Lipid	Primary Bile Acid Metabolism	-3.57	0	3.57	1.3484	8
glycocholate glucuronide (1)	Lipid	Primary Bile Acid Metabolism	-3.414	0	3.414	1.348	1245
glycocholenate sulfate*	Lipid	Secondary Bile Acid Metabolism	-3.57	0	3.57	1.3484	6
glycodeoxycholate	Lipid	Secondary Bile Acid Metabolism	-3.533	0	3.533	1.3484	375
glycodeoxycholate sulfate	Lipid	Secondary Bile Acid Metabolism	-3.561	0	3.561	1.3484	96
glycohyocholate	Lipid	Secondary Bile Acid Metabolism	-3.561	0	3.561	1.3484	98
glycolithocholate	Lipid	Secondary Bile Acid Metabolism	-3.551	0	3.551	1.3484	200
glycolithocholate sulfate*	Lipid	Secondary Bile Acid Metabolism	-3.569	0	3.569	1.3484	12
glycosyl-N-palmitoyl-sphingosine	Lipid	Sphingolipid Metabolism	-3.57	0	3.57	1.3484	7
glycoursodeoxycholate	Lipid	Secondary Bile Acid Metabolism	-3.569	0	3.569	1.3484	12
glycylphenylalanine	Peptide	Dipeptide	-3.39	0	3.39	1.3478	1373
guanidinoacetate	Amino Acid	Creatine Metabolism	-3.568	0	3.568	1.3484	26
gulonic acid*	Cofactors and Vitamins	Ascorbate and Aldarate Metabolism	-3.526	0	3.526	1.3484	438
heptanoate (7:0)	Lipid	Medium Chain Fatty Acid	-3.564	0	3.564	1.3484	62
hexadecanedioate	Lipid	Fatty Acid, Dicarboxylate	-3.569	0	3.569	1.3484	12
hexanoylcarnitine	Lipid	Fatty Acid Metabolism(Acyl Carnitine)	-3.568	0	3.568	1.3484	23
hexanoylglycine	Lipid	Fatty Acid Metabolism(Acyl Glycine)	-3.454	0	3.454	1.3482	994
hippurate	Xenobiotics	Benzoate Metabolism	-3.57	0	3.57	1.3484	6
histidine	Amino Acid	Histidine Metabolism	-3.57	0	3.57	1.3484	6
histidylalanine	Peptide	Dipeptide	-3.366	0	3.366	1.3478	1496
homoarginine	Amino Acid	Urea cycle; Arginine and Proline Metabolism	-3.57	0	3.57	1.3484	6
homocitrulline	Amino Acid	Urea cycle; Arginine and Proline Metabolism	-3.538	-6.96e-17	3.538	1.3484	327
homostachydrine*	Xenobiotics	Food Component/Plant	-3.554	0	3.554	1.3484	166
homovanillate (HVA)	Amino Acid	Phenylalanine and Tyrosine Metabolism	-3.481	0	3.481	1.3482	804
hydantoin-5-propionic acid	Amino Acid	Histidine Metabolism	-3.536	0	3.536	1.3484	340
hydroquinone sulfate	Xenobiotics	Drug	-3.568	0	3.568	1.3484	26
hydroxycotinine	Xenobiotics	Tobacco Metabolite	-2.884	0	2.884	1.3428	2550
hyocholate	Lipid	Secondary Bile Acid Metabolism	-3.527	0	3.527	1.3484	425
hypotaurine	Amino Acid	Methionine, Cysteine, SAM and Taurine Metabolism	-3.558	0	3.558	1.3484	131
hypoxanthine	Nucleotide	Purine Metabolism, (Hypo)Xanthine/Inosine containing	-3.562	0	3.562	1.3484	87
ibuprofen	Xenobiotics	Drug	-2.773	0	2.773	1.3402	2625
imidazole lactate	Amino Acid	Histidine Metabolism	-3.568	0	3.568	1.3484	20
imidazole propionate	Amino Acid	Histidine Metabolism	-3.488	0	3.488	1.3482	747
iminodiacetate (IDA)	Xenobiotics	Chemical	-3.57	0	3.57	1.3484	8
indole-3-carboxylic acid	Amino Acid	Tryptophan Metabolism	-3.558	0	3.558	1.3484	125
indoleacetate	Amino Acid	Tryptophan Metabolism	-3.57	0	3.57	1.3484	6
indoleacetylglutamine	Amino Acid	Tryptophan Metabolism	-3.504	0	3.504	1.3482	621
indolelactate	Amino Acid	Tryptophan Metabolism	-3.57	0	3.57	1.3484	6
indolepropionate	Amino Acid	Tryptophan Metabolism	-3.569	0	3.569	1.3484	12
indolin-2-one	Xenobiotics	Food Component/Plant	-3.517	0	3.517	1.3482	512
inosine	Nucleotide	Purine Metabolism, (Hypo)Xanthine/Inosine containing	-3.513	0	3.513	1.3482	546
inosine 5'-monophosphate (IMP)	Nucleotide	Purine Metabolism, (Hypo)Xanthine/Inosine containing	-3.497	0	3.497	1.3482	681
isobutyrylcarnitine	Amino Acid	Leucine, Isoleucine and Valine Metabolism	-3.568	0	3.568	1.3484	26
isobutyrylglycine	Amino Acid	Leucine, Isoleucine and Valine Metabolism	-3.527	0	3.527	1.3484	422
isoeugenol sulfate	Xenobiotics	Food Component/Plant	-3.428	0	3.428	1.348	1160
isoleucine	Amino Acid	Leucine, Isoleucine and Valine Metabolism	-3.57	0	3.57	1.3484	7
isoleucylglycine	Peptide	Dipeptide	-3.414	0	3.414	1.348	1245
isovalerate	Amino Acid	Leucine, Isoleucine and Valine Metabolism	-3.558	-6.96e-17	3.558	1.3484	127
isovalerylcarnitine	Amino Acid	Leucine, Isoleucine and Valine Metabolism	-3.569	0	3.569	1.3484	18
isovalerylglycine	Amino Acid	Leucine, Isoleucine and Valine Metabolism	-3.513	0	3.513	1.3482	544
kynurenate	Amino Acid	Tryptophan Metabolism	-3.57	0	3.57	1.3484	6
kynurenine	Amino Acid	Tryptophan Metabolism	-3.57	0	3.57	1.3484	8
lactate	Carbohydrate	Glycolysis, Gluconeogenesis, and Pyruvate Metabolism	-3.57	0	3.57	1.3484	6
lactosyl-N-palmitoyl-sphingosine	Lipid	Sphingolipid Metabolism	-3.57	0	3.57	1.3484	7
laurate (12:0)	Lipid	Medium Chain Fatty Acid	-3.569	0	3.569	1.3484	16
laurylcarnitine	Lipid	Fatty Acid Metabolism(Acyl Carnitine)	-3.57	0	3.57	1.3484	7
leucine	Amino Acid	Leucine, Isoleucine and Valine Metabolism	-3.57	0	3.57	1.3484	7
leucylglycine	Peptide	Dipeptide	-3.124	0	3.124	1.3462	2245
linoleate (18:2n6)	Lipid	Polyunsaturated Fatty Acid (n3 and n6)	-3.568	6.96e-17	3.568	1.3484	27
linolenate [alpha or gamma; (18:3n3 or 6)]	Lipid	Polyunsaturated Fatty Acid (n3 and n6)	-3.568	6.96e-17	3.568	1.3484	27
linoleoylcarnitine*	Lipid	Fatty Acid Metabolism(Acyl Carnitine)	-3.57	0	3.57	1.3484	7
lysine	Amino Acid	Lysine Metabolism	-3.57	0	3.57	1.3484	6
malate	Energy	TCA Cycle	-3.569	0	3.569	1.3484	10
maleate	Lipid	Fatty Acid, Dicarboxylate	-3.567	0	3.567	1.3484	34
maltose	Carbohydrate	Glycogen Metabolism	-3.479	-6.96e-17	3.479	1.3482	815
mannitol/sorbitol	Carbohydrate	Fructose, Mannose and Galactose Metabolism	-3.57	0	3.57	1.3484	6
mannose	Carbohydrate	Fructose, Mannose and Galactose Metabolism	-3.564	6.96e-17	3.564	1.3484	71
margarate (17:0)	Lipid	Long Chain Fatty Acid	-3.569	0	3.569	1.3484	19
methionine	Amino Acid	Methionine, Cysteine, SAM and Taurine Metabolism	-3.57	0	3.57	1.3484	6
methionine sulfone	Amino Acid	Methionine, Cysteine, SAM and Taurine Metabolism	-3.568	0	3.568	1.3484	26
methionine sulfoxide	Amino Acid	Methionine, Cysteine, SAM and Taurine Metabolism	-3.57	6.96e-17	3.57	1.3484	9
methionylalanine	Peptide	Dipeptide	-3.516	0	3.516	1.3482	524
methyl glucopyranoside (alpha + beta)	Xenobiotics	Food Component/Plant	-3.566	-6.96e-17	3.566	1.3484	41
methyl-4-hydroxybenzoate sulfate	Xenobiotics	Benzoate Metabolism	-3.567	0	3.567	1.3484	40
methylsuccinate	Amino Acid	Leucine, Isoleucine and Valine Metabolism	-3.558	0	3.558	1.3484	126
myo-inositol	Lipid	Inositol Metabolism	-3.57	0	3.57	1.3484	6
myristate (14:0)	Lipid	Long Chain Fatty Acid	-3.568	6.96e-17	3.568	1.3484	27
myristoleate (14:1n5)	Lipid	Long Chain Fatty Acid	-3.568	0	3.568	1.3484	24
myristoleoylcarnitine*	Lipid	Fatty Acid Metabolism(Acyl Carnitine)	-3.569	0	3.569	1.3484	19
myristoylcarnitine	Lipid	Fatty Acid Metabolism(Acyl Carnitine)	-3.567	0	3.567	1.3484	36
N-(2-furoyl)glycine	Xenobiotics	Food Component/Plant	-3.569	-6.96e-17	3.569	1.3484	17
N-acetyl-1-methylhistidine*	Amino Acid	Histidine Metabolism	-3.534	0	3.534	1.3484	366
N-acetyl-3-methylhistidine*	Amino Acid	Histidine Metabolism	-3.419	6.95e-17	3.419	1.348	1215
N-acetyl-beta-alanine	Nucleotide	Pyrimidine Metabolism, Uracil containing	-3.567	0	3.567	1.3484	40
N-acetylalanine	Amino Acid	Alanine and Aspartate Metabolism	-3.57	0	3.57	1.3484	6
N-acetylalliin	Xenobiotics	Food Component/Plant	-3.447	6.96e-17	3.447	1.348	1039
N-acetylarginine	Amino Acid	Urea cycle; Arginine and Proline Metabolism	-3.568	0	3.568	1.3484	28
N-acetylaspartate (NAA)	Amino Acid	Alanine and Aspartate Metabolism	-3.565	0	3.565	1.3484	58
N-acetylcarnosine	Peptide	Dipeptide Derivative	-3.568	0	3.568	1.3484	26
N-acetylcitrulline	Amino Acid	Urea cycle; Arginine and Proline Metabolism	-3.559	0	3.559	1.3484	114
N-acetylglutamate	Amino Acid	Glutamate Metabolism	-3.566	0	3.566	1.3484	46
N-acetylglycine	Amino Acid	Glycine, Serine and Threonine Metabolism	-3.569	0	3.569	1.3484	10
N-acetylhistidine	Amino Acid	Histidine Metabolism	-3.558	0	3.558	1.3484	133
N-acetylisoleucine	Amino Acid	Leucine, Isoleucine and Valine Metabolism	-3.569	0	3.569	1.3484	16
N-acetylkynurenine (2)	Amino Acid	Tryptophan Metabolism	-3.518	0	3.518	1.3482	505
N-acetylleucine	Amino Acid	Leucine, Isoleucine and Valine Metabolism	-3.569	6.96e-17	3.569	1.3484	11
N-acetylmethionine	Amino Acid	Methionine, Cysteine, SAM and Taurine Metabolism	-3.57	0	3.57	1.3484	8
N-acetylneuraminate	Carbohydrate	Aminosugar Metabolism	-3.57	6.96e-17	3.57	1.3484	9
N-acetylphenylalanine	Amino Acid	Phenylalanine and Tyrosine Metabolism	-3.569	0	3.569	1.3484	10
N-acetylputrescine	Amino Acid	Polyamine Metabolism	-3.568	0	3.568	1.3484	24
N-acetylserine	Amino Acid	Glycine, Serine and Threonine Metabolism	-3.532	0	3.532	1.3484	376
N-acetyltaurine	Amino Acid	Methionine, Cysteine, SAM and Taurine Metabolism	-3.57	0	3.57	1.3484	6
N-acetylthreonine	Amino Acid	Glycine, Serine and Threonine Metabolism	-3.57	0	3.57	1.3484	8
N-acetyltryptophan	Amino Acid	Tryptophan Metabolism	-3.57	0	3.57	1.3484	8
N-acetyltyrosine	Amino Acid	Phenylalanine and Tyrosine Metabolism	-3.563	0	3.563	1.3484	79
N-acetylvaline	Amino Acid	Leucine, Isoleucine and Valine Metabolism	-3.57	0	3.57	1.3484	6
N-delta-acetylornithine	Amino Acid	Urea cycle; Arginine and Proline Metabolism	-3.57	0	3.57	1.3484	6
N-formylmethionine	Amino Acid	Methionine, Cysteine, SAM and Taurine Metabolism	-3.57	0	3.57	1.3484	6
N-formylphenylalanine	Amino Acid	Phenylalanine and Tyrosine Metabolism	-3.553	0	3.553	1.3484	176
N-methylalanine	Amino Acid	Alanine and Aspartate Metabolism	-3.487	0	3.487	1.3482	759
N-methylproline	Amino Acid	Urea cycle; Arginine and Proline Metabolism	-3.569	0	3.569	1.3484	16
N-palmitoyl-sphingosine (d18:1/16:0)	Lipid	Sphingolipid Metabolism	-3.57	0	3.57	1.3484	7
N1-Methyl-2-pyridone-5-carboxamide	Cofactors and Vitamins	Nicotinate and Nicotinamide Metabolism	-3.57	0	3.57	1.3484	6
N1-methyladenosine	Nucleotide	Purine Metabolism, Adenine containing	-3.569	6.96e-17	3.569	1.3484	11
N2,N2-dimethylguanosine	Nucleotide	Purine Metabolism, Guanine containing	-3.568	6.96e-17	3.568	1.3484	29
N2,N5-diacetylornithine	Amino Acid	Urea cycle; Arginine and Proline Metabolism	-3.562	0	3.562	1.3484	84
N6,N6,N6-trimethyllysine	Amino Acid	Lysine Metabolism	-3.569	0	3.569	1.3484	12
N6-acetyllysine	Amino Acid	Lysine Metabolism	-3.57	0	3.57	1.3484	6
N6-carbamoylthreonyladenosine	Nucleotide	Purine Metabolism, Adenine containing	-3.57	0	3.57	1.3484	6
N6-succinyladenosine	Nucleotide	Purine Metabolism, Adenine containing	-3.565	6.96e-17	3.565	1.3484	57
naproxen	Xenobiotics	Drug	-2.2	0	2.2	1.2428	2769
nicotinamide	Cofactors and Vitamins	Nicotinate and Nicotinamide Metabolism	-3.567	0	3.567	1.3484	38
nonadecanoate (19:0)	Lipid	Long Chain Fatty Acid	-3.569	0	3.569	1.3484	19
O-acetylhomoserine	Amino Acid	Glycine, Serine and Threonine Metabolism	-3.503	0	3.503	1.3482	631
o-cresol sulfate	Amino Acid	Phenylalanine and Tyrosine Metabolism	-3.553	0	3.553	1.3484	179
O-methylcatechol sulfate	Xenobiotics	Benzoate Metabolism	-3.57	0	3.57	1.3484	6
O-sulfo-L-tyrosine	Xenobiotics	Chemical	-3.57	0	3.57	1.3484	6
octadecanedioate	Lipid	Fatty Acid, Dicarboxylate	-3.558	0	3.558	1.3484	134
octanoylcarnitine	Lipid	Fatty Acid Metabolism(Acyl Carnitine)	-3.57	0	3.57	1.3484	7
oleamide	Lipid	Fatty Acid, Amide	-3.57	6.96e-17	3.57	1.3484	9
oleate/vaccenate (18:1)	Lipid	Long Chain Fatty Acid	-3.568	0	3.568	1.3484	24
oleoyl ethanolamide	Lipid	Endocannabinoid	-3.567	0	3.567	1.3484	33
oleoylcarnitine	Lipid	Fatty Acid Metabolism(Acyl Carnitine)	-3.57	0	3.57	1.3484	7
ornithine	Amino Acid	Urea cycle; Arginine and Proline Metabolism	-3.57	0	3.57	1.3484	7
orotate	Nucleotide	Pyrimidine Metabolism, Orotate containing	-3.57	0	3.57	1.3484	6
orotidine	Nucleotide	Pyrimidine Metabolism, Orotate containing	-3.567	0	3.567	1.3484	32
oxalate (ethanedioate)	Cofactors and Vitamins	Ascorbate and Aldarate Metabolism	-3.569	0	3.569	1.3484	12
p-cresol sulfate	Amino Acid	Phenylalanine and Tyrosine Metabolism	-3.57	0	3.57	1.3484	6
p-cresol-glucuronide*	Amino Acid	Phenylalanine and Tyrosine Metabolism	-3.558	0	3.558	1.3484	125
palmitate (16:0)	Lipid	Long Chain Fatty Acid	-3.568	0	3.568	1.3484	22
palmitic amide	Lipid	Fatty Acid, Amide	-3.56	0	3.56	1.3484	107
palmitoleate (16:1n7)	Lipid	Long Chain Fatty Acid	-3.568	0	3.568	1.3484	28
palmitoyl dihydrosphingomyelin (d18:0/16:0)*	Lipid	Sphingolipid Metabolism	-3.569	0	3.569	1.3484	16
palmitoyl ethanolamide	Lipid	Endocannabinoid	-3.57	0	3.57	1.3484	8
palmitoyl sphingomyelin (d18:1/16:0)	Lipid	Sphingolipid Metabolism	-3.57	0	3.57	1.3484	8
palmitoylcarnitine	Lipid	Fatty Acid Metabolism(Acyl Carnitine)	-3.57	0	3.57	1.3484	7
palmitoylcholine	Lipid	Fatty Acid Metabolism (Acyl Choline)	-3.493	6.96e-17	3.493	1.3482	715
pantothenate	Cofactors and Vitamins	Pantothenate and CoA Metabolism	-3.57	0	3.57	1.3484	6
paraxanthine	Xenobiotics	Xanthine Metabolism	-3.564	0	3.564	1.3484	62
phenol sulfate	Amino Acid	Phenylalanine and Tyrosine Metabolism	-3.57	0	3.57	1.3484	6
phenylacetate	Amino Acid	Phenylalanine and Tyrosine Metabolism	-3.513	0	3.513	1.3482	551
phenylacetylglutamine	Amino Acid	Phenylalanine and Tyrosine Metabolism	-3.57	0	3.57	1.3484	6
phenylalanine	Amino Acid	Phenylalanine and Tyrosine Metabolism	-3.57	0	3.57	1.3484	6
phenylalanylalanine	Peptide	Dipeptide	-3.43	0	3.43	1.348	1146
phenylalanylarginine	Peptide	Dipeptide	-3.277	0	3.277	1.3474	1853
phenyllactate (PLA)	Amino Acid	Phenylalanine and Tyrosine Metabolism	-3.57	0	3.57	1.3484	7
phenylpyruvate	Amino Acid	Phenylalanine and Tyrosine Metabolism	-3.569	0	3.569	1.3484	19
phosphate	Energy	Oxidative Phosphorylation	-3.57	0	3.57	1.3484	6
phosphatidylcholine (16:0/22:5n3, 18:1/20:4)*	Lipid	Phospholipid Metabolism	-3.57	0	3.57	1.3484	8
phosphatidylcholine (18:0/20:5, 16:0/22:5n6)*	Lipid	Phospholipid Metabolism	-3.57	0	3.57	1.3484	7
phosphoethanolamine	Lipid	Phospholipid Metabolism	-3.57	0	3.57	1.3484	6
pimelate (heptanedioate)	Lipid	Fatty Acid, Dicarboxylate	-3.149	0	3.149	1.3464	2194
pipecolate	Amino Acid	Lysine Metabolism	-3.569	6.96e-17	3.569	1.3484	11
piperine	Xenobiotics	Food Component/Plant	-3.567	0	3.567	1.3484	35
pregn steroid monosulfate*	Lipid	Steroid	-3.569	0	3.569	1.3484	12
pregnanediol-3-glucuronide	Lipid	Steroid	-3.567	6.96e-17	3.567	1.3484	39
pregnanolone/allopregnanolone sulfate	Lipid	Steroid	-3.419	0	3.419	1.348	1214
pregnen-diol disulfate*	Lipid	Steroid	-3.57	0	3.57	1.3484	6
pregnenolone sulfate	Lipid	Steroid	-3.565	0	3.565	1.3484	55
pro-hydroxy-pro	Amino Acid	Urea cycle; Arginine and Proline Metabolism	-3.569	-6.96e-17	3.569	1.3484	13
proline	Amino Acid	Urea cycle; Arginine and Proline Metabolism	-3.57	0	3.57	1.3484	6
prolylalanine	Peptide	Dipeptide	-3.352	6.96e-17	3.352	1.3478	1557
prolylglycine	Peptide	Dipeptide	-3.476	0	3.476	1.3482	840
propionylcarnitine	Lipid	Fatty Acid Metabolism (also BCAA Metabolism)	-3.569	0	3.569	1.3484	12
propionylglycine	Lipid	Fatty Acid Metabolism (also BCAA Metabolism)	-3.568	-6.96e-17	3.568	1.3484	21
propyl 4-hydroxybenzoate sulfate	Xenobiotics	Benzoate Metabolism	-3.361	0	3.361	1.3478	1516
pseudouridine	Nucleotide	Pyrimidine Metabolism, Uracil containing	-3.57	0	3.57	1.3484	6
pyridoxate	Cofactors and Vitamins	Vitamin B6 Metabolism	-3.57	0	3.57	1.3484	6
pyroglutamine*	Amino Acid	Glutamate Metabolism	-3.564	0	3.564	1.3484	66
pyroglutamylglutamine	Peptide	Dipeptide	-3.562	6.96e-17	3.562	1.3484	85
pyroglutamylvaline	Peptide	Dipeptide	-3.564	0	3.564	1.3484	72
pyrraline	Xenobiotics	Food Component/Plant	-3.566	0	3.566	1.3484	47
pyruvate	Carbohydrate	Glycolysis, Gluconeogenesis, and Pyruvate Metabolism	-3.57	0	3.57	1.3484	6
quinate	Xenobiotics	Food Component/Plant	-3.567	0	3.567	1.3484	32
quinolinate	Cofactors and Vitamins	Nicotinate and Nicotinamide Metabolism	-3.569	0	3.569	1.3484	12
retinol (Vitamin A)	Cofactors and Vitamins	Vitamin A Metabolism	-3.57	0	3.57	1.3484	7
ribitol	Carbohydrate	Pentose Metabolism	-3.551	0	3.551	1.3484	204
ribonate	Carbohydrate	Pentose Metabolism	-3.541	0	3.541	1.3484	299
S-1-pyrroline-5-carboxylate	Amino Acid	Glutamate Metabolism	-3.553	0	3.553	1.3484	182
S-adenosylhomocysteine (SAH)	Amino Acid	Methionine, Cysteine, SAM and Taurine Metabolism	-3.567	0	3.567	1.3484	40
S-allylcysteine	Xenobiotics	Food Component/Plant	-3.398	0	3.398	1.348	1330
S-methylcysteine	Amino Acid	Methionine, Cysteine, SAM and Taurine Metabolism	-3.57	0	3.57	1.3484	6
saccharin	Xenobiotics	Food Component/Plant	-3.475	0	3.475	1.3482	849
salicylate	Xenobiotics	Drug	-3.569	0	3.569	1.3484	19
salicyluric glucuronide*	Xenobiotics	Drug	-3.332	0	3.332	1.3476	1644
sarcosine (N-Methylglycine)	Amino Acid	Glycine, Serine and Threonine Metabolism	-3.568	0	3.568	1.3484	24
sebacate (decanedioate)	Lipid	Fatty Acid, Dicarboxylate	-3.551	0	3.551	1.3484	196
serine	Amino Acid	Glycine, Serine and Threonine Metabolism	-3.57	0	3.57	1.3484	6
spermidine	Amino Acid	Polyamine Metabolism	-3.403	0	3.403	1.348	1306
sphinganine	Lipid	Sphingolipid Metabolism	-3.565	0	3.565	1.3484	61
sphinganine-1-phosphate	Lipid	Sphingolipid Metabolism	-3.569	0	3.569	1.3484	15
sphingomyelin (d18:1/14:0, d16:1/16:0)*	Lipid	Sphingolipid Metabolism	-3.57	6.96e-17	3.57	1.3484	9
sphingomyelin (d18:1/15:0, d16:1/17:0)*	Lipid	Sphingolipid Metabolism	-3.569	-6.96e-17	3.569	1.3484	17
sphingomyelin (d18:1/17:0, d17:1/18:0, d19:1/16:0)	Lipid	Sphingolipid Metabolism	-3.57	0	3.57	1.3484	8
sphingomyelin (d18:1/18:1, d18:2/18:0)	Lipid	Sphingolipid Metabolism	-3.57	0	3.57	1.3484	7
sphingomyelin (d18:1/20:0, d16:1/22:0)*	Lipid	Sphingolipid Metabolism	-3.565	6.96e-17	3.565	1.3484	59
sphingomyelin (d18:1/20:1, d18:2/20:0)*	Lipid	Sphingolipid Metabolism	-3.57	0	3.57	1.3484	7
sphingomyelin (d18:1/21:0, d17:1/22:0, d16:1/23:0)*	Lipid	Sphingolipid Metabolism	-3.553	0	3.553	1.3484	178
sphingomyelin (d18:1/22:1, d18:2/22:0, d16:1/24:1)*	Lipid	Sphingolipid Metabolism	-3.567	0	3.567	1.3484	36
sphingomyelin (d18:1/24:1, d18:2/24:0)*	Lipid	Sphingolipid Metabolism	-3.545	0	3.545	1.3484	262
sphingomyelin (d18:2/14:0, d18:1/14:1)*	Lipid	Sphingolipid Metabolism	-3.57	0	3.57	1.3484	8
sphingomyelin (d18:2/16:0, d18:1/16:1)*	Lipid	Sphingolipid Metabolism	-3.566	-6.96e-17	3.566	1.3484	41
sphingomyelin (d18:2/23:0, d18:1/23:1, d17:1/24:1)*	Lipid	Sphingolipid Metabolism	-3.531	0	3.531	1.3484	390
sphingomyelin (d18:2/24:1, d18:1/24:2)*	Lipid	Sphingolipid Metabolism	-3.568	-6.96e-17	3.568	1.3484	21
sphingosine	Lipid	Sphingolipid Metabolism	-3.57	0	3.57	1.3484	7
sphingosine 1-phosphate	Lipid	Sphingolipid Metabolism	-3.57	0	3.57	1.3484	7
stachydrine	Xenobiotics	Food Component/Plant	-3.57	0	3.57	1.3484	6
stearate (18:0)	Lipid	Long Chain Fatty Acid	-3.569	0	3.569	1.3484	19
stearidonate (18:4n3)	Lipid	Polyunsaturated Fatty Acid (n3 and n6)	-3.568	0	3.568	1.3484	28
stearoyl sphingomyelin (d18:1/18:0)	Lipid	Sphingolipid Metabolism	-3.569	0	3.569	1.3484	16
stearoylcarnitine	Lipid	Fatty Acid Metabolism(Acyl Carnitine)	-3.552	0	3.552	1.3484	185
suberate (octanedioate)	Lipid	Fatty Acid, Dicarboxylate	-3.35	0	3.35	1.3478	1568
succinate	Energy	TCA Cycle	-3.57	0	3.57	1.3484	6
succinimide	Xenobiotics	Chemical	-3.551	0	3.551	1.3484	198
succinylcarnitine	Energy	TCA Cycle	-3.567	6.96e-17	3.567	1.3484	39
sucrose	Carbohydrate	Disaccharides and Oligosaccharides	-3.565	6.96e-17	3.565	1.3484	57
sulfate*	Xenobiotics	Chemical	-3.57	0	3.57	1.3484	8
tartarate	Xenobiotics	Food Component/Plant	-3.449	0	3.449	1.348	1026
tartronate (hydroxymalonate)	Xenobiotics	Bacterial/Fungal	-3.559	6.96e-17	3.559	1.3484	121
taurine	Amino Acid	Methionine, Cysteine, SAM and Taurine Metabolism	-3.57	0	3.57	1.3484	6
tauro-beta-muricholate	Lipid	Primary Bile Acid Metabolism	-3.475	0	3.475	1.3482	846
taurochenodeoxycholate	Lipid	Primary Bile Acid Metabolism	-3.559	0	3.559	1.3484	118
taurocholate	Lipid	Primary Bile Acid Metabolism	-3.565	-6.96e-17	3.565	1.3484	53
taurocholenate sulfate	Lipid	Secondary Bile Acid Metabolism	-3.57	0	3.57	1.3484	6
taurodeoxycholate	Lipid	Secondary Bile Acid Metabolism	-3.531	0	3.531	1.3484	389
taurolithocholate 3-sulfate	Lipid	Secondary Bile Acid Metabolism	-3.568	0	3.568	1.3484	26
tetradecanedioate	Lipid	Fatty Acid, Dicarboxylate	-3.57	0	3.57	1.3484	7
theanine	Xenobiotics	Food Component/Plant	-3.465	0	3.465	1.3482	917
theobromine	Xenobiotics	Xanthine Metabolism	-3.569	0	3.569	1.3484	14
theophylline	Xenobiotics	Xanthine Metabolism	-3.567	0	3.567	1.3484	34
threonate	Cofactors and Vitamins	Ascorbate and Aldarate Metabolism	-3.57	0	3.57	1.3484	7
threonine	Amino Acid	Glycine, Serine and Threonine Metabolism	-3.57	0	3.57	1.3484	6
thymol sulfate	Xenobiotics	Food Component/Plant	-3.554	-6.96e-17	3.554	1.3484	173
thyroxine	Amino Acid	Phenylalanine and Tyrosine Metabolism	-3.567	0	3.567	1.3484	32
tigloylglycine	Amino Acid	Leucine, Isoleucine and Valine Metabolism	-3.465	0	3.465	1.3482	919
tiglylcarnitine	Amino Acid	Leucine, Isoleucine and Valine Metabolism	-3.539	0	3.539	1.3484	318
trans-4-hydroxyproline	Amino Acid	Urea cycle; Arginine and Proline Metabolism	-3.57	6.96e-17	3.57	1.3484	9
trans-urocanate	Amino Acid	Histidine Metabolism	-3.566	0	3.566	1.3484	42
trigonelline (N'-methylnicotinate)	Cofactors and Vitamins	Nicotinate and Nicotinamide Metabolism	-3.57	0	3.57	1.3484	7
trimethylamine N-oxide	Lipid	Phospholipid Metabolism	-3.569	0	3.569	1.3484	15
tryptophan	Amino Acid	Tryptophan Metabolism	-3.57	0	3.57	1.3484	6
tryptophan betaine	Amino Acid	Tryptophan Metabolism	-3.566	0	3.566	1.3484	47
tyramine O-sulfate	Amino Acid	Phenylalanine and Tyrosine Metabolism	-3.561	6.96e-17	3.561	1.3484	103
tyrosine	Amino Acid	Phenylalanine and Tyrosine Metabolism	-3.57	0	3.57	1.3484	6
umbelliferone sulfate	Xenobiotics	Food Component/Plant	-3.522	0	3.522	1.3484	474
undecanedioate	Lipid	Fatty Acid, Dicarboxylate	-3.548	0	3.548	1.3484	228
uracil	Nucleotide	Pyrimidine Metabolism, Uracil containing	-3.57	0	3.57	1.3484	7
urate	Nucleotide	Purine Metabolism, (Hypo)Xanthine/Inosine containing	-3.57	0	3.57	1.3484	6
urea	Amino Acid	Urea cycle; Arginine and Proline Metabolism	-3.57	0	3.57	1.3484	6
uridine	Nucleotide	Pyrimidine Metabolism, Uracil containing	-3.57	0	3.57	1.3484	6
ursodeoxycholate	Lipid	Secondary Bile Acid Metabolism	-3.534	0	3.534	1.3484	362
valine	Amino Acid	Leucine, Isoleucine and Valine Metabolism	-3.57	0	3.57	1.3484	6
valylglycine	Peptide	Dipeptide	-3.352	0	3.352	1.3478	1559
vanillate	Xenobiotics	Food Component/Plant	-3.04	0	3.04	1.3452	2382
vanillic alcohol sulfate	Amino Acid	Phenylalanine and Tyrosine Metabolism	-3.485	0	3.485	1.3482	771
vanillylmandelate (VMA)	Amino Acid	Phenylalanine and Tyrosine Metabolism	-3.57	6.96e-17	3.57	1.3484	9
xanthine	Nucleotide	Purine Metabolism, (Hypo)Xanthine/Inosine containing	-3.57	0	3.57	1.3484	6
xanthurenate	Amino Acid	Tryptophan Metabolism	-3.565	0	3.565	1.3484	52
X - 01911	Unknown		-3.553	0	3.553	1.3484	177
X - 02249	Unknown		-3.57	0	3.57	1.3484	6
X - 02269	Unknown		-3.57	0	3.57	1.3484	6
X - 07765	Unknown		-3.484	0	3.484	1.3482	780
X - 09789	Unknown		-3.57	0	3.57	1.3484	6
X - 10458	Unknown		-3.432	0	3.432	1.348	1137
X - 11261	Unknown		-3.57	0	3.57	1.3484	7
X - 11299	Unknown		-3.567	0	3.567	1.3484	40
X - 11308	Unknown		-3.567	0	3.567	1.3484	32
X - 11315	Unknown		-3.57	6.96e-17	3.57	1.3484	9
X - 11334	Unknown		-3.568	6.96e-17	3.568	1.3484	25
X - 11372	Unknown		-3.567	0	3.567	1.3484	35
X - 11381	Unknown		-3.566	0	3.566	1.3484	44
X - 11429	Unknown		-3.57	0	3.57	1.3484	7
X - 11438	Unknown		-3.568	0	3.568	1.3484	20
X - 11440	Unknown		-3.57	0	3.57	1.3484	6
X - 11441	Unknown		-3.57	0	3.57	1.3484	7
X - 11442	Unknown		-3.57	0	3.57	1.3484	6
X - 11444	Unknown		-3.57	0	3.57	1.3484	7
X - 11452	Unknown		-3.558	0	3.558	1.3484	130
X - 11470	Unknown		-3.569	0	3.569	1.3484	19
X - 11478	Unknown		-3.569	0	3.569	1.3484	10
X - 11483	Unknown		-3.537	0	3.537	1.3484	338
X - 11485	Unknown		-3.539	-6.96e-17	3.539	1.3484	319
X - 11491	Unknown		-3.561	6.96e-17	3.561	1.3484	95
X - 11522	Unknown		-3.57	0	3.57	1.3484	6
X - 11530	Unknown		-3.57	0	3.57	1.3484	6
X - 11537	Unknown		-3.498	6.96e-17	3.498	1.3482	673
X - 11538	Unknown		-3.567	6.96e-17	3.567	1.3484	39
X - 11540	Unknown		-3.558	0	3.558	1.3484	134
X - 11549	Unknown		-3.564	0	3.564	1.3484	62
X - 11564	Unknown		-3.57	0	3.57	1.3484	6
X - 11593	Unknown		-3.57	0	3.57	1.3484	6
X - 11787	Unknown		-3.569	-6.96e-17	3.569	1.3484	17
X - 11795	Unknown		-3.569	-6.96e-17	3.569	1.3484	13
X - 11838	Unknown		-3.295	0	3.295	1.3474	1788
X - 11843	Unknown		-3.544	0	3.544	1.3484	265
X - 11847	Unknown		-3.516	0	3.516	1.3482	526
X - 11849	Unknown		-3.542	0	3.542	1.3484	290
X - 11850	Unknown		-3.561	0	3.561	1.3484	102
X - 11852	Unknown		-3.46	0	3.46	1.3482	955
X - 11880	Unknown		-3.567	0	3.567	1.3484	32
X - 11905	Unknown		-3.57	6.96e-17	3.57	1.3484	9
X - 12007	Unknown		-3.569	0	3.569	1.3484	12
X - 12013	Unknown		-3.501	-6.96e-17	3.501	1.3482	645
X - 12026	Unknown		-3.57	0	3.57	1.3484	8
X - 12063	Unknown		-3.567	0	3.567	1.3484	36
X - 12100	Unknown		-3.568	0	3.568	1.3484	30
X - 12101	Unknown		-3.564	-6.96e-17	3.564	1.3484	63
X - 12117	Unknown		-3.549	0	3.549	1.3484	220
X - 12126	Unknown		-3.533	0	3.533	1.3484	370
X - 12127	Unknown		-3.562	0	3.562	1.3484	89
X - 12170	Unknown		-3.558	0	3.558	1.3484	129
X - 12193	Unknown		-3.447	0	3.447	1.348	1038
X - 12206	Unknown		-3.567	0	3.567	1.3484	36
X - 12212	Unknown		-3.569	-6.96e-17	3.569	1.3484	17
X - 12216	Unknown		-3.566	0	3.566	1.3484	48
X - 12221	Unknown		-3.508	0	3.508	1.3482	594
X - 12230	Unknown		-3.57	0	3.57	1.3484	8
X - 12231	Unknown		-3.557	6.96e-17	3.557	1.3484	139
X - 12263	Unknown		-3.444	0	3.444	1.348	1058
X - 12329	Unknown		-3.534	0	3.534	1.3484	358
X - 12339	Unknown		-3.564	0	3.564	1.3484	69
X - 12407	Unknown		-3.358	0	3.358	1.3478	1532
X - 12411	Unknown		-3.57	0	3.57	1.3484	6
X - 12442	Unknown		-3.567	0	3.567	1.3484	32
X - 12450	Unknown		-3.567	0	3.567	1.3484	33
X - 12459	Unknown		-3.527	0	3.527	1.3484	428
X - 12462	Unknown		-3.568	0	3.568	1.3484	23
X - 12472	Unknown		-3.566	0	3.566	1.3484	51
X - 12511	Unknown		-3.57	0	3.57	1.3484	6
X - 12524	Unknown		-3.57	0	3.57	1.3484	8
X - 12543	Unknown		-3.298	0	3.298	1.3474	1779
X - 12544	Unknown		-3.56	0	3.56	1.3484	106
X - 12680	Unknown		-3.569	0	3.569	1.3484	18
X - 12681	Unknown		-3.569	0	3.569	1.3484	14
X - 12686	Unknown		-3.454	0	3.454	1.3482	994
X - 12688	Unknown		-3.568	0	3.568	1.3484	24
X - 12701	Unknown		-3.554	-6.96e-17	3.554	1.3484	171
X - 12707	Unknown		-3.564	0	3.564	1.3484	70
X - 12714	Unknown		-3.556	6.96e-17	3.556	1.3484	145
X - 12715	Unknown		-3.522	-6.96e-17	3.522	1.3484	473
X - 12726	Unknown		-3.54	0	3.54	1.3484	304
X - 12729	Unknown		-3.558	0	3.558	1.3484	133
X - 12730	Unknown		-3.551	0	3.551	1.3484	196
X - 12731	Unknown		-3.448	0	3.448	1.348	1035
X - 12738	Unknown		-3.462	0	3.462	1.3482	938
X - 12739	Unknown		-3.561	6.96e-17	3.561	1.3484	99
X - 12740	Unknown		-3.546	0	3.546	1.3484	250
X - 12748	Unknown		-3.569	0	3.569	1.3484	19
X - 12798	Unknown		-3.562	-6.96e-17	3.562	1.3484	93
X - 12812	Unknown		-3.533	0	3.533	1.3484	372
X - 12814	Unknown		-3.546	6.96e-17	3.546	1.3484	251
X - 12816	Unknown		-3.401	6.96e-17	3.401	1.348	1315
X - 12822	Unknown		-3.568	0	3.568	1.3484	26
X - 12824	Unknown		-3.562	0	3.562	1.3484	86
X - 12831	Unknown		-3.498	0	3.498	1.3482	670
X - 12844	Unknown		-3.57	0	3.57	1.3484	6
X - 12846	Unknown		-3.568	0	3.568	1.3484	22
X - 12847	Unknown		-3.564	0	3.564	1.3484	72
X - 12849	Unknown		-3.534	0	3.534	1.3484	358
X - 12906	Unknown		-3.565	0	3.565	1.3484	54
X - 13431	Unknown		-3.569	0	3.569	1.3484	18
X - 13529	Unknown		-3.57	0	3.57	1.3484	6
X - 13553	Unknown		-3.558	0	3.558	1.3484	125
X - 13729	Unknown		-3.559	-6.96e-17	3.559	1.3484	117
X - 13737	Unknown		-3.52	6.96e-17	3.52	1.3484	489
X - 13835	Unknown		-3.561	0	3.561	1.3484	100
X - 13844	Unknown		-3.501	0	3.501	1.3482	648
X - 13846	Unknown		-3.493	0	3.493	1.3482	709
X - 13866	Unknown		-3.57	6.96e-17	3.57	1.3484	9
X - 13891	Unknown		-3.564	0	3.564	1.3484	70
X - 14056	Unknown		-3.57	0	3.57	1.3484	6
X - 14095	Unknown		-3.531	0	3.531	1.3484	386
X - 14314	Unknown		-3.569	0	3.569	1.3484	14
X - 14568	Unknown		-3.57	0	3.57	1.3484	6
X - 14626	Unknown		-3.531	0	3.531	1.3484	389
X - 14658	Unknown		-3.553	0	3.553	1.3484	175
X - 14662	Unknown		-3.41	0	3.41	1.348	1268
X - 14838	Unknown		-3.565	0	3.565	1.3484	54
X - 14939	Unknown		-3.57	0	3.57	1.3484	6
X - 15245	Unknown		-3.539	-6.96e-17	3.539	1.3484	319
X - 15461	Unknown		-3.567	0	3.567	1.3484	37
X - 15469	Unknown		-3.57	0	3.57	1.3484	8
X - 15486	Unknown		-3.57	6.96e-17	3.57	1.3484	9
X - 15492	Unknown		-3.569	0	3.569	1.3484	18
X - 15497	Unknown		-3.57	0	3.57	1.3484	6
X - 15503	Unknown		-3.568	6.96e-17	3.568	1.3484	27
X - 15666	Unknown		-3.49	0	3.49	1.3482	735
X - 15728	Unknown		-3.56	0	3.56	1.3484	104
X - 16071	Unknown		-3.568	-6.96e-17	3.568	1.3484	21
X - 16124	Unknown		-3.501	0	3.501	1.3482	648
X - 16570	Unknown		-3.565	0	3.565	1.3484	58
X - 16576	Unknown		-3.538	-6.96e-17	3.538	1.3484	327
X - 16580	Unknown		-3.568	0	3.568	1.3484	28
X - 16649	Unknown		-3.241	0	3.241	1.3472	1966
X - 16654	Unknown		-3.517	0	3.517	1.3482	518
X - 16935	Unknown		-3.567	6.96e-17	3.567	1.3484	39
X - 16938	Unknown		-3.57	0	3.57	1.3484	6
X - 16944	Unknown		-3.57	6.96e-17	3.57	1.3484	9
X - 16946	Unknown		-3.57	0	3.57	1.3484	7
X - 16947	Unknown		-3.545	0	3.545	1.3484	254
X - 16964	Unknown		-3.5	0	3.5	1.3482	654
X - 17010	Unknown		-3.569	0	3.569	1.3484	10
X - 17145	Unknown		-3.567	0	3.567	1.3484	33
X - 17185	Unknown		-3.567	0	3.567	1.3484	34
X - 17269	Unknown		-3.44	0	3.44	1.348	1088
X - 17299	Unknown		-3.567	0	3.567	1.3484	34
X - 17325	Unknown		-3.56	-6.96e-17	3.56	1.3484	109
X - 17327	Unknown		-3.453	-6.95e-17	3.453	1.3482	1001
X - 17337	Unknown		-3.568	0	3.568	1.3484	20
X - 17340	Unknown		-3.562	0	3.562	1.3484	84
X - 17343	Unknown		-3.504	0	3.504	1.3482	620
X - 17346	Unknown		-3.485	0	3.485	1.3482	774
X - 17348	Unknown		-3.256	0	3.256	1.3472	1921
X - 17350	Unknown		-3.475	0	3.475	1.3482	846
X - 17351	Unknown		-3.559	0	3.559	1.3484	120
X - 17357	Unknown		-3.569	0	3.569	1.3484	12
X - 17359	Unknown		-3.569	0	3.569	1.3484	15
X - 17361	Unknown		-3.349	0	3.349	1.3478	1572
X - 17367	Unknown		-3.524	0	3.524	1.3484	456
X - 17438	Unknown		-3.554	0	3.554	1.3484	172
X - 17469	Unknown		-3.548	0	3.548	1.3484	224
X - 17612	Unknown		-3.542	0	3.542	1.3484	283
X - 17653	Unknown		-3.566	0	3.566	1.3484	46
X - 17676	Unknown		-3.564	6.96e-17	3.564	1.3484	71
X - 17677	Unknown		-3.52	6.96e-17	3.52	1.3484	485
X - 17685	Unknown		-3.549	0	3.549	1.3484	220
X - 17686	Unknown		-3.423	0	3.423	1.348	1190
X - 17690	Unknown		-3.555	0	3.555	1.3484	161
X - 18249	Unknown		-3.57	0	3.57	1.3484	6
X - 18345	Unknown		-3.538	6.96e-17	3.538	1.3484	325
X - 18603	Unknown		-3.461	-6.96e-17	3.461	1.3482	949
X - 18779	Unknown		-3.57	0	3.57	1.3484	6
X - 18886	Unknown		-3.488	0	3.488	1.3482	749
X - 18889	Unknown		-3.569	-6.96e-17	3.569	1.3484	13
X - 18899	Unknown		-3.569	0	3.569	1.3484	12
X - 18901	Unknown		-3.57	0	3.57	1.3484	6
X - 18913	Unknown		-3.57	0	3.57	1.3484	6
X - 18914	Unknown		-3.569	0	3.569	1.3484	10
X - 18921	Unknown		-3.569	0	3.569	1.3484	12
X - 18922	Unknown		-3.566	0	3.566	1.3484	47
X - 18938	Unknown		-3.507	0	3.507	1.3482	595
X - 19141	Unknown		-3.57	0	3.57	1.3484	8
X - 19183	Unknown		-3.351	0	3.351	1.3478	1563
X - 19438	Unknown		-3.569	0	3.569	1.3484	15
X - 19561	Unknown		-3.487	0	3.487	1.3482	755
X - 21258	Unknown		-3.57	6.96e-17	3.57	1.3484	9
X - 21283	Unknown		-3.412	0	3.412	1.348	1253
X - 21285	Unknown		-3.531	0	3.531	1.3484	388
X - 21286	Unknown		-3.569	0	3.569	1.3484	14
X - 21295	Unknown		-3.539	0	3.539	1.3484	314
X - 21312	Unknown		-3.519	6.96e-17	3.519	1.3482	493
X - 21319	Unknown		-3.57	0	3.57	1.3484	8
X - 21327	Unknown		-3.568	0	3.568	1.3484	24
X - 21339	Unknown		-3.57	0	3.57	1.3484	8
X - 21343	Unknown		-3.569	0	3.569	1.3484	12
X - 21351	Unknown		-3.531	0	3.531	1.3484	394
X - 21353	Unknown		-3.568	0	3.568	1.3484	24
X - 21358	Unknown		-3.569	-6.96e-17	3.569	1.3484	13
X - 21364	Unknown		-3.57	0	3.57	1.3484	7
X - 21365	Unknown		-3.532	-6.96e-17	3.532	1.3484	377
X - 21383	Unknown		-3.567	0	3.567	1.3484	33
X - 21410	Unknown		-3.56	6.96e-17	3.56	1.3484	111
X - 21411	Unknown		-3.567	0	3.567	1.3484	33
X - 21441	Unknown		-3.547	0	3.547	1.3484	235
X - 21442	Unknown		-3.487	0	3.487	1.3482	756
X - 21444	Unknown		-3.405	-6.96e-17	3.405	1.348	1293
X - 21448	Unknown		-3.57	0	3.57	1.3484	6
X - 21458	Unknown		-3.543	0	3.543	1.3484	275
X - 21467	Unknown		-3.568	6.96e-17	3.568	1.3484	27
X - 21470	Unknown		-3.566	0	3.566	1.3484	44
X - 21471	Unknown		-3.567	6.96e-17	3.567	1.3484	31
X - 21474	Unknown		-3.507	0	3.507	1.3482	595
X - 21607	Unknown		-3.557	0	3.557	1.3484	143
X - 21658	Unknown		-3.531	0	3.531	1.3484	391
X - 21659	Unknown		-3.498	0	3.498	1.3482	669
X - 21662	Unknown		-3.555	0	3.555	1.3484	160
X - 21666	Unknown		-3.569	-6.96e-17	3.569	1.3484	17
X - 21668	Unknown		-3.554	0	3.554	1.3484	167
X - 21729	Unknown		-3.558	0	3.558	1.3484	130
X - 21735	Unknown		-3.557	0	3.557	1.3484	140
X - 21736	Unknown		-3.566	0	3.566	1.3484	42
X - 21740	Unknown		-3.344	0	3.344	1.3476	1592
X - 21752	Unknown		-3.468	-6.96e-17	3.468	1.3482	895
X - 21792	Unknown		-3.56	0	3.56	1.3484	105
X - 21795	Unknown		-3.433	0	3.433	1.348	1128
X - 21796	Unknown		-3.57	0	3.57	1.3484	6
X - 21807	Unknown		-3.517	0	3.517	1.3482	510
X - 21821	Unknown		-3.551	0	3.551	1.3484	196
X - 21829	Unknown		-3.552	0	3.552	1.3484	189
X - 21834	Unknown		-3.557	0	3.557	1.3484	135
X - 21849	Unknown		-3.557	-6.96e-17	3.557	1.3484	137
X - 22035	Unknown		-3.548	6.96e-17	3.548	1.3484	231
X - 22102	Unknown		-3.568	0	3.568	1.3484	20
X - 22145	Unknown		-3.559	0	3.559	1.3484	114
X - 22147	Unknown		-3.538	0	3.538	1.3484	328
X - 22162	Unknown		-3.568	-6.96e-17	3.568	1.3484	21
X - 22379	Unknown		-3.569	0	3.569	1.3484	12
X - 22475	Unknown		-3.466	0	3.466	1.3482	911
X - 22515	Unknown		-3.452	6.96e-17	3.452	1.3482	1005
X - 22764	Unknown		-3.568	0	3.568	1.3484	23
X - 22771	Unknown		-3.562	6.96e-17	3.562	1.3484	85
X - 22775	Unknown		-3.568	0	3.568	1.3484	30
X - 22776	Unknown		-3.542	0	3.542	1.3484	284
X - 22836	Unknown		-3.43	0	3.43	1.348	1150
X - 22850	Unknown		-3.569	-6.96e-17	3.569	1.3484	13
X - 23283	Unknown		-3.567	0	3.567	1.3484	34
X - 23291	Unknown		-3.423	0	3.423	1.348	1189
X - 23293	Unknown		-3.553	6.96e-17	3.553	1.3484	181
X - 23294	Unknown		-3.53	0	3.53	1.3484	398
X - 23295	Unknown		-3.569	0	3.569	1.3484	12
X - 23297	Unknown		-3.547	-6.96e-17	3.547	1.3484	243
X - 23314	Unknown		-3.567	0	3.567	1.3484	40
X - 23369	Unknown		-3.566	-6.96e-17	3.566	1.3484	41
X - 23585	Unknown		-3.524	0	3.524	1.3484	454
X - 23587	Unknown		-3.489	-6.96e-17	3.489	1.3482	741
X - 23588	Unknown		-2.767	0	2.767	1.3402	2628
X - 23593	Unknown		-3.565	0	3.565	1.3484	54
X - 23636	Unknown		-3.57	0	3.57	1.3484	6
X - 23637	Unknown		-3.569	0	3.569	1.3484	14
X - 23639	Unknown		-3.57	6.96e-17	3.57	1.3484	9
X - 23644	Unknown		-3.563	0	3.563	1.3484	76
X - 23649	Unknown		-3.383	0	3.383	1.3478	1412
X - 23652	Unknown		-3.565	0	3.565	1.3484	55
X - 23655	Unknown		-3.418	-6.96e-17	3.418	1.348	1219
X - 23680	Unknown		-3.563	0	3.563	1.3484	82
X - 23705	Unknown		-3.54	6.96e-17	3.54	1.3484	307
X - 23729	Unknown		-3.52	6.96e-17	3.52	1.3482	491
X - 23736	Unknown		-3.5	0	3.5	1.3482	656
X - 23737	Unknown		-3.499	0	3.499	1.3482	663
X - 23739	Unknown		-3.566	0	3.566	1.3484	45
X - 23749	Unknown		-3.551	0	3.551	1.3484	199
X - 23765	Unknown		-3.557	0	3.557	1.3484	143
X - 23776	Unknown		-3.316	0	3.316	1.3476	1709
X - 23780	Unknown		-3.455	0	3.455	1.3482	986
X - 23782	Unknown		-3.559	-6.96e-17	3.559	1.3484	117
X - 23788	Unknown		-3.523	0	3.523	1.3484	458
X - 23997	Unknown		-3.553	0	3.553	1.3484	180
X - 24020	Unknown		-3.562	0	3.562	1.3484	84
X - 24024	Unknown		-3.529	0	3.529	1.3484	406
X - 24049	Unknown		-3.533	6.96e-17	3.533	1.3484	369
X - 24054	Unknown		-3.563	0	3.563	1.3484	79
X - 24061	Unknown		-3.54	0	3.54	1.3484	310
X - 24097	Unknown		-3.564	6.96e-17	3.564	1.3484	71
X - 24240	Unknown		-3.569	-6.96e-17	3.569	1.3484	13
X - 24241	Unknown		-3.548	0	3.548	1.3484	228
X - 24293	Unknown		-3.563	0	3.563	1.3484	76
X - 24295	Unknown		-3.57	0	3.57	1.3484	8
X - 24306	Unknown		-3.57	0	3.57	1.3484	7
X - 24307	Unknown		-3.57	0	3.57	1.3484	7
X - 24309	Unknown		-3.569	0	3.569	1.3484	16
X - 24348	Unknown		-3.523	0	3.523	1.3484	464
X - 24422	Unknown		-3.563	0	3.563	1.3484	80
X - 24425	Unknown		-3.244	0	3.244	1.3472	1956
X - 24438	Unknown		-3.531	0	3.531	1.3484	391
X - 24439	Unknown		-3.54	-6.96e-17	3.54	1.3484	309
X - 24449	Unknown		-3.563	0	3.563	1.3484	76
X - 24452	Unknown		-3.568	0	3.568	1.3484	26
X - 24455	Unknown		-3.544	0	3.544	1.3484	271
X - 24456	Unknown		-3.382	0	3.382	1.3478	1415
X - 24513	Unknown		-3.569	0	3.569	1.3484	16
X - 24529	Unknown		-3.54	0	3.54	1.3484	304
X - 24542	Unknown		-3.567	0	3.567	1.3484	35
X - 24544	Unknown		-3.569	-6.96e-17	3.569	1.3484	17
X - 24551	Unknown		-3.333	0	3.333	1.3476	1640
X - 24678	Unknown		-3.551	0	3.551	1.3484	200
X - 24699	Unknown		-3.56	0	3.56	1.3484	108
