# Supplementary material for: Whole-exome sequencing identifies rare genetic variants associated with human plasma metabolites
Source: Am J Hum Genet. 2022 May 13;109(6):1038–54. doi: 10.1016/j.ajhg.2022.04.009 (PMC9247822; doi:10.1016/j.ajhg.2022.04.009)
Supplement: Table S4. Summary statistics of different strategies used in the study such as number of genes tested in each strategy [file mmc5.xlsx]

## Sheet: column heading legend
column headings	description
Strategy	variants selection strategy used based on VEP
Number of genes	number of genes included per strategy
Number of windows	number of windows included per strategy
Number of Vars	number of variants included per strategy
Average number of variants per window	Average number of variants per window
Max. number of variants per window	Max. number of variants per window
Min. number of variants per window	Min. number of variants per window

## Sheet: Stats by strategy
Strategy	Number of genes	Number of windows	Number of Vars	Average number of variants per window	Max. number of variants per window	Min. number of variants per window
CODING	23864	52024	735869	15.62	30	5
MLOF	20835	32534	399145	14.08	28	5
LOF	9385	9428	17232	3.06	19	2
