# Supplementary material for: Whole-exome sequencing identifies rare genetic variants associated with human plasma metabolites
Source: Am J Hum Genet. 2022 May 13;109(6):1038–54. doi: 10.1016/j.ajhg.2022.04.009 (PMC9247822; doi:10.1016/j.ajhg.2022.04.009)
Supplement: Table S5. Table of all gene-metabolite associations including variants used in the test, type of test and strategy used, whether variants were drivers or not, recalculated Ps when including only driver variants, gene reported in previous mGWAS and OMIM annotation — Also includes overall association results for window-based and gene-based analysis. [file mmc6.xlsx]

## Sheet: column heading legend
Strongest_gene-metaoblite sheet
column headings	description
Gene_Symbol	gene symbol
Best_metabolite	metabolite name with the strongest association for the gene
Number of Metaboites	total number of metabolite associated with the gene
Additional Metabolites	list of the other metabolite names associated with gene, but not strongest
SuperPathway	broad pathway category as defined by Metabolon
Pathway	pathway category as defined by Metabolon
N_driver_variant	number of driver variants identified
Driver_variant_GRCh38	list of driver variants (position of genomic coordinate reported in GRCh38)
Driver_variant_GRCh37	list of driver variants (position of genomic coordinate reported in GRCh38)
N_informative	number of samples available in the analysis
EAF	effect allele frequency
Beta_SE	beta in SD and Standard error
P-value	P value reported for each single driver variant associations
Best_RVT	agregation test used (strongest association for the gene)
Best_RVT_p-value (full model)	P value of the agregation test (strongest assocaition for the gene)
Best_RVT_p-value (driver variants model)	P value of the agregation test including only driver variants (strongest assocaition for the gene)
Consequence	variant consequence to the protein as predicted by VEP
Gene Overlap Shin et al	whether the gene-metabolite was also reported previusly in Shin et al.
reported in mGWAS	whether the gene-metabolite was also reported previusly in mGWAS
Mendelian Disease	whether the mutations in the gene are causing Mendalian diseases
Inheritance	mode of inheritance of Mendelian disease
direction of effect	direction of effect of the gene-metabolite association
consistent direction of effect	whether the direction of effect is consistent with biological interpretation
biochemical explanation	biological intepretation based on direction of effect
Gene-based_results and Window-based_results sheets
approach	Variant selectionn approach used
Gene_name	gene symbol
Window_name	gene symbol followed by the window number within the gene
P-value	P value reported for the test
Test	type of statitical method used
Biochemical	Metaoblite name
SuperPathway	broad pathway category as defined by Metabolon
Pathway	pathway category as defined by Metabolon

## Sheet: Strongest_gene-metabolite
Gene_Symbol	Best_metabolite	Number of Metabolites	Additional Metabolites	SuperPathway	Pathway	N_driver_variant	Driver_variant_GRCh38	Driver_variant_GRCh37	N_informative	EAF	Beta_SE	P-value	Best_RVT	Best_RVT_p-value (full model)	Best_RVT_p-value (driver variants model)	Consequence	Gene Overlap Shin et al	reported in mGWAS	Mendelian Disease	Inheritance	direction of effect	consistent direction of effect	biochemical explanation
ABCC2	X - 21467	2	X - 21441	Unknown	-	2	rs147566977;rs72558199	rs147566977;rs72558199	3779	0.000926171;0.000793861	2.0856 (0.3788);1.1126 (0.4091)	3.67493e-08;6.53519e-03	ABCC2.w3_SKAT__functional	1.45218e-09	2.23116e-09	missense_variant;stop_gained	-	-	DUBIN-JOHNSON SYNDROME; DJS {OMIM:https://www.omim.org/entry/237500}	AR	pos	NA	NA
ABCG5	campesterol	1	-	Lipid	Sterol	9	rs772295351;rs150401285;rs146534033;2:43822798:A:G;rs755523464;2:43822808:A:C;2:43822886:G:C;2:43824336:A:C;rs759071636	rs772295351;rs150401285;rs146534033;2:44049937:A:G;rs755523464;2:44049947:A:C;2:44050025:G:C;2:44051475:A:C;rs759071636	2013	0.000248385;0.000745156;0.000248509;0.000248385;0.000248385;0.000248385;0.000248385;0.000248385;0.000497018	2.1079 (1.002);1.5606 (0.5788);1.6619 (1.002);3.1859 (1.002);3.491 (1.002);1.7846 (1.002);1.9487 (1.002);1.3907 (1.002);1.2406 (0.7087)	3.54104e-02;7.01498e-03;9.72075e-02;1.47586e-03;4.94255e-04;7.49231e-02;5.18112e-02;1.65170e-01;8.00370e-02	ABCG5.w1_burden_functional	1.61769e-08	5.18466e-11	stop_gained;missense_variant;missense_variant;missense_variant&splice_region_variant;missense_variant;missense_variant;stop_gained;missense_variant;splice_acceptor_variant	-	-	SITOSTEROLEMIA {OMIN:https://www.omim.org/entry/210250}	AR	pos	yes	consistent with reducing the efficiency in transporting sterols and therefore causing an increase in plasma dietary campesterol
ACADS	butyrylcarnitine	2	ethylmalonate	Lipid	Fatty Acid Metabolism (also BCAA Metabolism)	10	12:120738329:G:A;12:120738416:TG:T;rs199717731;rs375272147;rs28941773;rs368469075;rs371934737;rs28940875;rs537072819;rs767774362	12:121176132:G:A;12:121176219:TG:T;rs199717731;rs375272147;rs28941773;rs368469075;rs371934737;rs28940875;rs537072819;rs767774362	3881	0.000128833;0.000130582;0.000128866;0.000128866;0.000257666;0.000257666;0.000128833;0.000128833;0.000257666;0.000129099	2.0877 (1.0008);1.8332 (1.0008);2.9025 (1.0008);1.6642 (1.0008);2.6497 (0.7078);1.7352 (0.7078);1.967 (1.0008);1.1825 (1.0008);1.5426 (0.7078);1.6843 (1.0008)	3.69727e-02;6.69987e-02;3.72962e-03;9.63434e-02;1.81255e-04;1.42202e-02;4.93612e-02;2.37377e-01;2.92875e-02;9.23806e-02	ACADS.w2_burden_naive	2.32169e-09	2.80567e-12	missense_variant;frameshift_variant;missense_variant;synonymous_variant;missense_variant;missense_variant;missense_variant;missense_variant;missense_variant;stop_gained	IEM(Shin)	yes	ACYL-CoA DEHYDROGENASE, SHORT-CHAIN, DEFICIENCY OF; ACADSD {OMIM:https://www.omim.org/entry/201470}	AR	pos	yes	increased butyrylcarnitine level consistent with elevated butyrylcarnitine in patients with acyl-CoA dehydrogenase
ACY1	N-acetylmethionine	7	N-formylmethionine;N-acetylserine;N-acetylglutamate;N-acetylthreonine;N-acetylvaline;N-acetylalanine	Amino Acid	Methionine, Cysteine, SAM and Taurine Metabolism	14	rs766664678;rs758148231;rs139537461;3:51985934:G:A;rs980359311;3:51986473:C:G;rs200314495;rs202207844;rs770702363;3:51987362:C:CT;rs765511074;rs774268406;rs6804746;rs148346337	rs766664678;rs758148231;rs139537461;3:52019950:G:A;rs980359311;3:52020489:C:G;rs200314495;rs202207844;rs770702363;3:52021378:C:CT;rs765511074;rs774268406;rs6804746;rs148346337	3921	0.000127518;0.000127518;0.000255037;0.000255037;0.000127518;0.000128008;0.000127518;0.000382653;0.000510074;0.000128139;0.000127518;0.000127518;0.000127584;0.000127551	1.683 (0.999);2.3325 (0.999);2.4841 (0.7065);2.2074 (0.7065);2.6819 (0.999);1.599 (0.999);3.6798 (0.999);2.0537 (0.5769);2.4498 (0.4997);2.6049 (0.999);2.5701 (0.999);2.5102 (0.999);2.1372 (0.999);2.8102 (0.999)	9.20392e-02;1.95501e-02;4.37714e-04;1.78099e-03;7.26041e-03;1.09451e-01;2.29973e-04;3.71086e-04;9.44736e-07;9.11879e-03;1.00896e-02;1.19785e-02;3.24005e-02;4.90688e-03	ACY1.w1_VT__functional	2.07969e-24	6.13943e-27	missense_variant;missense_variant;missense_variant;missense_variant;missense_variant;missense_variant;missense_variant;missense_variant;frameshift_variant;frameshift_variant;missense_variant;missense_variant;missense_variant;missense_variant	-	yes	AMINOACYLASE 1 DEFICIENCY; ACY1D {OMIM: https://www.omim.org/entry/609924?search=ACY1&highlight=acy1}	AR	pos	yes	N-acetylated amino acids are a substrate of ACY1 and therefore consistent with direction of effect
ADSL	N6-succinyladenosine	1	-	Nucleotide	Purine Metabolism, Adenine containing	9	COSM187454;rs536254357;rs755059672;rs202064195;rs370221257;rs772974251;rs758241731;rs755964863;rs777821034	COSM187454;rs536254357;rs755059672;rs202064195;rs370221257;rs772974251;rs758241731;rs755964863;rs777821034	3686	0.000135648;0.000135648;0.000135648;0.000135648;0.000135648;0.000406945;0.000135648;0.000136799;0.000136612	2.5936 (1.0029);2.2755 (1.0029);2.5414 (1.0029);3.1227 (1.0029);2.4811 (1.0029);1.8848 (0.5792);2.851 (1.0029);1.1844 (1.0029);2.0784 (1.0029)	9.70407e-03;2.32726e-02;1.12720e-02;1.84711e-03;1.33610e-02;1.13674e-03;4.47112e-03;2.37607e-01;3.82228e-02	ADSL.w2_burden_functional	8.27275e-11	8.6504e-14	missense_variant;missense_variant;missense_variant;missense_variant;missense_variant;missense_variant;missense_variant;missense_variant;missense_variant	-	-	ADENYLOSUCCINASE DEFICIENCY; ADSLD {OMIM: https://www.omim.org/entry/103050?search=ADSL&highlight=adsl}	AR	pos	yes	N6-succinyladenosine is a substrate of ADSL and is accumulated in adenylosuccinate lyase (ADSL) deficiency patient
ALB	X - 22771	2	X - 16964	Unknown	-	1	rs142714816	rs142714816	3916	0.000766088	-2.4439 (0.4078)	2.06790e-09	ALB.w1_SKAT__functional	4.53293e-09	2.06808e-09	missense_variant	-	-	ANALBUMINEMIA; ANALBA {OMIM:https://www.omim.org/entry/616000} :: HYPERTHYROXINEMIA, FAMILIAL DYSALBUMINEMIC; FDAH {OMIM: https://www.omim.org/entry/615999}	AR :: AD	neg	NA	NA
CCBL1	indolelactate	1	-	Amino Acid	Tryptophan Metabolism	10	9:128837795:C:G;9:128837807:T:A;rs749620019;COSM1199767;9:128838249:G:T;rs201914115;rs748862436;9:128842653:C:T;rs776455875;rs560525574	9:131600074:C:G;9:131600086:T:A;rs749620019;COSM1199767;9:131600528:G:T;rs201914115;rs748862436;9:131604932:C:T;rs776455875;rs560525574	3924	0.000127453;0.000127486;0.000127518;0.000127421;0.000127421;0.000127421;0.000127421;0.000127518;0.000257202;0.000127486	2.0109 (1.0007);1.3838 (1.0007);1.8791 (1.0007);3.0097 (1.0007);2.123 (1.0007);2.211 (1.0007);2.4934 (1.0007);3.385 (1.0007);2.428 (0.7077);1.4894 (1.0007)	4.44919e-02;1.66744e-01;6.04278e-02;2.63384e-03;3.38873e-02;2.71472e-02;1.27171e-02;7.18311e-04;6.01933e-04;1.36677e-01	CCBL1.w2_burden_functional	1.24574e-08	6.70029e-14	missense_variant;missense_variant;missense_variant;missense_variant&splice_region_variant;missense_variant;missense_variant;missense_variant;splice_donor_variant;frameshift_variant&splice_region_variant;missense_variant	Enzyme(Shin)	yes	-	-	pos	not completely clear	NA
CERS4	sphingomyelin (d18:1/20:1, d18:2/20:0)*	3	sphingomyelin (d18:1/18:1, d18:2/18:0);stearoyl sphingomyelin (d18:1/18:0)	Lipid	Sphingolipid Metabolism	12	rs781132558;COSM6087091;rs139357111;19:8257884:T:G;rs149925061;rs766513894;rs781093214;rs762692199;rs370319528;rs770943490;rs774352431;rs141592194	rs781132558;COSM6087091;rs139357111;19:8322768:T:G;rs149925061;rs766513894;rs781093214;rs762692199;rs370319528;rs770943490;rs774352431;rs141592194	3924	0.000127747;0.000256937;0.000128172;0.000127421;0.000382263;0.000255363;0.000127714;0.000127486;0.000127486;0.000516262;0.000385010;0.000509684	-1.5409 (1.0016);-1.5635 (0.7083);-2.5948 (1.0016);-1.3148 (1.0016);-1.5805 (0.5784);-2.1422 (0.7083);-2.7715 (1.0016);-1.9702 (1.0016);-2.1232 (1.0016);-1.1661 (0.501);-2.0671 (0.5784);-1.1146 (0.501)	1.23925e-01;2.72853e-02;9.57520e-03;1.89276e-01;6.28597e-03;2.49144e-03;5.65403e-03;4.91624e-02;3.40129e-02;1.99255e-02;3.51759e-04;2.60936e-02	CERS4.w1_burden_functional	6.19672e-14	4.25607e-16	missense_variant;missense_variant;missense_variant;missense_variant;missense_variant;frameshift_variant;inframe_deletion;stop_gained;missense_variant;inframe_insertion;inframe_deletion;missense_variant	-	-	-	-	neg	not completely clear	NA
CHKB	5-methyluridine (ribothymidine)	1	-	Nucleotide	Pyrimidine Metabolism, Uracil containing	1	rs768222640	rs768222640	3924	0.000767656	2.3418 (0.4077)	9.27345e-09	CHKB.w3_SKAT__naive	4.83732e-09	9.27371e-09	intron_variant	-	-	MUSCULAR DYSTROPHY, CONGENITAL, MEGACONIAL TYPE; MDCMC {OMIM: https://www.omim.org/entry/602541}	AR	pos	not completely clear	NA
CIC	1-(1-enyl-stearoyl)-2-linoleoyl-GPE (P-18:0/18:2)*	1	-	Lipid	Plasmalogen	14	rs142078348;rs772260824;19:42796899:C:G;rs753942385;rs992956730;rs199995606;rs144192481;rs750040712;rs199898619;rs374363627;rs770869607;rs139872750;rs747753757;rs1006881747	rs142078348;rs772260824;19:42796899:C:G;rs753942385;rs992956730;rs199995606;rs144192481;rs750040712;rs199898619;rs374363627;rs770869607;rs139872750;rs747753757;rs1006881747	3922	0.000255102;0.000127649;0.000127551;0.000127486;0.000127486;0.000637592;0.000254972;0.000127486;0.000637592;0.000127681;0.000127551;0.000382458;0.000127486;0.000127486	-2.0653 (0.7059);-0.8522 (0.9981);-1.2344 (0.9981);-1.7638 (0.9981);-1.7725 (0.9981);-0.6151 (0.4466);-1.1569 (0.7059);-2.2904 (0.9981);-0.9734 (0.4466);-0.6777 (0.9981);-0.8192 (0.9981);-1.3194 (0.5764);-0.8622 (0.9981);-1.6259 (0.9981)	3.43470e-03;3.93225e-01;2.16180e-01;7.71977e-02;7.57484e-02;1.68445e-01;1.01214e-01;2.17463e-02;2.92847e-02;4.97132e-01;4.11761e-01;2.20816e-02;3.87692e-01;1.03323e-01	CIC.w5_burden_naive	2.22175e-08	2.53563e-09	synonymous_variant;missense_variant;synonymous_variant;synonymous_variant;missense_variant;synonymous_variant;synonymous_variant;missense_variant;missense_variant;missense_variant;synonymous_variant;synonymous_variant;missense_variant;missense_variant	-	-	MENTAL RETARDATION, AUTOSOMAL DOMINANT 45; MRD45 {OMIM: https://www.omim.org/entry/617600}	AD	neg	not completely clear	NA
COMT	X - 11593	1	-	Unknown	-	1	rs139449932	rs139449932	3924	0.000637105	-2.5654 (0.4478)	1.00983e-08	COMT.w2_SKAT__functional	9.19225e-09	1.00994e-08	missense_variant	D.T.,M.E. or Transp(Shin)	yes	PANIC DISORDER 1; PAND1 {OMIM: https://www.omim.org/entry/167870} :: SCHIZOPHRENIA; SCZD {OMIM: https://www.omim.org/entry/181500}	AD::AD	neg	NA	NA
CR1L	X - 21444	1	-	Unknown	-	10	rs199942497;rs367948380;1:207683921:A:G;rs781332191;rs751453580;1:207684027:C:G;rs371954344;rs377056769;rs151335737;rs182966795	rs199942497;rs367948380;1:207857266:A:G;rs781332191;rs751453580;1:207857372:C:G;rs371954344;rs377056769;rs151335737;rs182966795	2283	0.000219010;0.000219010;0.000219010;0.000219010;0.000219010;0.000219010;0.000219010;0.000438020;0.000657030;0.000219010	-2.118 (0.9997);-2.5861 (0.9997);-1.5718 (0.9997);-1.6918 (0.9997);-1.4868 (0.9997);-2.0112 (0.9997);-1.5399 (0.9997);-0.727 (0.7071);-1.1477 (0.5774);-1.9582 (0.9997)	3.41263e-02;9.68550e-03;1.15882e-01;9.05985e-02;1.36952e-01;4.42403e-02;1.23469e-01;3.03820e-01;4.68525e-02;5.01407e-02	CR1L.w2_MB_naive	1.82166e-08	1.19125e-08	stop_gained;synonymous_variant;missense_variant;intron_variant;intron_variant;intron_variant;missense_variant;synonymous_variant;synonymous_variant;missense_variant	-	-	-	-	neg	NA	NA
DPCR1	2-aminobutyrate	1	-	Amino Acid	Methionine, Cysteine, SAM and Taurine Metabolism	14	rs561799201;6:30951816:A:G;rs759589468;rs149241168;rs138126978;6:30952189:T:C;rs149982150;6:30952357:C:CA;6:30952366:A:G;rs570008856;6:30952384:A:C;rs140721086;rs375547718;6:30953064:T:G	rs561799201;6:30919593:A:G;rs759589468;rs149241168;rs138126978;6:30919966:T:C;rs149982150;6:30920134:C:CA;6:30920143:A:G;rs570008856;6:30920161:A:C;rs140721086;rs375547718;6:30920841:T:G	3905	0.000128041;0.000128041;0.000128041;0.000256082;0.000384123;0.000128041;0.000256082;0.000128568;0.000128041;0.000128074;0.000128041;0.000384123;0.000128041;0.000128041	2.0219 (0.998);2.3552 (0.998);1.2584 (0.998);2.2171 (0.7058);0.9917 (0.5764);0.7009 (0.998);1.0054 (0.7058);1.5012 (0.998);2.1654 (0.998);2.105 (0.998);1.2289 (0.998);0.991 (0.5764);1.4321 (0.998);0.9184 (0.998)	4.27741e-02;1.82860e-02;2.07374e-01;1.68226e-03;8.53369e-02;4.82512e-01;1.54299e-01;1.32550e-01;3.00336e-02;3.49303e-02;2.18197e-01;8.55443e-02;1.51311e-01;3.57468e-01	DPCR1.w4_burden_naive	2.50473e-09	2.87038e-10	missense_variant;missense_variant;synonymous_variant;missense_variant;synonymous_variant;missense_variant;synonymous_variant;frameshift_variant;missense_variant;missense_variant;missense_variant;missense_variant;missense_variant;missense_variant	-	-	-	-	pos	not completely clear	NA
ERICH6	glycerophosphorylcholine (GPC)	1	-	Lipid	Phospholipid Metabolism	4	3:150674009:G:C;3:150682303:TC:T;3:150685860:T:G;3:150686333:TTC:T	3:150391796:G:C;3:150400090:TC:T;3:150403647:T:G;3:150404120:TTC:T	3924	0.000127421;0.000127421;0.000127421;0.000127486	-1.7253 (0.9998);-3.6675 (0.9998);-3.3762 (0.9998);-2.865 (0.9998)	8.43891e-02;2.44070e-04;7.32609e-04;4.16123e-03	ERICH6.w1_VT__LoF	1.92351e-08	1.10812e-08	stop_gained;frameshift_variant;splice_acceptor_variant;frameshift_variant	-	-	-	-	neg	not completely clear	NA
IVD	isovalerylcarnitine	1	-	Amino Acid	Leucine, Isoleucine and Valine Metabolism	7	rs146861563;rs746615207;15:40415427:C:T;rs28940889;rs781721650;rs760225169;rs982218848	rs146861563;rs746615207;15:40707626:C:T;rs28940889;rs781721650;rs760225169;rs982218848	3920	0.000255689;0.000127584;0.000127584;0.000892857;0.000127551;0.000127616;0.000255102	3.1078 (0.7067);1.7832 (0.9994);1.2366 (0.9994);2.2484 (0.378);3.0647 (0.9994);2.1117 (0.9994);2.5036 (0.7067)	1.09568e-05;7.43700e-02;2.15929e-01;2.71524e-09;2.16431e-03;3.45976e-02;3.96370e-04	IVD.w2_burden_functional	1.12055e-11	9.64774e-20	missense_variant;missense_variant;missense_variant;missense_variant;missense_variant;missense_variant;missense_variant	IEM(Shin)	yes	ISOVALERIC ACIDEMIA; IVA {OMIM: https://www.omim.org/entry/243500}	AR	pos	yes	increased levels of isovalerylcarnitine are consistent with Isovaleric acidemia caused by a deficiency of IVD that results in the accumulation of derivatives of isovalerate, isovalerylglycine, and isovalerylcarnitine.
KYNU	xanthurenate	1	-	Amino Acid	Tryptophan Metabolism	8	rs752759030;2:142960675:G:A;rs137982021;2:142985130:A:G;2:143033251:C:T;rs770642379;rs371441647;rs766753073	rs752759030;2:143718244:G:A;rs137982021;2:143742699:A:G;2:143790820:C:T;rs770642379;rs371441647;rs766753073	3829	0.000130856;0.000130582;0.000652912;0.000130582;0.000130582;0.000130890;0.000130582;0.000262398	1.2624 (0.9998);1.5471 (0.9998);2.1719 (0.4473);3.0657 (0.9998);2.2182 (0.9998);2.4605 (0.9998);2.1641 (0.9998);1.0077 (0.707)	2.06707e-01;1.21750e-01;1.20392e-06;2.16642e-03;2.65063e-02;1.38520e-02;3.04165e-02;1.54084e-01	KYNU.w2_burden_functional	1.39971e-09	1.18018e-12	splice_acceptor_variant;missense_variant;missense_variant;missense_variant;missense_variant;frameshift_variant&splice_region_variant;missense_variant;missense_variant	-	-	HYDROXYKYNURENINURIA {OMIM: https://www.omim.org/entry/236800} :: VERTEBRAL, CARDIAC, RENAL, AND LIMB DEFECTS SYNDROME 2; VCRL2 {OMIM: https://www.omim.org/entry/617661}	AR::AR	pos	yes	increased levels of xanthurenate are consitent with hydroxykynureninuria that cause increased excreation of kynurenine, 3-hydroxykynurenine, and xanthurenic acid in the patient urine
LACTB	succinylcarnitine	1	-	Energy	TCA Cycle	9	COSM963664;rs142422927;rs779210852;15:63141392:G:A;rs200127857;rs752732965;15:63141524:G:A;15:63141761:G:A;rs748830659	COSM963664;rs142422927;rs779210852;15:63433591:G:A;rs200127857;rs752732965;15:63433723:G:A;15:63433960:G:A;rs748830659	3867	0.000129500;0.000129467;0.000129299;0.000129299;0.000129299;0.000129299;0.000129299;0.000129299;0.000129366	3.6713 (0.9989);3.0646 (0.9989);2.5758 (0.9989);2.1502 (0.9989);2.8673 (0.9989);1.6435 (0.9989);3.2353 (0.9989);2.4008 (0.9989);2.7178 (0.9989)	2.37638e-04;2.15556e-03;9.92271e-03;3.13622e-02;4.10032e-03;9.99081e-02;1.20040e-03;1.62466e-02;6.51460e-03	LACTB.w2_VT__functional	7.6128e-13	4.44089e-16	missense_variant;missense_variant;missense_variant;missense_variant;missense_variant;missense_variant;missense_variant;missense_variant;frameshift_variant	Other(Shin)	yes	-	-	pos	not completely clear	NA
NAT8	N-acetylarginine	2	N-acetyltyrosine	Amino Acid	Urea cycle; Arginine and Proline Metabolism	8	rs201214893;rs147340037;rs181152984;rs774633020;rs567763204;rs773941801;rs139248396;rs555774069	rs201214893;rs147340037;rs181152984;rs774633020;rs567763204;rs773941801;rs139248396;rs555774069	3854	0.000129870;0.000259538;0.000518941;0.000129735;0.000129735;0.000129735;0.000648677;0.000129735	-2.4901 (0.9994);-1.6538 (0.7068);-2.0284 (0.4999);-2.3806 (0.9994);-1.1561 (0.9994);-0.9222 (0.9994);-1.5055 (0.4472);-1.8896 (0.9994)	1.27198e-02;1.92872e-02;4.95789e-05;1.72187e-02;2.47371e-01;3.56147e-01;7.60827e-04;5.86638e-02	NAT8.w1_burden_functional	8.41943e-10	3.38508e-12	missense_variant;missense_variant;missense_variant;missense_variant;missense_variant;missense_variant;missense_variant;missense_variant	C.T./D or D.R. (Shin)	yes	-	-	neg	yes	NAT8 N-acetyltransferase activity is consistent with reduced levels of N-acetyl arginine
NPL	N-acetylneuraminate	1	-	Carbohydrate	Aminosugar Metabolism	10	rs144001821;rs761806358;rs149443533;rs752009742;rs141892236;rs757256606;rs146355388;rs148306247;rs138338286;rs749423280	rs144001821;rs761806358;rs149443533;rs752009742;rs141892236;rs757256606;rs146355388;rs148306247;rs138338286;rs749423280	3881	0.000128833;0.000648004;0.000128932;0.000257865;0.000902993;0.000259067;0.000387497;0.000901829;0.000257666;0.000257732	1.4545 (1.001);1.1415 (0.4479);2.2949 (1.001);0.4314 (0.7079);1.5525 (0.3787);2.005 (0.7079);1.5505 (0.5781);0.6537 (0.3787);0.6856 (0.7079);1.2495 (0.7079)	1.46237e-01;1.08163e-02;2.18749e-02;5.42287e-01;4.12956e-05;4.62334e-03;7.31603e-03;8.42591e-02;3.32825e-01;7.75769e-02	NPL.w1_burden_functional	3.25081e-09	2.48511e-11	missense_variant;splice_donor_variant;missense_variant;stop_gained;missense_variant;splice_donor_variant&coding_sequence_variant;missense_variant;missense_variant;missense_variant;missense_variant	-	-	-	-	pos	yes	reduced enzymatic activity of NPL is consistent with an accumulation of N-acetylneuraminate, which is then recycled and returned to the cell surface, increasing the susceptibility to bacterial and viral pathogenicity
PAH	phenylalanine	1	-	Amino Acid	Phenylalanine and Tyrosine Metabolism	9	rs989098970;rs767075719;rs62644499;rs5030860;rs62642937;rs62507320;rs62508646;rs62642935;rs5030853	rs989098970;rs767075719;rs62644499;rs5030860;rs62642937;rs62507320;rs62508646;rs62642935;rs5030853	3924	0.000127421;0.000127421;0.000127421;0.000127421;0.000127486;0.000255037;0.000382263;0.000127486;0.000127518	1.3776 (0.997);2.0554 (0.997);2.4279 (0.997);3.382 (0.997);1.8758 (0.997);0.9418 (0.7051);1.488 (0.5758);2.6158 (0.997);1.5023 (0.997)	1.67053e-01;3.92510e-02;1.48830e-02;6.93380e-04;5.99154e-02;1.81649e-01;9.75652e-03;8.69908e-03;1.31870e-01	PAH.w1_MB_functional	1.73719e-10	1.46233e-10	missense_variant&splice_region_variant;missense_variant;missense_variant;missense_variant;missense_variant;missense_variant&splice_region_variant;missense_variant;missense_variant;missense_variant	IEM+D.T.,M.E. or Transp(Shin)	yes	PHENYLKETONURIA; PKU and HYPERPHENYLALANINEMIA, NON-PKU MILD, INCLUDED {OMIM: https://www.omim.org/entry/261600}	AR	pos	yes	accumulation of Phe is consistent with Phe being substrate for PAH and also phenilketunutria patients
PTER	N-acetyl-beta-alanine	2	N-acetyltaurine	Nucleotide	Pyrimidine Metabolism, Uracil containing	11	10:16484482:T:C;rs149963880;rs142960728;rs34687017;10:16486393:T:G;rs199581851;rs758477959;10:16505157:G:T;rs145578951;10:16511128:T:G;10:16511229:C:A	10:16526481:T:C;rs149963880;rs142960728;rs34687017;10:16528392:T:G;rs199581851;rs758477959;10:16547156:G:T;rs145578951;10:16553127:T:G;10:16553228:C:A	3899	0.000128238;0.000256476;0.000128238;0.000128238;0.000128238;0.000128238;0.000256476;0.000128238;0.000384714;0.000128238;0.000128238	2.3698 (0.9994);1.6609 (0.7068);2.2105 (0.9994);2.0411 (0.9994);2.2871 (0.9994);1.5693 (0.9994);2.0377 (0.7068);2.6306 (0.9994);1.1638 (0.5772);2.7431 (0.9994);3.0634 (0.9994)	1.77272e-02;1.87724e-02;2.69817e-02;4.11213e-02;2.21098e-02;1.16357e-01;3.93729e-03;8.48462e-03;4.37543e-02;6.05583e-03;2.17502e-03	PTER.w1_MB_functional	1.89809e-14	2.66946e-15	missense_variant;missense_variant;missense_variant;missense_variant;missense_variant;missense_variant;missense_variant;missense_variant;missense_variant;missense_variant;missense_variant	-	-	-	-	pos	not completely clear	NA
RGS3	stearoyl sphingomyelin (d18:1/18:0)	1	-	Lipid	Sphingolipid Metabolism	8	rs368247804;rs982088302;rs777444050;rs57845277;rs141298845;rs769286786;rs764699645;rs147490572	rs368247804;rs982088302;rs777444050;rs57845277;rs141298845;rs769286786;rs764699645;rs147490572	3924	0.000127421;0.000127421;0.000127421;0.000127421;0.000127421;0.000127453;0.000127453;0.000254842	0.9807 (1.0013);2.2397 (1.0013);2.0082 (1.0013);2.5286 (1.0013);3.063 (1.0013);1.6322 (1.0013);1.8276 (1.0013);1.789 (0.7081)	3.27397e-01;2.52975e-02;4.48992e-02;1.15608e-02;2.22076e-03;1.03077e-01;6.79645e-02;1.15249e-02	RGS3.w3_VT__functional	1.58915e-08	6.63277e-09	missense_variant;missense_variant;missense_variant;missense_variant;missense_variant;missense_variant;missense_variant;missense_variant	-	-	-	-	pos	not completely clear	NA
SLC16A9	carnitine	1	-	Lipid	Carnitine Metabolism	9	10:59652917:A:C;10:59653735:C:T;rs199889507;10:59654360:T:G;10:59654536:A:C;COSM5095218;rs765427976;rs753658419;10:59684215:C:T	10:61412675:A:C;10:61413493:C:T;rs199889507;10:61414118:T:G;10:61414294:A:C;COSM5095218;rs765427976;rs753658419;10:61443973:C:T	3920	0.000127551;0.000127551;0.000127551;0.000127551;0.000127551;0.000127551;0.000127551;0.000127584;0.000127616	-3.3747 (0.9944);-1.2232 (0.9944);-3.1341 (0.9944);-2.999 (0.9944);-1.1381 (0.9944);-2.0843 (0.9944);-1.818 (0.9944);-2.0633 (0.9944);-2.5901 (0.9944)	6.89724e-04;2.18664e-01;1.62329e-03;2.56251e-03;2.52437e-01;3.60821e-02;6.75264e-02;3.80014e-02;9.19874e-03	SLC16A9.w1_VT__functional	9.47667e-09	7.21045e-12	missense_variant;missense_variant;missense_variant;missense_variant;missense_variant;splice_donor_variant;missense_variant;missense_variant&splice_region_variant;missense_variant	C.T./D or D.R. (Shin)	yes	-	-	neg	yes	decreased levels of carnitine is consistent with SLC16A9 is a pH-independent carnitine efflux transporter, possibly responsible for carnitine efflux from absorptive epithelia into the blood
SLC25A15	X - 15728	1	-	Unknown	-	12	rs368684475;rs104894430;rs187685447;rs746560103;rs35434090;rs770726226;rs151239794;13:40807407:G:A;13:40807408:T:C;rs747230863;rs774514708;rs183697658	rs368684475;rs104894430;rs187685447;rs746560103;rs35434090;rs770726226;rs151239794;13:41381543:G:A;13:41381544:T:C;rs747230863;rs774514708;rs183697658	3596	0.000973304;0.000139043;0.000139043;0.000139043;0.000139082;0.000139043;0.000139043;0.000139043;0.000139043;0.000139043;0.000278087;0.000139043	-1.0532 (0.3772);-1.5897 (0.9972);-1.368 (0.9972);-1.2419 (0.9972);-1.6233 (0.9972);-1.1104 (0.9972);-1.2348 (0.9972);-1.815 (0.9972);-2.3508 (0.9972);-1.6806 (0.9972);-2.234 (0.7052);-1.4718 (0.9972)	5.23660e-03;1.10894e-01;1.70079e-01;2.12966e-01;1.03540e-01;2.65452e-01;2.15612e-01;6.87388e-02;1.83994e-02;9.19082e-02;1.53507e-03;1.39938e-01	SLC25A15.w1_burden_naive	4.78256e-09	2.98147e-10	5_prime_UTR_variant;missense_variant;missense_variant;missense_variant;synonymous_variant;missense_variant;missense_variant;missense_variant;synonymous_variant;missense_variant;synonymous_variant;synonymous_variant	-	-	HYPERORNITHINEMIA-HYPERAMMONEMIA-HOMOCITRULLINURIA SYNDROME {OMIM: https://www.omim.org/entry/238970}	AR	neg	NA	NA
SLC5A10	1,5-anhydroglucitol (1,5-AG)	1	-	Carbohydrate	Glycolysis, Gluconeogenesis, and Pyruvate Metabolism	6	rs780950637;rs138879652;rs142768495;rs200287025;17:18971098:C:A;rs561246041	rs780950637;rs138879652;rs142768495;rs200287025;17:18874411:C:A;rs561246041	3924	0.000388601;0.000127421;0.000509684;0.000510725;0.000127421;0.000509944	-1.967 (0.5792);-1.0405 (1.0029);-1.5816 (0.5016);-1.7645 (0.5016);-1.7316 (1.0029);-1.4054 (0.5016)	6.83135e-04;2.99521e-01;1.61692e-03;4.35625e-04;8.42376e-02;5.08587e-03	SLC5A10.w1_burden_LoF	2.03784e-11	2.03784e-11	frameshift_variant;stop_gained;splice_donor_variant;stop_gained;stop_gained;frameshift_variant	-	yes	-	-	neg	yes	decreased levels of 1,5AG due to reduced efficenzy of the enzymes is consistent with SLC5A10 transport of 1,5AG by active renal uptake.
TYMP	5-methyluridine (ribothymidine)	1	-	Nucleotide	Pyrimidine Metabolism, Uracil containing	1	rs121913039	rs121913039	3924	0.000764526	2.3436 (0.4077)	9.04517e-09	TYMP.w2_SKAT__naive	3.47271e-09	9.04517e-09	missense_variant	C.T./D or D.R. (Shin)	yes	MITOCHONDRIAL DNA DEPLETION SYNDROME 1 (MNGIE TYPE); MTDPS1 {OMIM:https://www.omim.org/entry/603041}	AR	pos	not completely clear	NA
UMPS	orotate	1	-	Nucleotide	Pyrimidine Metabolism, Orotate containing	1	rs200305064	rs200305064	3918	0.000382848	3.1344 (0.5763)	5.36547e-08	UMPS.w1_SKAT__functional	1.44511e-09	5.36539e-08	missense_variant	-	yes	OROTIC ACIDURIA {OMIM: https://www.omim.org/entry/258900}	AR	pos	yes	increased ororate levels is consistent with the conversion of orotate to uridine monophosphate (UMP) catalysed by UMP synthase

## Sheet: Window-based_results
approach	Window_name	P-value	Test	Biochemical	SuperPathway	Pathway
MLOF	SLC5A10.w1	1.78e-08	VT_	1,5-anhydroglucitol (1,5-AG)	Carbohydrate	Glycolysis, Gluconeogenesis, and Pyruvate Metabolism
MLOF	SLC5A10.w1	9.25e-09	burden	1,5-anhydroglucitol (1,5-AG)	Carbohydrate	Glycolysis, Gluconeogenesis, and Pyruvate Metabolism
MLOF	ACADS.w1	1.24e-08	SKAT_	butyrylcarnitine	Lipid	Fatty Acid Metabolism (also BCAA Metabolism)
MLOF	ABCG5.w1	1.63e-08	VT_	campesterol	Lipid	Sterol
MLOF	ABCG5.w1	1.62e-08	burden	campesterol	Lipid	Sterol
MLOF	SLC16A9.w1	9.48e-09	VT_	carnitine	Lipid	Carnitine Metabolism
MLOF	ACADS.w1	4.76e-09	SKAT_	ethylmalonate	Amino Acid	Leucine, Isoleucine and Valine Metabolism
MLOF	CCBL1.w2	2.02e-08	VT_	indolelactate	Amino Acid	Tryptophan Metabolism
MLOF	CCBL1.w2	1.25e-08	burden	indolelactate	Amino Acid	Tryptophan Metabolism
MLOF	IVD.w2	2.37e-10	SKAT_	isovalerylcarnitine	Amino Acid	Leucine, Isoleucine and Valine Metabolism
MLOF	IVD.w2	2.26e-11	VT_	isovalerylcarnitine	Amino Acid	Leucine, Isoleucine and Valine Metabolism
MLOF	IVD.w2	1.12e-11	burden	isovalerylcarnitine	Amino Acid	Leucine, Isoleucine and Valine Metabolism
MLOF	IVD.w2	2.53e-09	MB	isovalerylcarnitine	Amino Acid	Leucine, Isoleucine and Valine Metabolism
MLOF	PTER.w1	2.64e-14	VT_	N-acetyl-beta-alanine	Nucleotide	Pyrimidine Metabolism, Uracil containing
MLOF	PTER.w1	2.65e-14	burden	N-acetyl-beta-alanine	Nucleotide	Pyrimidine Metabolism, Uracil containing
MLOF	PTER.w1	1.9e-14	MB	N-acetyl-beta-alanine	Nucleotide	Pyrimidine Metabolism, Uracil containing
MLOF	ACY1.w1	1.07e-18	VT_	N-acetylalanine	Amino Acid	Alanine and Aspartate Metabolism
MLOF	ACY1.w1	4.75e-19	burden	N-acetylalanine	Amino Acid	Alanine and Aspartate Metabolism
MLOF	ACY1.w1	4.61e-18	MB	N-acetylalanine	Amino Acid	Alanine and Aspartate Metabolism
MLOF	NAT8.w1	1.69e-09	VT_	N-acetylarginine	Amino Acid	Urea cycle; Arginine and Proline Metabolism
MLOF	NAT8.w1	8.42e-10	burden	N-acetylarginine	Amino Acid	Urea cycle; Arginine and Proline Metabolism
MLOF	ACY1.w1	1.71e-11	VT_	N-acetylglutamate	Amino Acid	Glutamate Metabolism
MLOF	ACY1.w1	1.34e-10	burden	N-acetylglutamate	Amino Acid	Glutamate Metabolism
MLOF	ACY1.w1	3.48e-11	MB	N-acetylglutamate	Amino Acid	Glutamate Metabolism
MLOF	ACY1.w1	2.08e-24	VT_	N-acetylmethionine	Amino Acid	Methionine, Cysteine, SAM and Taurine Metabolism
MLOF	ACY1.w1	2.22e-22	burden	N-acetylmethionine	Amino Acid	Methionine, Cysteine, SAM and Taurine Metabolism
MLOF	ACY1.w1	2.5e-22	MB	N-acetylmethionine	Amino Acid	Methionine, Cysteine, SAM and Taurine Metabolism
MLOF	NPL.w1	1.32e-08	VT_	N-acetylneuraminate	Carbohydrate	Aminosugar Metabolism
MLOF	NPL.w1	3.25e-09	burden	N-acetylneuraminate	Carbohydrate	Aminosugar Metabolism
MLOF	ACY1.w1	7.61e-13	VT_	N-acetylserine	Amino Acid	Glycine, Serine and Threonine Metabolism
MLOF	ACY1.w1	1.07e-12	burden	N-acetylserine	Amino Acid	Glycine, Serine and Threonine Metabolism
MLOF	ACY1.w1	5.67e-12	MB	N-acetylserine	Amino Acid	Glycine, Serine and Threonine Metabolism
MLOF	PTER.w1	5.53e-12	VT_	N-acetyltaurine	Amino Acid	Methionine, Cysteine, SAM and Taurine Metabolism
MLOF	PTER.w1	5.5e-12	burden	N-acetyltaurine	Amino Acid	Methionine, Cysteine, SAM and Taurine Metabolism
MLOF	PTER.w1	2.65e-11	MB	N-acetyltaurine	Amino Acid	Methionine, Cysteine, SAM and Taurine Metabolism
MLOF	ACY1.w1	8.26e-09	VT_	N-acetylthreonine	Amino Acid	Glycine, Serine and Threonine Metabolism
MLOF	ACY1.w1	5.01e-09	burden	N-acetylthreonine	Amino Acid	Glycine, Serine and Threonine Metabolism
MLOF	ACY1.w1	1.09e-08	MB	N-acetylthreonine	Amino Acid	Glycine, Serine and Threonine Metabolism
MLOF	NAT8.w1	1.96e-08	burden	N-acetyltyrosine	Amino Acid	Phenylalanine and Tyrosine Metabolism
MLOF	ACY1.w1	3.33e-16	VT_	N-acetylvaline	Amino Acid	Leucine, Isoleucine and Valine Metabolism
MLOF	ACY1.w1	3.27e-16	burden	N-acetylvaline	Amino Acid	Leucine, Isoleucine and Valine Metabolism
MLOF	ACY1.w1	5.16e-16	MB	N-acetylvaline	Amino Acid	Leucine, Isoleucine and Valine Metabolism
MLOF	ACY1.w1	1.82e-19	VT_	N-formylmethionine	Amino Acid	Methionine, Cysteine, SAM and Taurine Metabolism
MLOF	ACY1.w1	3.51e-19	burden	N-formylmethionine	Amino Acid	Methionine, Cysteine, SAM and Taurine Metabolism
MLOF	ACY1.w1	1.21e-18	MB	N-formylmethionine	Amino Acid	Methionine, Cysteine, SAM and Taurine Metabolism
MLOF	ADSL.w2	9.27e-11	VT_	N6-succinyladenosine	Nucleotide	Purine Metabolism, Adenine containing
MLOF	ADSL.w2	8.27e-11	burden	N6-succinyladenosine	Nucleotide	Purine Metabolism, Adenine containing
MLOF	ADSL.w1	9e-09	MB	N6-succinyladenosine	Nucleotide	Purine Metabolism, Adenine containing
MLOF	ADSL.w2	1.51e-10	MB	N6-succinyladenosine	Nucleotide	Purine Metabolism, Adenine containing
MLOF	UMPS.w1	1.45e-09	SKAT_	orotate	Nucleotide	Pyrimidine Metabolism, Orotate containing
MLOF	PAH.w1	1.89e-09	VT_	phenylalanine	Amino Acid	Phenylalanine and Tyrosine Metabolism
MLOF	PAH.w3	5.46e-09	VT_	phenylalanine	Amino Acid	Phenylalanine and Tyrosine Metabolism
MLOF	PAH.w1	1.03e-09	burden	phenylalanine	Amino Acid	Phenylalanine and Tyrosine Metabolism
MLOF	PAH.w3	2.67e-09	burden	phenylalanine	Amino Acid	Phenylalanine and Tyrosine Metabolism
MLOF	PAH.w1	1.74e-10	MB	phenylalanine	Amino Acid	Phenylalanine and Tyrosine Metabolism
MLOF	CERS4.w1	1.58e-09	VT_	sphingomyelin (d18:1/18:1, d18:2/18:0)	Lipid	Sphingolipid Metabolism
MLOF	CERS4.w1	7.89e-10	burden	sphingomyelin (d18:1/18:1, d18:2/18:0)	Lipid	Sphingolipid Metabolism
MLOF	CERS4.w1	2.18e-08	MB	sphingomyelin (d18:1/18:1, d18:2/18:0)	Lipid	Sphingolipid Metabolism
MLOF	CERS4.w1	1.62e-13	VT_	sphingomyelin (d18:1/20:1, d18:2/20:0)*	Lipid	Sphingolipid Metabolism
MLOF	CERS4.w1	6.2e-14	burden	sphingomyelin (d18:1/20:1, d18:2/20:0)*	Lipid	Sphingolipid Metabolism
MLOF	CERS4.w1	1.84e-12	MB	sphingomyelin (d18:1/20:1, d18:2/20:0)*	Lipid	Sphingolipid Metabolism
MLOF	RGS3.w3	1.59e-08	VT_	stearoyl sphingomyelin (d18:1/18:0)	Lipid	Sphingolipid Metabolism
MLOF	CERS4.w1	9.82e-09	burden	stearoyl sphingomyelin (d18:1/18:0)	Lipid	Sphingolipid Metabolism
MLOF	LACTB.w2	7.61e-13	VT_	succinylcarnitine	Energy	TCA Cycle
MLOF	LACTB.w2	7.82e-11	MB	succinylcarnitine	Energy	TCA Cycle
MLOF	KYNU.w2	3.49e-09	VT_	xanthurenate	Amino Acid	Tryptophan Metabolism
MLOF	KYNU.w2	1.4e-09	burden	xanthurenate	Amino Acid	Tryptophan Metabolism
MLOF	KYNU.w2	6.8e-09	MB	xanthurenate	Amino Acid	Tryptophan Metabolism
MLOF	COMT.w2	9.19e-09	SKAT_	X - 11593	Unknown
MLOF	ALB.w1	8.95e-09	SKAT_	X - 16964	Unknown
MLOF	ABCC2.w4	2.06e-08	burden	X - 21441	Unknown
MLOF	ABCC2.w3	1.45e-09	SKAT_	X - 21467	Unknown
MLOF	ALB.w1	4.53e-09	SKAT_	X - 22771	Unknown
CODING	CIC.w5	2.22e-08	burden	1-(1-enyl-stearoyl)-2-linoleoyl-GPE (P-18:0/18:2)*	Lipid	Plasmalogen
CODING	DPCR1.w4	3.4e-09	VT_	2-aminobutyrate	Amino Acid	Methionine, Cysteine, SAM and Taurine Metabolism
CODING	DPCR1.w4	2.5e-09	burden	2-aminobutyrate	Amino Acid	Methionine, Cysteine, SAM and Taurine Metabolism
CODING	DPCR1.w4	4e-09	MB	2-aminobutyrate	Amino Acid	Methionine, Cysteine, SAM and Taurine Metabolism
CODING	TYMP.w2	3.47e-09	SKAT_	5-methyluridine (ribothymidine)	Nucleotide	Pyrimidine Metabolism, Uracil containing
CODING	CHKB.w3	4.84e-09	SKAT_	5-methyluridine (ribothymidine)	Nucleotide	Pyrimidine Metabolism, Uracil containing
CODING	ACADS.w2	4.98e-09	VT_	butyrylcarnitine	Lipid	Fatty Acid Metabolism (also BCAA Metabolism)
CODING	ACADS.w2	2.32e-09	burden	butyrylcarnitine	Lipid	Fatty Acid Metabolism (also BCAA Metabolism)
CODING	ACADS.w2	1.8e-08	MB	butyrylcarnitine	Lipid	Fatty Acid Metabolism (also BCAA Metabolism)
CODING	ACADS.w2	2.06e-08	VT_	ethylmalonate	Amino Acid	Leucine, Isoleucine and Valine Metabolism
CODING	ACADS.w2	1.04e-08	burden	ethylmalonate	Amino Acid	Leucine, Isoleucine and Valine Metabolism
CODING	IVD.w2	5.22e-10	SKAT_	isovalerylcarnitine	Amino Acid	Leucine, Isoleucine and Valine Metabolism
CODING	ACY1.w1	2.74e-09	VT_	N-acetylmethionine	Amino Acid	Methionine, Cysteine, SAM and Taurine Metabolism
CODING	ACY1.w2	2.56e-10	VT_	N-acetylmethionine	Amino Acid	Methionine, Cysteine, SAM and Taurine Metabolism
CODING	ACY1.w1	1.43e-08	burden	N-acetylmethionine	Amino Acid	Methionine, Cysteine, SAM and Taurine Metabolism
CODING	ACY1.w2	2.74e-09	burden	N-acetylmethionine	Amino Acid	Methionine, Cysteine, SAM and Taurine Metabolism
CODING	ACY1.w2	2.91e-10	MB	N-acetylmethionine	Amino Acid	Methionine, Cysteine, SAM and Taurine Metabolism
CODING	ACY1.w2	1e-08	VT_	N-formylmethionine	Amino Acid	Methionine, Cysteine, SAM and Taurine Metabolism
CODING	ACY1.w2	1.75e-08	MB	N-formylmethionine	Amino Acid	Methionine, Cysteine, SAM and Taurine Metabolism
CODING	ADSL.w3	3.89e-09	VT_	N6-succinyladenosine	Nucleotide	Purine Metabolism, Adenine containing
CODING	ADSL.w3	3.29e-09	burden	N6-succinyladenosine	Nucleotide	Purine Metabolism, Adenine containing
CODING	ADSL.w3	1.1e-08	MB	N6-succinyladenosine	Nucleotide	Purine Metabolism, Adenine containing
CODING	UMPS.w1	6.95e-09	SKAT_	orotate	Nucleotide	Pyrimidine Metabolism, Orotate containing
CODING	PAH.w4	1.93e-08	burden	phenylalanine	Amino Acid	Phenylalanine and Tyrosine Metabolism
CODING	CERS4.w2	1.27e-08	VT_	sphingomyelin (d18:1/20:1, d18:2/20:0)*	Lipid	Sphingolipid Metabolism
CODING	CERS4.w2	1.22e-09	burden	sphingomyelin (d18:1/20:1, d18:2/20:0)*	Lipid	Sphingolipid Metabolism
CODING	KYNU.w2	1.21e-08	VT_	xanthurenate	Amino Acid	Tryptophan Metabolism
CODING	KYNU.w2	6.4e-09	burden	xanthurenate	Amino Acid	Tryptophan Metabolism
CODING	SLC25A15.w1	7.06e-09	VT_	X - 15728	Unknown
CODING	SLC25A15.w1	4.78e-09	burden	X - 15728	Unknown
CODING	SLC25A15.w1	7.77e-09	MB	X - 15728	Unknown
CODING	CR1L.w2	1.82e-08	MB	X - 21444	Unknown
CODING	ABCC2.w4	2.57e-09	SKAT_	X - 21467	Unknown
LOF	SLC5A10.w1	4.27e-11	VT_	1,5-anhydroglucitol (1,5-AG)	Carbohydrate	Glycolysis, Gluconeogenesis, and Pyruvate Metabolism
LOF	SLC5A10.w1	2.04e-11	burden	1,5-anhydroglucitol (1,5-AG)	Carbohydrate	Glycolysis, Gluconeogenesis, and Pyruvate Metabolism
LOF	SLC5A10.w1	1.67e-10	MB	1,5-anhydroglucitol (1,5-AG)	Carbohydrate	Glycolysis, Gluconeogenesis, and Pyruvate Metabolism
LOF	ERICH6.w1	1.92e-08	VT_	glycerophosphorylcholine (GPC)	Lipid	Phospholipid Metabolism

## Sheet: Gene-based_results
approach	Gene_name	P-value	Test	Biochemical	SuperPathway	Pathway
MLOF	SLC5A10	1.48e-08	SKAT_	1,5-anhydroglucitol (1,5-AG)	Carbohydrate	Glycolysis, Gluconeogenesis, and Pyruvate Metabolism
MLOF	SLC5A10	9.48e-11	VT_	1,5-anhydroglucitol (1,5-AG)	Carbohydrate	Glycolysis, Gluconeogenesis, and Pyruvate Metabolism
MLOF	SLC5A10	4.87e-11	burden	1,5-anhydroglucitol (1,5-AG)	Carbohydrate	Glycolysis, Gluconeogenesis, and Pyruvate Metabolism
MLOF	SLC5A10	6.45e-09	MB	1,5-anhydroglucitol (1,5-AG)	Carbohydrate	Glycolysis, Gluconeogenesis, and Pyruvate Metabolism
MLOF	HAO2	5.51e-09	VT_	2-hydroxy-3-methylvalerate	Amino Acid	Leucine, Isoleucine and Valine Metabolism
MLOF	HAO2	4.29e-09	burden	2-hydroxy-3-methylvalerate	Amino Acid	Leucine, Isoleucine and Valine Metabolism
MLOF	GPT	1.9e-08	MB	alpha-ketoglutarate	Energy	TCA Cycle
MLOF	GNPTAB	1.94e-08	VT_	aspartate	Amino Acid	Alanine and Aspartate Metabolism
MLOF	GNPTAB	1.08e-08	burden	aspartate	Amino Acid	Alanine and Aspartate Metabolism
MLOF	ACADS	2.3e-12	SKAT_	butyrylcarnitine	Lipid	Fatty Acid Metabolism (also BCAA Metabolism)
MLOF	ACADS	3.98e-12	VT_	butyrylcarnitine	Lipid	Fatty Acid Metabolism (also BCAA Metabolism)
MLOF	ACADS	2.16e-12	burden	butyrylcarnitine	Lipid	Fatty Acid Metabolism (also BCAA Metabolism)
MLOF	ACADS	2.41e-10	MB	butyrylcarnitine	Lipid	Fatty Acid Metabolism (also BCAA Metabolism)
MLOF	ACADS	7.38e-09	SKAT_	butyrylglycine	Lipid	Fatty Acid Metabolism (also BCAA Metabolism)
MLOF	SLC16A9	9.66e-09	VT_	carnitine	Lipid	Carnitine Metabolism
MLOF	ALPL	4.67e-10	VT_	choline phosphate	Lipid	Phospholipid Metabolism
MLOF	ALPL	2.62e-10	burden	choline phosphate	Lipid	Phospholipid Metabolism
MLOF	ALPL	1.68e-08	MB	choline phosphate	Lipid	Phospholipid Metabolism
MLOF	DMGDH	4.21e-12	VT_	dimethylglycine	Amino Acid	Glycine, Serine and Threonine Metabolism
MLOF	DMGDH	1.36e-11	burden	dimethylglycine	Amino Acid	Glycine, Serine and Threonine Metabolism
MLOF	DMGDH	1.47e-11	MB	dimethylglycine	Amino Acid	Glycine, Serine and Threonine Metabolism
MLOF	ACADS	1.7e-12	SKAT_	ethylmalonate	Amino Acid	Leucine, Isoleucine and Valine Metabolism
MLOF	ACADS	1.01e-12	VT_	ethylmalonate	Amino Acid	Leucine, Isoleucine and Valine Metabolism
MLOF	ACADS	6.22e-13	burden	ethylmalonate	Amino Acid	Leucine, Isoleucine and Valine Metabolism
MLOF	ACADS	6.51e-11	MB	ethylmalonate	Amino Acid	Leucine, Isoleucine and Valine Metabolism
MLOF	PAH	1.21e-09	VT_	gamma-glutamylphenylalanine	Peptide	Gamma-glutamyl Amino Acid
MLOF	PAH	1.62e-10	burden	gamma-glutamylphenylalanine	Peptide	Gamma-glutamyl Amino Acid
MLOF	PAH	8.86e-09	MB	gamma-glutamylphenylalanine	Peptide	Gamma-glutamyl Amino Acid
MLOF	HAL	1.43e-10	SKAT_	histidine	Amino Acid	Histidine Metabolism
MLOF	HAL	8.84e-14	VT_	histidine	Amino Acid	Histidine Metabolism
MLOF	HAL	3.04e-14	burden	histidine	Amino Acid	Histidine Metabolism
MLOF	HAL	5.28e-11	MB	histidine	Amino Acid	Histidine Metabolism
MLOF	HAL	3.97e-09	VT_	imidazole lactate	Amino Acid	Histidine Metabolism
MLOF	HAL	2.01e-09	burden	imidazole lactate	Amino Acid	Histidine Metabolism
MLOF	CCBL1	1.57e-13	VT_	indolelactate	Amino Acid	Tryptophan Metabolism
MLOF	CCBL1	3.55e-13	burden	indolelactate	Amino Acid	Tryptophan Metabolism
MLOF	CCBL1	5.05e-12	MB	indolelactate	Amino Acid	Tryptophan Metabolism
MLOF	ACAD8	1.99e-08	burden	isobutyrylcarnitine	Amino Acid	Leucine, Isoleucine and Valine Metabolism
MLOF	ACAD8	8.32e-09	MB	isobutyrylcarnitine	Amino Acid	Leucine, Isoleucine and Valine Metabolism
MLOF	IVD	1.55e-10	SKAT_	isovalerylcarnitine	Amino Acid	Leucine, Isoleucine and Valine Metabolism
MLOF	IVD	8.87e-13	VT_	isovalerylcarnitine	Amino Acid	Leucine, Isoleucine and Valine Metabolism
MLOF	IVD	4.76e-13	burden	isovalerylcarnitine	Amino Acid	Leucine, Isoleucine and Valine Metabolism
MLOF	IVD	3.88e-11	MB	isovalerylcarnitine	Amino Acid	Leucine, Isoleucine and Valine Metabolism
MLOF	PTER	2.66e-14	VT_	N-acetyl-beta-alanine	Nucleotide	Pyrimidine Metabolism, Uracil containing
MLOF	PTER	2.65e-14	burden	N-acetyl-beta-alanine	Nucleotide	Pyrimidine Metabolism, Uracil containing
MLOF	PTER	1.9e-14	MB	N-acetyl-beta-alanine	Nucleotide	Pyrimidine Metabolism, Uracil containing
MLOF	ACY1	1.07e-18	VT_	N-acetylalanine	Amino Acid	Alanine and Aspartate Metabolism
MLOF	ACY1	4.75e-19	burden	N-acetylalanine	Amino Acid	Alanine and Aspartate Metabolism
MLOF	ACY1	4.61e-18	MB	N-acetylalanine	Amino Acid	Alanine and Aspartate Metabolism
MLOF	NAT8	1.57e-09	VT_	N-acetylarginine	Amino Acid	Urea cycle; Arginine and Proline Metabolism
MLOF	NAT8	8.42e-10	burden	N-acetylarginine	Amino Acid	Urea cycle; Arginine and Proline Metabolism
MLOF	ACY1	1.15e-11	VT_	N-acetylglutamate	Amino Acid	Glutamate Metabolism
MLOF	ACY1	1.34e-10	burden	N-acetylglutamate	Amino Acid	Glutamate Metabolism
MLOF	ACY1	3.48e-11	MB	N-acetylglutamate	Amino Acid	Glutamate Metabolism
MLOF	HAL	2.06e-08	burden	N-acetylhistidine	Amino Acid	Histidine Metabolism
MLOF	ACY1	2.08e-24	VT_	N-acetylmethionine	Amino Acid	Methionine, Cysteine, SAM and Taurine Metabolism
MLOF	ACY1	2.22e-22	burden	N-acetylmethionine	Amino Acid	Methionine, Cysteine, SAM and Taurine Metabolism
MLOF	ACY1	2.5e-22	MB	N-acetylmethionine	Amino Acid	Methionine, Cysteine, SAM and Taurine Metabolism
MLOF	NPL	3.25e-09	burden	N-acetylneuraminate	Carbohydrate	Aminosugar Metabolism
MLOF	ACY1	7.47e-13	VT_	N-acetylserine	Amino Acid	Glycine, Serine and Threonine Metabolism
MLOF	ACY1	1.07e-12	burden	N-acetylserine	Amino Acid	Glycine, Serine and Threonine Metabolism
MLOF	ACY1	5.67e-12	MB	N-acetylserine	Amino Acid	Glycine, Serine and Threonine Metabolism
MLOF	PTER	5.53e-12	VT_	N-acetyltaurine	Amino Acid	Methionine, Cysteine, SAM and Taurine Metabolism
MLOF	PTER	5.5e-12	burden	N-acetyltaurine	Amino Acid	Methionine, Cysteine, SAM and Taurine Metabolism
MLOF	PTER	2.65e-11	MB	N-acetyltaurine	Amino Acid	Methionine, Cysteine, SAM and Taurine Metabolism
MLOF	ACY1	8.35e-09	VT_	N-acetylthreonine	Amino Acid	Glycine, Serine and Threonine Metabolism
MLOF	ACY1	5.01e-09	burden	N-acetylthreonine	Amino Acid	Glycine, Serine and Threonine Metabolism
MLOF	ACY1	1.09e-08	MB	N-acetylthreonine	Amino Acid	Glycine, Serine and Threonine Metabolism
MLOF	NAT8	1.96e-08	burden	N-acetyltyrosine	Amino Acid	Phenylalanine and Tyrosine Metabolism
MLOF	ACY1	3.33e-16	VT_	N-acetylvaline	Amino Acid	Leucine, Isoleucine and Valine Metabolism
MLOF	ACY1	3.27e-16	burden	N-acetylvaline	Amino Acid	Leucine, Isoleucine and Valine Metabolism
MLOF	ACY1	5.16e-16	MB	N-acetylvaline	Amino Acid	Leucine, Isoleucine and Valine Metabolism
MLOF	ACY1	1.82e-19	VT_	N-formylmethionine	Amino Acid	Methionine, Cysteine, SAM and Taurine Metabolism
MLOF	ACY1	3.51e-19	burden	N-formylmethionine	Amino Acid	Methionine, Cysteine, SAM and Taurine Metabolism
MLOF	ACY1	1.21e-18	MB	N-formylmethionine	Amino Acid	Methionine, Cysteine, SAM and Taurine Metabolism
MLOF	ADSL	1.11e-16	VT_	N6-succinyladenosine	Nucleotide	Purine Metabolism, Adenine containing
MLOF	ADSL	5.55e-17	burden	N6-succinyladenosine	Nucleotide	Purine Metabolism, Adenine containing
MLOF	ADSL	7.32e-18	MB	N6-succinyladenosine	Nucleotide	Purine Metabolism, Adenine containing
MLOF	UMPS	1.45e-09	SKAT_	orotate	Nucleotide	Pyrimidine Metabolism, Orotate containing
MLOF	PAH	1.09e-12	SKAT_	phenylalanine	Amino Acid	Phenylalanine and Tyrosine Metabolism
MLOF	PAH	4.07e-22	VT_	phenylalanine	Amino Acid	Phenylalanine and Tyrosine Metabolism
MLOF	PAH	3.71e-23	burden	phenylalanine	Amino Acid	Phenylalanine and Tyrosine Metabolism
MLOF	PAH	1.72e-20	MB	phenylalanine	Amino Acid	Phenylalanine and Tyrosine Metabolism
MLOF	PAH	3.47e-09	SKAT_	phenylpyruvate	Amino Acid	Phenylalanine and Tyrosine Metabolism
MLOF	PAH	6.83e-13	VT_	phenylpyruvate	Amino Acid	Phenylalanine and Tyrosine Metabolism
MLOF	PAH	4.86e-13	burden	phenylpyruvate	Amino Acid	Phenylalanine and Tyrosine Metabolism
MLOF	PAH	4.26e-11	MB	phenylpyruvate	Amino Acid	Phenylalanine and Tyrosine Metabolism
MLOF	ALPL	4.59e-09	VT_	phosphoethanolamine	Lipid	Phospholipid Metabolism
MLOF	CERS4	1.65e-09	VT_	sphingomyelin (d18:1/18:1, d18:2/18:0)	Lipid	Sphingolipid Metabolism
MLOF	CERS4	7.89e-10	burden	sphingomyelin (d18:1/18:1, d18:2/18:0)	Lipid	Sphingolipid Metabolism
MLOF	CERS4	2.18e-08	MB	sphingomyelin (d18:1/18:1, d18:2/18:0)	Lipid	Sphingolipid Metabolism
MLOF	CERS4	1.58e-13	VT_	sphingomyelin (d18:1/20:1, d18:2/20:0)*	Lipid	Sphingolipid Metabolism
MLOF	CERS4	6.2e-14	burden	sphingomyelin (d18:1/20:1, d18:2/20:0)*	Lipid	Sphingolipid Metabolism
MLOF	CERS4	1.84e-12	MB	sphingomyelin (d18:1/20:1, d18:2/20:0)*	Lipid	Sphingolipid Metabolism
MLOF	CERS4	9.82e-09	burden	stearoyl sphingomyelin (d18:1/18:0)	Lipid	Sphingolipid Metabolism
MLOF	LACTB	3.07e-12	VT_	succinylcarnitine	Energy	TCA Cycle
MLOF	LACTB	1.63e-08	MB	succinylcarnitine	Energy	TCA Cycle
MLOF	KYNU	1.88e-10	VT_	xanthurenate	Amino Acid	Tryptophan Metabolism
MLOF	KYNU	9.88e-11	burden	xanthurenate	Amino Acid	Tryptophan Metabolism
MLOF	KYNU	1.02e-10	MB	xanthurenate	Amino Acid	Tryptophan Metabolism
MLOF	COMT	1.76e-09	SKAT_	X - 11593	Unknown
MLOF	COMT	3.62e-11	VT_	X - 11593	Unknown
MLOF	COMT	2.7e-11	burden	X - 11593	Unknown
MLOF	COMT	1.14e-08	MB	X - 11593	Unknown
MLOF	ALB	9e-09	SKAT_	X - 16964	Unknown
MLOF	SLC22A5	3.63e-09	VT_	X - 21365	Unknown
MLOF	SLC22A5	2.66e-09	burden	X - 21365	Unknown
MLOF	ABCC2	5.15e-09	VT_	X - 21441	Unknown
MLOF	ABCC2	2.62e-09	burden	X - 21441	Unknown
MLOF	ABCC2	1.26e-09	SKAT_	X - 21467	Unknown
MLOF	PHYHD1	1.76e-08	SKAT_	X - 22145	Unknown
MLOF	ALB	4.64e-09	SKAT_	X - 22771	Unknown
CODING	SLC5A10	1.64e-08	VT_	1,5-anhydroglucitol (1,5-AG)	Carbohydrate	Glycolysis, Gluconeogenesis, and Pyruvate Metabolism
CODING	PITPNM2	1.05e-09	VT_	1-palmitoleoyl-GPC (16:1)*	Lipid	Lysolipid
CODING	PITPNM2	5.69e-09	MB	1-palmitoleoyl-GPC (16:1)*	Lipid	Lysolipid
CODING	CHKB	4.75e-09	SKAT_	5-methyluridine (ribothymidine)	Nucleotide	Pyrimidine Metabolism, Uracil containing
CODING	BIK	1.13e-08	VT_	adrenate (22:4n6)	Lipid	Polyunsaturated Fatty Acid (n3 and n6)
CODING	RP5-1021I20.4	8.56e-09	VT_	andro steroid monosulfate (1)*	Lipid	Steroid
CODING	ACADS	3.32e-10	VT_	butyrylcarnitine	Lipid	Fatty Acid Metabolism (also BCAA Metabolism)
CODING	ACADS	1.07e-08	burden	butyrylcarnitine	Lipid	Fatty Acid Metabolism (also BCAA Metabolism)
CODING	ALPL	5.65e-10	VT_	choline phosphate	Lipid	Phospholipid Metabolism
CODING	ALPL	3.07e-10	burden	choline phosphate	Lipid	Phospholipid Metabolism
CODING	CTH	2.02e-09	VT_	cystathionine	Amino Acid	Methionine, Cysteine, SAM and Taurine Metabolism
CODING	CTH	1.48e-09	burden	cystathionine	Amino Acid	Methionine, Cysteine, SAM and Taurine Metabolism
CODING	CTH	3.59e-09	MB	cystathionine	Amino Acid	Methionine, Cysteine, SAM and Taurine Metabolism
CODING	SUSD2	8.55e-11	SKAT_	decanoylcarnitine	Lipid	Fatty Acid Metabolism(Acyl Carnitine)
CODING	GGA1	2.09e-10	SKAT_	decanoylcarnitine	Lipid	Fatty Acid Metabolism(Acyl Carnitine)
CODING	EIF3L	1.66e-08	SKAT_	decanoylcarnitine	Lipid	Fatty Acid Metabolism(Acyl Carnitine)
CODING	KCNJ4	4.38e-09	SKAT_	decanoylcarnitine	Lipid	Fatty Acid Metabolism(Acyl Carnitine)
CODING	CBX6	3.14e-09	SKAT_	decanoylcarnitine	Lipid	Fatty Acid Metabolism(Acyl Carnitine)
CODING	MOV10L1	1.63e-08	SKAT_	decanoylcarnitine	Lipid	Fatty Acid Metabolism(Acyl Carnitine)
CODING	ACADS	2.1e-09	VT_	ethylmalonate	Amino Acid	Leucine, Isoleucine and Valine Metabolism
CODING	ACADS	1.57e-08	burden	ethylmalonate	Amino Acid	Leucine, Isoleucine and Valine Metabolism
CODING	HAL	1.13e-10	SKAT_	histidine	Amino Acid	Histidine Metabolism
CODING	HAL	5.95e-11	VT_	histidine	Amino Acid	Histidine Metabolism
CODING	HAL	3.02e-11	burden	histidine	Amino Acid	Histidine Metabolism
CODING	HAL	2.04e-09	MB	histidine	Amino Acid	Histidine Metabolism
CODING	IVD	2.36e-11	SKAT_	isovalerylcarnitine	Amino Acid	Leucine, Isoleucine and Valine Metabolism
CODING	IVD	2.61e-10	VT_	isovalerylcarnitine	Amino Acid	Leucine, Isoleucine and Valine Metabolism
CODING	IVD	1.33e-10	burden	isovalerylcarnitine	Amino Acid	Leucine, Isoleucine and Valine Metabolism
CODING	IVD	2.96e-09	MB	isovalerylcarnitine	Amino Acid	Leucine, Isoleucine and Valine Metabolism
CODING	RP4-742C19.13	4.95e-09	VT_	leucylglycine	Peptide	Dipeptide
CODING	RP4-742C19.13	4.95e-09	burden	leucylglycine	Peptide	Dipeptide
CODING	RP4-742C19.13	5.43e-09	MB	leucylglycine	Peptide	Dipeptide
CODING	PTER	9.76e-10	VT_	N-acetyl-beta-alanine	Nucleotide	Pyrimidine Metabolism, Uracil containing
CODING	PTER	2.87e-09	burden	N-acetyl-beta-alanine	Nucleotide	Pyrimidine Metabolism, Uracil containing
CODING	PTER	2.17e-09	MB	N-acetyl-beta-alanine	Nucleotide	Pyrimidine Metabolism, Uracil containing
CODING	ACY1	1.77e-13	VT_	N-acetylalanine	Amino Acid	Alanine and Aspartate Metabolism
CODING	ACY1	3.07e-12	burden	N-acetylalanine	Amino Acid	Alanine and Aspartate Metabolism
CODING	ACY1	3.04e-11	MB	N-acetylalanine	Amino Acid	Alanine and Aspartate Metabolism
CODING	ACY1	9.23e-11	VT_	N-acetylglutamate	Amino Acid	Glutamate Metabolism
CODING	ACY1	2.26e-09	burden	N-acetylglutamate	Amino Acid	Glutamate Metabolism
CODING	ACY1	3.69e-10	MB	N-acetylglutamate	Amino Acid	Glutamate Metabolism
CODING	ACY1	2.17e-17	VT_	N-acetylmethionine	Amino Acid	Methionine, Cysteine, SAM and Taurine Metabolism
CODING	ACY1	1.75e-16	burden	N-acetylmethionine	Amino Acid	Methionine, Cysteine, SAM and Taurine Metabolism
CODING	ACY1	1.09e-15	MB	N-acetylmethionine	Amino Acid	Methionine, Cysteine, SAM and Taurine Metabolism
CODING	ACY1	1.06e-08	VT_	N-acetylserine	Amino Acid	Glycine, Serine and Threonine Metabolism
CODING	ACY1	2.07e-08	burden	N-acetylserine	Amino Acid	Glycine, Serine and Threonine Metabolism
CODING	ACY1	4.8e-12	VT_	N-acetylvaline	Amino Acid	Leucine, Isoleucine and Valine Metabolism
CODING	ACY1	2.43e-12	burden	N-acetylvaline	Amino Acid	Leucine, Isoleucine and Valine Metabolism
CODING	ACY1	1.36e-11	MB	N-acetylvaline	Amino Acid	Leucine, Isoleucine and Valine Metabolism
CODING	ACY1	4.75e-14	VT_	N-formylmethionine	Amino Acid	Methionine, Cysteine, SAM and Taurine Metabolism
CODING	ACY1	6.37e-13	burden	N-formylmethionine	Amino Acid	Methionine, Cysteine, SAM and Taurine Metabolism
CODING	ACY1	4.25e-12	MB	N-formylmethionine	Amino Acid	Methionine, Cysteine, SAM and Taurine Metabolism
CODING	ADSL	3.55e-15	VT_	N6-succinyladenosine	Nucleotide	Purine Metabolism, Adenine containing
CODING	ADSL	2.96e-15	burden	N6-succinyladenosine	Nucleotide	Purine Metabolism, Adenine containing
CODING	ADSL	1.42e-16	MB	N6-succinyladenosine	Nucleotide	Purine Metabolism, Adenine containing
CODING	PAH	2.91e-11	SKAT_	phenylalanine	Amino Acid	Phenylalanine and Tyrosine Metabolism
CODING	PAH	1.68e-11	VT_	phenylalanine	Amino Acid	Phenylalanine and Tyrosine Metabolism
CODING	PAH	1.74e-10	burden	phenylalanine	Amino Acid	Phenylalanine and Tyrosine Metabolism
CODING	PAH	9.82e-10	MB	phenylalanine	Amino Acid	Phenylalanine and Tyrosine Metabolism
CODING	MIR3909	1.66e-08	SKAT_	phenylalanylalanine	Peptide	Dipeptide
CODING	HTR3A	7.51e-09	VT_	phosphate	Energy	Oxidative Phosphorylation
CODING	HTR3A	8.08e-09	MB	phosphate	Energy	Oxidative Phosphorylation
CODING	HOXB9	1.85e-08	VT_	S-adenosylhomocysteine (SAH)	Amino Acid	Methionine, Cysteine, SAM and Taurine Metabolism
CODING	HOXB9	8.14e-09	burden	S-adenosylhomocysteine (SAH)	Amino Acid	Methionine, Cysteine, SAM and Taurine Metabolism
CODING	HOXB9	8.64e-09	MB	S-adenosylhomocysteine (SAH)	Amino Acid	Methionine, Cysteine, SAM and Taurine Metabolism
CODING	LACTB	1.83e-11	VT_	succinylcarnitine	Energy	TCA Cycle
CODING	KYNU	1.99e-08	MB	xanthurenate	Amino Acid	Tryptophan Metabolism
CODING	IGLV1-50	1.91e-08	VT_	X - 11485	Unknown
CODING	COMT	5.86e-09	SKAT_	X - 11593	Unknown
CODING	KLHL22	8.34e-09	SKAT_	X - 13844	Unknown
CODING	SLC25A15	8.42e-09	VT_	X - 15728	Unknown
CODING	SLC25A15	4.78e-09	burden	X - 15728	Unknown
CODING	SLC25A15	7.77e-09	MB	X - 15728	Unknown
CODING	CCBL1	8.3e-09	VT_	X - 16071	Unknown
CODING	IGLV1-50	1.09e-10	VT_	X - 17438	Unknown
CODING	IGLV1-50	9.78e-11	VT_	X - 17469	Unknown
CODING	IGLV1-50	1.02e-10	VT_	X - 17612	Unknown
LOF	SLC5A10	3.69e-11	VT_	1,5-anhydroglucitol (1,5-AG)	Carbohydrate	Glycolysis, Gluconeogenesis, and Pyruvate Metabolism
LOF	SLC5A10	2.04e-11	burden	1,5-anhydroglucitol (1,5-AG)	Carbohydrate	Glycolysis, Gluconeogenesis, and Pyruvate Metabolism
LOF	SLC5A10	1.67e-10	MB	1,5-anhydroglucitol (1,5-AG)	Carbohydrate	Glycolysis, Gluconeogenesis, and Pyruvate Metabolism
LOF	ERICH6	8.39e-09	VT_	glycerophosphorylcholine (GPC)	Lipid	Phospholipid Metabolism
LOF	GUSBP11	6.71e-10	VT_	X - 14939	Unknown
LOF	RGL4	6.71e-10	VT_	X - 14939	Unknown
LOF	GUSBP11	6.71e-10	burden	X - 14939	Unknown
LOF	RGL4	6.71e-10	burden	X - 14939	Unknown
LOF	GUSBP11	7.26e-10	MB	X - 14939	Unknown
LOF	RGL4	7.26e-10	MB	X - 14939	Unknown
