# Supplementary material for: Whole-exome sequencing identifies rare genetic variants associated with human plasma metabolites
Source: Am J Hum Genet. 2022 May 13;109(6):1038–54. doi: 10.1016/j.ajhg.2022.04.009 (PMC9247822; doi:10.1016/j.ajhg.2022.04.009)
Supplement: Table S6. WGS replications of discovery signals [file mmc7.xlsx]

## Sheet: column heading legend
column headings	description
Association	Unique ID for the window-metabolite association
Genes	gene names
padjWES	Q value of the agregation test in WES
padjWGS	Q value of the agregation test in WGS
pWES	P value of the agregation test in WES
pWGS	P value of the agregation test in WGS
-log10(padjWES)	negative log Q value of the agregation test in WES
-log10(padjWGS)	negative log Q value of the agregation test in WGS
-log10(pWES)	negative log P value of the agregation test in WES
-log10(pWGS)	negative log P value of the agregation test in WGS
delta_padj	diffrence between "-log10(pWES)" and "-log10(pWGS)"
delta_p	diffrence between "-log10(padjWES)" and "-log10(padjWGS)"

## Sheet: WGS replications of discovery
Association	Genes	padjWES	padjWGS	pWES	pWGS	-log10(padjWES)	-log10(padjWGS)	-log10(pWES)	-log10(pWGS)	delta_padj	delta_p
ACY1.w1_M01589_functional_burden	ACY1	2.7001e-14	1.06104e-09	2.21875e-22	3.54537e-18	13.5686	8.97427	21.6539	17.4503	0.338601	0.194125
ACY1.w1_M01589_functional_VT_	ACY1	6.75058e-16	7.92821e-09	2.07969e-24	5.2983e-17	15.1707	8.10083	23.682	16.2759	0.46602	0.312733
ACY1.w1_M02829_functional_burden	ACY1	1.89637e-11	1.31228e-08	3.50535e-19	1.31547e-16	10.7221	7.88197	18.4553	15.8809	0.264884	0.139491
PTER.w1_M37432_functional_burden	PTER	2.68897e-07	3.32261e-08	2.6509e-14	5.46831e-16	6.57041	7.47852	13.5766	15.2621	-0.138212	-0.12415
ACY1.w1_M02829_functional_VT_	ACY1	1.18197e-11	3.32261e-08	1.82068e-19	5.55112e-16	10.9274	7.47852	18.7398	15.2556	0.315617	0.185923
PTER.w1_M37432_functional_MB	PTER	2.12452e-07	6.15745e-08	1.89809e-14	1.23448e-15	6.67274	7.2106	13.7217	14.9085	-0.0806056	-0.0864932
PTER.w1_M37432_functional_VT_	PTER	2.68897e-07	6.17055e-08	2.64233e-14	1.44329e-15	6.57041	7.20968	13.578	14.8406	-0.097294	-0.092991
ACY1.w1_M01589_functional_MB	ACY1	2.7001e-14	1.08657e-07	2.49551e-22	2.90455e-15	13.5686	6.96394	21.6028	14.5369	0.486761	0.327083
ACY1.w1_M01585_functional_burden	ACY1	2.10335e-11	1.8171e-07	4.74573e-19	5.46453e-15	10.6771	6.74062	18.3237	14.2624	0.368684	0.221639
ACY1.w1_M01585_functional_VT_	ACY1	3.84166e-11	4.55198e-07	1.06517e-18	1.52101e-14	10.4155	6.3418	17.9726	13.8179	0.391118	0.23117
ACY1.w1_M02829_functional_MB	ACY1	3.94182e-11	1.20341e-06	1.21438e-18	4.4232e-14	10.4043	5.91959	17.9156	13.3543	0.431044	0.254603
ACY1.w1_M01591_functional_burden	ACY1	4.70052e-09	3.25058e-06	3.26869e-16	1.30339e-13	8.32785	5.48804	15.4856	12.8849	0.341002	0.167943
ADSL.w2_M48130_functional_VT_	ADSL	0.000469979	6.51742e-06	9.2665e-11	2.83107e-13	3.32792	5.18592	10.0331	12.548	-0.558307	-0.250667
ACY1.w1_M01591_functional_VT_	ACY1	4.70052e-09	6.53603e-06	3.33067e-16	3.05755e-13	8.32785	5.18469	15.4775	12.5146	0.377428	0.191429
ACY1.w1_M01591_functional_MB	ACY1	6.97345e-09	4.25884e-05	5.15604e-16	2.13459e-12	8.15655	4.37071	15.2877	11.6707	0.464148	0.236596
ACY1.w1_M01585_functional_MB	ACY1	1.06831e-10	5.1904e-05	4.60769e-18	2.77493e-12	9.9713	4.2848	17.3365	11.5567	0.570287	0.333387
ABHD14A-ACY1.w2_M01589_functional_burden	ABHD14A-ACY1	4.138e-10	0.000100562	2.16719e-17	5.71235e-12	9.38321	3.99757	16.6641	11.2432	0.573966	0.325305
ADSL.w3_M48130_naive_VT_	ADSL	0.0127426	0.000122296	3.88644e-09	7.35556e-12	1.89474	3.91259	8.41045	11.1334	-1.06497	-0.323756
ABHD14A-ACY1.w2_M01589_functional_VT_	ABHD14A-ACY1	4.70491e-12	0.000181744	5.79788e-20	1.15384e-11	11.3274	3.74054	19.2367	10.9379	0.669781	0.431408
ADSL.w2_M48130_functional_burden	ADSL	0.000433113	0.000184272	8.27275e-11	1.23146e-11	3.3634	3.73454	10.0824	10.9096	-0.110347	-0.0820473
ABHD14A-ACY1.w2_M02829_functional_burden	ABHD14A-ACY1	7.79626e-10	0.000302171	4.32331e-17	2.2213e-11	9.10811	3.51975	16.3642	10.6534	0.613559	0.348981
ADSL.w2_M48130_functional_MB	ADSL	0.000740648	0.000440998	1.50596e-10	3.43356e-11	3.13039	3.35556	9.82219	10.4643	-0.071932	-0.0653692
ABHD14A-ACY1.w2_M02829_functional_VT_	ABHD14A-ACY1	8.73971e-11	0.000506649	3.50024e-18	4.57091e-11	10.0585	3.29529	17.4559	10.34	0.672387	0.40765
ADSL.w3_M48130_naive_burden	ADSL	0.0112275	0.00137592	3.28597e-09	1.33328e-10	1.94972	2.86141	8.48334	9.87508	-0.467601	-0.164056
ADSL.w3_M48130_naive_MB	ADSL	0.0284359	0.00399428	1.09505e-08	5.0717e-10	1.54613	2.39856	7.96057	9.29485	-0.551329	-0.167611
ADSL.w1_M48130_functional_MB	ADSL	0.0249664	0.00759041	8.9991e-09	1.0906e-09	1.60264	2.11973	8.0458	8.96233	-0.322648	-0.113915
NPL.w1_M32377_functional_burden	NPL	0.0112255	0.0104459	3.25081e-09	1.53579e-09	1.94979	1.98105	8.48801	8.81367	-0.0160318	-0.038367
NPL.w1_M32377_functional_VT_	NPL	0.0330243	0.0109744	1.32262e-08	1.68683e-09	1.48117	1.95962	7.87856	8.77293	-0.323024	-0.113519
KYNU.w2_M15679_functional_MB	KYNU	0.0200547	0.0109929	6.7962e-09	1.80976e-09	1.69778	1.95889	8.16773	8.74238	-0.153791	-0.0703555
ABHD14A-ACY1.w2_M01585_functional_burden	ABHD14A-ACY1	2.58076e-07	0.015293	2.38521e-14	2.70832e-09	6.58825	1.81551	13.6225	8.5673	0.724433	0.371091
ABHD14A-ACY1.w2_M01589_functional_MB	ABHD14A-ACY1	5.13333e-11	0.0173751	1.7396e-18	3.30928e-09	10.2896	1.76007	17.7596	8.48027	0.828946	0.522495
ABHD14A-ACY1.w2_M02829_functional_MB	ABHD14A-ACY1	2.98407e-10	0.0187493	1.37898e-17	3.75897e-09	9.52519	1.72701	16.8604	8.42493	0.81869	0.500314
KYNU.w2_M15679_functional_burden	KYNU	0.00575113	0.021075	1.39971e-09	4.29565e-09	2.24025	1.67623	8.85396	8.36697	0.251764	0.0550026
ACY1.w1_M37076_functional_burden	ACY1	9.12865e-06	0.0213154	1.06868e-12	4.41587e-09	5.03959	1.67131	11.9712	8.35498	0.668365	0.302074
ABHD14A-ACY1.w2_M01585_functional_VT_	ABHD14A-ACY1	9.47648e-08	0.0404111	7.88258e-15	1.01273e-08	7.02335	1.3935	14.1033	7.99451	0.801591	0.433148
PAH.w1_M00064_functional_burden	PAH	0.00432319	0.0433145	1.02554e-09	1.15901e-08	2.3642	1.36337	8.98905	7.93591	0.423327	0.117158
ACY1.w1_M37076_functional_VT_	ACY1	6.6786e-06	0.0455611	7.60614e-13	1.24836e-08	5.17531	1.34141	12.1188	7.90366	0.740807	0.34782
KYNU.w2_M15679_functional_VT_	KYNU	0.011558	0.0550058	3.48953e-09	1.56228e-08	1.93712	1.25959	8.45723	7.80624	0.349759	0.0769746
PAH.w1_M00064_functional_VT_	PAH	0.00711627	0.0820506	1.88542e-09	2.74166e-08	2.14775	1.08592	8.72459	7.56199	0.494392	0.133256
PAH.w3_M00064_functional_burden	PAH	0.00952081	0.086747	2.66915e-09	3.01453e-08	2.02133	1.06175	8.57363	7.52078	0.474728	0.122801
PAH.w1_M00064_functional_MB	PAH	0.000829241	0.138161	1.73719e-10	5.2167e-08	3.08132	0.859614	9.76015	7.2826	0.721024	0.253843
ACY1.w1_M37076_functional_MB	ACY1	4.27722e-05	0.141696	5.66614e-12	5.42476e-08	4.36884	0.848641	11.2467	7.26562	0.805751	0.353978
ABHD14A-ACY1.w2_M01591_functional_burden	ABHD14A-ACY1	5.78145e-05	0.179125	8.37128e-12	7.60333e-08	4.23796	0.746843	11.0772	7.119	0.823773	0.357329
PAH.w3_M00064_functional_VT_	PAH	0.016464	0.206845	5.45601e-09	9.4011e-08	1.78346	0.684355	8.26312	7.02682	0.616278	0.149617
ACADS.w1_M32412_functional_SKAT_	ACADS	0.0315908	0.235818	1.2436e-08	1.19083e-07	1.50044	0.627424	7.90532	6.92415	0.58184	0.124115
PTER.w1_M48187_functional_MB	PTER	0.000156688	0.242436	2.65494e-11	1.27183e-07	3.80497	0.615402	10.5759	6.89557	0.838263	0.347995
PAH.w4_M00064_naive_burden	PAH	0.0447065	0.248281	1.92822e-08	1.37836e-07	1.34963	0.605057	7.71484	6.86064	0.551686	0.110722
ABHD14A-ACY1.w2_M01589_naive_burden	ABHD14A-ACY1	4.10587e-10	0.281903	2.02387e-17	1.71436e-07	9.38659	0.549901	16.6938	6.7659	0.941416	0.594706
ABHD14A-ACY1.w2_M01591_functional_VT_	ABHD14A-ACY1	5.38086e-05	0.312972	7.29394e-12	2.0564e-07	4.26915	0.504494	11.137	6.68689	0.881828	0.399581
ABHD14A-ACY1.w2_M02829_naive_burden	ABHD14A-ACY1	1.49923e-09	0.316467	9.69942e-17	2.1149e-07	8.82413	0.499672	16.0133	6.67471	0.943374	0.583176
KYNU.w2_M15679_naive_VT_	KYNU	0.0310705	0.322982	1.20608e-08	2.20161e-07	1.50765	0.490821	7.91862	6.65726	0.674446	0.159291
KYNU.w2_M15679_naive_burden	KYNU	0.019049	0.352179	6.39671e-09	2.62422e-07	1.72013	0.453236	8.19404	6.581	0.73651	0.196856
PTER.w1_M48187_functional_burden	PTER	4.27317e-05	0.467159	5.50032e-12	4.37073e-07	4.36925	0.330536	11.2596	6.35945	0.92435	0.435198
ABHD14A-ACY1.w2_M01589_naive_VT_	ABHD14A-ACY1	2.10335e-11	0.481055	5.18394e-19	4.66308e-07	10.6771	0.317806	18.2853	6.33133	0.970235	0.653748
ABHD14A-ACY1.w2_M01585_functional_MB	ABHD14A-ACY1	3.81645e-07	0.489262	3.87999e-14	4.89343e-07	6.41834	0.310458	13.4112	6.31039	0.95163	0.529468
ABHD14A-ACY1.w2_M02829_naive_VT_	ABHD14A-ACY1	8.98492e-10	0.563539	5.25927e-17	6.64132e-07	9.04649	0.249076	16.2791	6.17775	0.972467	0.62051
ABHD14A-ACY1.w2_M37076_functional_burden	ABHD14A-ACY1	0.000209339	0.617889	3.74055e-11	8.1372e-07	3.67915	0.20909	10.4271	6.08953	0.943169	0.415989
ACADS.w1_M15765_functional_SKAT_	ACADS	0.0150718	0.617889	4.75894e-09	8.20764e-07	1.82183	0.20909	8.32249	6.08578	0.885231	0.268755
ABHD14A-ACY1.w2_M01591_functional_MB	ABHD14A-ACY1	3.44501e-05	0.672289	4.2453e-12	1.15659e-06	4.46281	0.172444	11.3721	5.93682	0.96136	0.477948
ABHD14A-ACY1.w2_M37076_functional_MB	ABHD14A-ACY1	0.000469217	0.806545	9.10692e-11	2.96929e-06	3.32863	0.0933714	10.0406	5.52735	0.971949	0.449502
ABHD14A-ACY1.w2_M37076_functional_VT_	ABHD14A-ACY1	8.58808e-05	0.912148	1.32289e-11	5.18566e-06	4.0661	0.0399348	10.8785	5.2852	0.990179	0.51416
LACTB.w2_M37058_functional_MB	LACTB	0.000416068	0.912148	7.81901e-11	5.4855e-06	3.38084	0.0399348	10.1068	5.26078	0.988188	0.479483
ACY1.w1_M01589_naive_VT_	ACY1	0.00957086	0.915667	2.74103e-09	6.69341e-06	2.01905	0.0382626	8.56209	5.17435	0.981049	0.395667
ABCC2.w4_M46512_naive_SKAT_	ABCC2	0.00926302	0.924376	2.56834e-09	7.37508e-06	2.03325	0.0341513	8.59035	5.13223	0.983204	0.402558
PTER.w1_M48187_functional_VT_	PTER	4.27317e-05	0.924376	5.52913e-12	7.71209e-06	4.36925	0.0341513	11.2573	5.11283	0.992184	0.545823
ABCC2.w3_M46512_functional_SKAT_	ABCC2	0.0058194	0.925932	1.45218e-09	8.57709e-06	2.23512	0.033421	8.83798	5.06666	0.985047	0.426717
ABHD14A-ACY1.w2_M01585_naive_burden	ABHD14A-ACY1	9.47648e-08	0.930031	7.67543e-15	9.68959e-06	7.02335	0.0315023	14.1149	5.01369	0.995515	0.644794
ACY1.w1_M15720_functional_burden	ACY1	0.000671254	0.93174	1.34418e-10	1.18285e-05	3.17311	0.030705	9.87154	4.92707	0.990323	0.500881
NAT8.w1_M33953_functional_burden	NAT8	0.00359593	0.939493	8.41943e-10	1.27329e-05	2.44419	0.0271064	9.07472	4.89507	0.98891	0.460581
CCBL1.w2_M18349_functional_burden	CCBL1	0.0315908	0.953071	1.24574e-08	1.68997e-05	1.50044	0.0208748	7.90457	4.77212	0.986088	0.396283
UMPS.w1_M01505_functional_SKAT_	UMPS	0.0058194	0.974032	1.44511e-09	2.3654e-05	2.23512	0.0114269	8.8401	4.6261	0.994888	0.476692
ABHD14A-ACY1.w2_M01591_naive_burden	ABHD14A-ACY1	0.000121092	0.981487	1.93989e-11	4.2818e-05	3.91688	0.00811559	10.7122	4.36837	0.997928	0.592207
ABHD14A-ACY1.w2_M01585_naive_VT_	ABHD14A-ACY1	8.36066e-08	0.981487	6.43929e-15	4.28242e-05	7.07776	0.00811559	14.1912	4.36831	0.998853	0.692181
ABHD14A-ACY1.w2_M02829_naive_MB	ABHD14A-ACY1	9.0891e-10	0.981487	5.60026e-17	4.48099e-05	9.04148	0.00811559	16.2518	4.34863	0.999102	0.732422
ABHD14A-ACY1.w2_M01589_naive_MB	ABHD14A-ACY1	6.11414e-11	0.981487	2.26034e-18	4.71046e-05	10.2137	0.00811559	17.6458	4.32694	0.999205	0.75479
LACTB.w2_M37058_functional_VT_	LACTB	6.6786e-06	0.981487	7.6128e-13	5.3916e-05	5.17531	0.00811559	12.1185	4.26828	0.998432	0.647787
SLC5A10.w1_M20675_functional_burden	SLC5A10	0.025236	0.981487	9.25178e-09	5.40675e-05	1.59798	0.00811559	8.03377	4.26706	0.994921	0.468859
ACY1.w1_M01589_naive_burden	ACY1	0.0355494	0.981487	1.4347e-08	5.67836e-05	1.44917	0.00811559	7.84324	4.24578	0.9944	0.45867
CCBL1.w2_M18349_functional_VT_	CCBL1	0.0461787	0.981487	2.02017e-08	6.04686e-05	1.33556	0.00811559	7.69461	4.21847	0.993923	0.451763
ACY1.w2_M01589_naive_burden	ACY1	0.00957086	0.981487	2.74215e-09	6.22231e-05	2.01905	0.00811559	8.56191	4.20605	0.99598	0.508749
ACY1.w1_M15720_functional_VT_	ACY1	0.000109076	0.981487	1.71378e-11	8.04129e-05	3.96227	0.00811559	10.766	4.09467	0.997952	0.619668
ABCC2.w4_M46486_functional_burden	ABCC2	0.0465321	0.981487	2.0643e-08	0.000115453	1.33225	0.00811559	7.68523	3.93759	0.993908	0.487641
ABHD14A-ACY1.w2_M37076_naive_burden	ABHD14A-ACY1	8.53905e-05	0.981487	1.28903e-11	0.000118235	4.06859	0.00811559	10.8897	3.92725	0.998005	0.639362
NAT8.w1_M33953_functional_VT_	NAT8	0.00654841	0.981487	1.69462e-09	0.000129992	2.18386	0.00811559	8.77093	3.88608	0.996284	0.556936
ALB.w1_M46685_functional_SKAT_	ALB	0.0249664	0.981487	8.95349e-09	0.000133189	1.60264	0.00811559	8.04801	3.87553	0.994936	0.518448
ACY1.w1_M15720_functional_MB	ACY1	0.000198104	0.981487	3.47877e-11	0.000140441	3.70311	0.00811559	10.4586	3.85251	0.997808	0.631641
ABHD14A-ACY1.w2_M01591_naive_VT_	ABHD14A-ACY1	0.000213609	0.981487	3.88265e-11	0.000273	3.67038	0.00811559	10.4109	3.56384	0.997789	0.657681
CERS4.w1_M48491_functional_MB	CERS4	1.5281e-05	0.981487	1.836e-12	0.000288149	4.81585	0.00811559	11.7361	3.54038	0.998315	0.698335
ABCG5.w1_M33997_functional_burden	ABCG5	0.0394808	0.981487	1.61769e-08	0.000366112	1.40361	0.00811559	7.7911	3.43639	0.994218	0.558935
SLC5A10.w1_M20675_functional_VT_	SLC5A10	0.0424421	0.981487	1.77825e-08	0.000398811	1.3722	0.00811559	7.75001	3.39923	0.994086	0.56139
ACY1.w2_M01589_naive_VT_	ACY1	0.0011882	0.981487	2.56238e-10	0.000460237	2.92511	0.00811559	9.59136	3.33702	0.997226	0.652081
SLC5A10.w1_M20675_LoF_MB	SLC5A10	0.000807846	0.981487	1.66748e-10	0.000493632	3.09267	0.00811559	9.77794	3.3066	0.997376	0.661831
ACADS.w2_M15765_naive_burden	ACADS	0.027484	0.981487	1.04146e-08	0.000555809	1.56092	0.00811559	7.98236	3.25507	0.994801	0.592216
ACADS.w2_M32412_naive_burden	ACADS	0.00866219	0.981487	2.32169e-09	0.00061946	2.06237	0.00811559	8.6342	3.20799	0.996065	0.628456
ABHD14A-ACY1.w2_M37076_naive_VT_	ABHD14A-ACY1	5.78145e-05	0.981487	8.31069e-12	0.000797554	4.23796	0.00811559	11.0804	3.09824	0.998085	0.720385
ABHD14A-ACY1.w2_M15720_functional_burden	ABHD14A-ACY1	0.0495784	0.981487	2.27253e-08	0.000804004	1.30471	0.00811559	7.64349	3.09474	0.99378	0.595114
CERS4.w1_M48491_functional_VT_	CERS4	1.50225e-06	0.981487	1.61982e-13	0.000877706	5.82326	0.00811559	12.7905	3.05665	0.998606	0.761022
ACADS.w2_M32412_naive_MB	ACADS	0.0426132	0.981487	1.79855e-08	0.000946451	1.37046	0.00811559	7.74508	3.0239	0.994078	0.609571
ABHD14A-ACY1.w2_M01591_naive_MB	ABHD14A-ACY1	5.40283e-05	0.981487	7.49017e-12	0.000969052	4.26738	0.00811559	11.1255	3.01365	0.998098	0.729122
CERS4.w1_M48491_functional_burden	CERS4	5.91596e-07	0.981487	6.19672e-14	0.0010804	6.22797	0.00811559	13.2078	2.96642	0.998697	0.775405
ACY1.w2_M01589_naive_MB	ACY1	0.00133216	0.981487	2.91389e-10	0.00114679	2.87544	0.00811559	9.53553	2.94052	0.997178	0.691625
ABHD14A-ACY1.w2_M01585_naive_MB	ABHD14A-ACY1	1.18118e-07	0.981487	1.0189e-14	0.00126643	6.92768	0.00811559	13.9919	2.89742	0.998829	0.792921
SLC5A10.w1_M20675_LoF_burden	SLC5A10	0.000124806	0.981487	2.03784e-11	0.00131126	3.90376	0.00811559	10.6908	2.88231	0.997921	0.730394
ACY1.w1_M33939_functional_burden	ACY1	0.0153564	0.981487	5.0148e-09	0.0017721	1.81371	0.00811559	8.29975	2.75151	0.995525	0.668482
ABHD14A-ACY1.w2_M37076_naive_MB	ABHD14A-ACY1	0.000166163	0.981487	2.86669e-11	0.00195311	3.77946	0.00811559	10.5426	2.70927	0.997853	0.743017
ABCG5.w1_M33997_functional_VT_	ABCG5	0.0395369	0.981487	1.63217e-08	0.00229637	1.403	0.00811559	7.78723	2.63896	0.994216	0.661117
SLC5A10.w1_M20675_LoF_VT_	SLC5A10	0.000231132	0.981487	4.27237e-11	0.00307004	3.63614	0.00811559	10.3693	2.51286	0.997768	0.757665
ABHD14A-ACY1.w2_M15720_naive_burden	ABHD14A-ACY1	0.0201474	0.981487	6.95101e-09	0.00307524	1.69578	0.00811559	8.15795	2.51212	0.995214	0.692065
ACY1.w2_M02829_naive_MB	ACY1	0.0420688	0.981487	1.74965e-08	0.00310298	1.37604	0.00811559	7.75705	2.50822	0.994102	0.676653
ACADS.w2_M15765_naive_VT_	ACADS	0.0465321	0.981487	2.06149e-08	0.00319821	1.33225	0.00811559	7.68582	2.49509	0.993908	0.675364
IVD.w2_M34407_functional_MB	IVD	0.0092451	0.982702	2.53489e-09	0.00348502	2.03409	0.00757803	8.59604	2.45779	0.996274	0.714078
ACADS.w2_M32412_naive_VT_	ACADS	0.0153564	0.983717	4.97805e-09	0.00361754	1.81371	0.00712977	8.30294	2.44159	0.996069	0.705937
NAT8.w1_M32390_functional_burden	NAT8	0.0450308	0.983724	1.95608e-08	0.00362144	1.34649	0.00712673	7.70861	2.44112	0.994707	0.683326
ABHD14A-ACY1.w2_M15720_functional_MB	ABHD14A-ACY1	0.00711627	0.986461	1.87281e-09	0.00383288	2.14775	0.0059203	8.72751	2.41647	0.997243	0.72312
ABHD14A-ACY1.w2_M15720_functional_VT_	ABHD14A-ACY1	0.00588401	0.990111	1.48643e-09	0.00472755	2.23033	0.00431621	8.82786	2.32536	0.998065	0.736588
TYMP.w2_M35136_naive_SKAT_	TYMP	0.011558	0.990111	3.47271e-09	0.00690241	1.93712	0.00431621	8.45933	2.161	0.997772	0.744543
ACY1.w1_M33939_functional_MB	ACY1	0.0284359	0.990111	1.08902e-08	0.00711139	1.54613	0.00431621	7.96296	2.14805	0.997208	0.730245
IVD.w2_M34407_functional_burden	IVD	7.57762e-05	0.990111	1.12055e-11	0.00719307	4.12047	0.00431621	10.9506	2.14309	0.998952	0.804295
ABHD14A-ACY1.w2_M15720_naive_MB	ABHD14A-ACY1	0.00306265	0.990111	6.88775e-10	0.00732844	2.5139	0.00431621	9.16192	2.13499	0.998283	0.766972
ACY1.w2_M02829_naive_VT_	ACY1	0.0266722	0.990111	1.00248e-08	0.00874151	1.57394	0.00431621	7.99892	2.05841	0.997258	0.742664
CERS4.w2_M48491_naive_VT_	CERS4	0.0318836	0.990111	1.26711e-08	0.0103257	1.49643	0.00431621	7.89719	1.98608	0.997116	0.748508
ACY1.w1_M33939_functional_VT_	ACY1	0.0233279	0.990111	8.26479e-09	0.013734	1.63212	0.00431621	8.08277	1.8622	0.997355	0.769608
IVD.w2_M34407_functional_VT_	IVD	0.000136045	0.990111	2.26326e-11	0.016707	3.86632	0.00431621	10.6453	1.7771	0.998884	0.833062
ABHD14A-ACY1.w2_M15720_naive_VT_	ABHD14A-ACY1	0.00345211	0.990111	7.97633e-10	0.0223452	2.46192	0.00431621	9.0982	1.65082	0.998247	0.818556
ALB.w1_M48076_functional_SKAT_	ALB	0.014568	0.990111	4.53293e-09	0.0366802	1.8366	0.00431621	8.34362	1.43557	0.99765	0.827944
ABHD14A-ACY1.w2_M33939_functional_burden	ABHD14A-ACY1	0.0494602	0.990111	2.23991e-08	0.0410832	1.30574	0.00431621	7.64977	1.38634	0.996694	0.818774
CERS4.w2_M48491_naive_burden	CERS4	0.0050656	0.990111	1.21726e-09	0.056518	2.29537	0.00431621	8.91462	1.24781	0.99812	0.860026
UMPS.w1_M01505_naive_SKAT_	UMPS	0.0201474	0.990111	6.95174e-09	0.11991	1.69578	0.00431621	8.15791	0.921145	0.997455	0.887086
COMT.w2_M47653_functional_SKAT_	COMT	0.025236	0.990111	9.19225e-09	0.119955	1.59798	0.00431621	8.03658	0.920982	0.997299	0.885401
ABHD14A-ACY1.w2_M33939_functional_VT_	ABHD14A-ACY1	0.0495784	0.990111	2.27581e-08	0.174497	1.30471	0.00431621	7.64286	0.758212	0.996692	0.900795
CERS4.w1_M37529_functional_MB	CERS4	0.0488655	0.990111	2.18287e-08	0.177055	1.311	0.00431621	7.66097	0.751892	0.996708	0.901854
CERS4.w1_M37529_functional_burden	CERS4	0.00345211	0.990111	7.88578e-10	0.217709	2.46192	0.00431621	9.10316	0.662124	0.998247	0.927264
ERICH6.w1_M15990_LoF_VT_	ERICH6	0.0447065	0.990111	1.92351e-08	0.230438	1.34963	0.00431621	7.71591	0.637446	0.996802	0.917385
CERS4.w1_M19503_functional_burden	CERS4	0.0263375	0.990111	9.81787e-09	0.257398	1.57943	0.00431621	8.00798	0.589395	0.997267	0.926399
RGS3.w3_M19503_functional_VT_	RGS3	0.0390781	0.990111	1.58915e-08	0.307103	1.40807	0.00431621	7.79884	0.512716	0.996935	0.934257
DPCR1.w4_M42374_naive_VT_	DPCR1	0.0114883	0.990111	3.39771e-09	0.350697	1.93974	0.00431621	8.46881	0.455068	0.997775	0.946265
DPCR1.w4_M42374_naive_MB	DPCR1	0.012988	0.990111	4.0013e-09	0.373546	1.88646	0.00431621	8.3978	0.427656	0.997712	0.949075
IVD.w2_M34407_functional_SKAT_	IVD	0.00111331	0.990111	2.36659e-10	0.401133	2.95338	0.00431621	9.62588	0.396712	0.998539	0.958787
SLC16A9.w1_M15500_functional_VT_	SLC16A9	0.025634	0.990111	9.47667e-09	0.427292	1.59118	0.00431621	8.02334	0.369275	0.997287	0.953975
DPCR1.w4_M42374_naive_burden	DPCR1	0.00923891	0.990111	2.50473e-09	0.501193	2.03438	0.00431621	8.60124	0.299995	0.997878	0.965122
SLC25A15.w1_M46666_naive_burden	SLC25A15	0.0150718	0.990111	4.78256e-09	0.531552	1.82183	0.00431621	8.32034	0.274454	0.997631	0.967014
CERS4.w1_M37529_functional_VT_	CERS4	0.00619739	0.990122	1.58469e-09	0.558035	2.20779	0.00431122	8.80006	0.253339	0.998047	0.971212
SLC25A15.w1_M46666_naive_MB	SLC25A15	0.0221214	0.99024	7.76917e-09	0.580098	1.65519	0.00425956	8.10963	0.236499	0.997427	0.970837
IVD.w2_M34407_naive_SKAT_	IVD	0.00235346	0.990507	5.22031e-10	0.603548	2.62829	0.00414225	9.2823	0.219288	0.998424	0.976376
SLC25A15.w1_M46666_naive_VT_	SLC25A15	0.0202714	0.991223	7.05698e-09	0.645173	1.69312	0.00382872	8.15138	0.190324	0.997739	0.976651
CHKB-CPT1B.w5_M35136_naive_SKAT_	CHKB-CPT1B	0.016464	0.991636	5.47793e-09	0.662043	1.78346	0.00364778	8.26138	0.179114	0.997955	0.978319
CHKB.w3_M35136_naive_SKAT_	CHKB	0.0150978	0.993807	4.83732e-09	0.726001	1.82109	0.00269796	8.3154	0.139063	0.998518	0.983276
CIC.w5_M52748_naive_burden	CIC	0.0493952	1	2.22175e-08	0.945816	1.30632	0	7.6533	0.0241933	1	0.996839
CR1L.w2_M46489_naive_MB	CR1L	0.042848	1	1.82166e-08	0.954358	1.36807	0	7.73953	0.0202887	1	0.997379
