# Supplementary material for: Whole-exome sequencing identifies rare genetic variants associated with human plasma metabolites
Source: Am J Hum Genet. 2022 May 13;109(6):1038–54. doi: 10.1016/j.ajhg.2022.04.009 (PMC9247822; doi:10.1016/j.ajhg.2022.04.009)
Supplement: Table S7. Summary statistics of associations of previously identified genes (Metabolon, this study) with NMR measured metabolites levels [file mmc8.xlsx]

## Sheet: column heading legend
column headings	description
GROUPNAME	unique window ID
NUM_VAR	number of variants tested in MNR
PVALUE	P value of the agregation test in NMR
TEST	type of statistical method
APPROACH	type of approach used to select variants based on VEP prediction
NMR_TRAIT	MNR metabolite name
MEATOBOLON_TRAIT	Metaoblon metaoblite name previusly found associated with in our RVT analysis

## Sheet: NMR associations
GROUPNAME	NUM_VAR	PVALUE	TEST	APPROACH	NMR_TRAIT	MEATOBOLON_TRAIT
PAH.w1	10	3.97837e-05	MB	functional	phe	phenylalanine
RGS3.w3	10	4.35633e-05	VT_	functional	sm	stearoyl sphingomyelin (d18:1/18:0)
CCBL1.w2	16	5.21271e-05	burden	functional	svldlce_	indolelactate
KYNU.w2	12	8.16287e-05	burden	functional	shdlce_	xanthurenate
ERICH6.w1	4	0.000355038	VT_	LoF	xsvldll	glycerophosphorylcholine (GPC)
NPL.w1	14	0.000682987	burden	functional	sfafa	N-acetylneuraminate
CHKB.w3	13	0.000782747	SKAT_	naive	xlhdlce	5-methyluridine (ribothymidine)
ACY1.w1	10	0.000814181	VT_	functional	lldlce_	N-acetylmethionine
ALB.w1	8	0.00090343	SKAT_	functional	lvldlpl_	X - 22771
UMPS.w1	16	0.00101693	SKAT_	functional	lvldlc_	orotate
TYMP.w2	9	0.00115387	SKAT_	naive	xlhdlce	5-methyluridine (ribothymidine)
LACTB.w2	13	0.00228497	VT_	functional	phe	succinylcarnitine
CIC.w5	18	0.0034995	burden	naive	xlhdlce	1-(1-enyl-stearoyl)-2-linoleoyl-GPE (P-18:0/18:2)*
DPCR1.w4	17	0.00632444	burden	naive	xsvldltg_	2-aminobutyrate
SLC25A15.w1	15	0.00880733	burden	naive	idltg_	X - 15728
SLC16A9.w1	12	0.00998054	VT_	functional	lvldltg_	carnitine
CR1L.w2	15	0.0104834	MB	naive	mldltg	X - 21444
IVD.w2	14	0.0117485	burden	functional	xlhdlfc_	isovalerylcarnitine
NAT8.w1	12	0.0123255	burden	functional	val	N-acetylarginine
ADSL.w2	13	0.0129237	burden	functional	idlce_	N6-succinyladenosine
COMT.w2	8	0.0163437	SKAT_	functional	lhdlpl_	X - 11593
SLC5A10.w1	6	0.0179597	burden	LoF	xxlvldlce_	1,5-anhydroglucitol (1,5-AG)
ABCC2.w3	15	0.0273635	SKAT_	functional	lafa	X - 21467
ABCG5.w1	18	0.0477137	burden	functional	sldlfc	campesterol
ACADS.w2	18	0.0481617	burden	naive	cla	butyrylcarnitine
CERS4.w1	17	0.0648057	burden	functional	xlvldlpl_	sphingomyelin (d18:1/20:1, d18:2/20:0)*
PTER.w1	12	0.156713	MB	functional	lvldltg_	N-acetyl-beta-alanine
