# Supplementary material for: Whole-exome sequencing identifies rare genetic variants associated with human plasma metabolites
Source: Am J Hum Genet. 2022 May 13;109(6):1038–54. doi: 10.1016/j.ajhg.2022.04.009 (PMC9247822; doi:10.1016/j.ajhg.2022.04.009)
Supplement: Table S8. Conditional analysis of RV discoveries with sentinel variants from imputed data [file mmc9.xlsx]

## Sheet: column headings legend
column headings	description
GENE_NAME	gene symbol
METABOLITE	metabolite ID
WINDOW_NAME	tested window unit unique name
CHR_START_END_GRCh38	start and end coordinate position for window in GRCh38 built
CHR_START_END_GRCh37	start and end coordinate position for window in GRCh37 built
BIOCHEMICAL	metabolite name
TEST	type of statistical method
APPROACH	type of approach in selecting variants
NUM_VAR	number of variants in window tested
AVG_AF	average variant allele frequencies
MIN_AF	min variant allele frequency
MAX_AF	max variant allele frequency
PVALUE	P value of the agregation test
MarkerName_GRCh38	Sentinel variant ideintifed in GWAS in porximity of the window tested (chr:pos:ref:alt, GRCh38)
MarkerName_GRCh37	Sentinel variant ideintifed in GWAS in porximity of the window tested (chr:pos:ref:alt, GRCh37)
Coordinate_GRCh38	search space of sentinel variants (gene coordinate +- 500Kb, GRCh38)
Coordinate_GRCh37	search space of sentinel variants (gene coordinate +- 500Kb, GRCh37)
INTERVAL_MAF	MAF of sentinel variant
Meta_Pvalue_log10	Pvalue resulting from Meta-analysis of sentinel variant
InWes	the sentinel variant is present in WES
PVALUE conditional	P value of the agregation test after conditioning for sentinel variant
average LD Sentinel2RV	average LD (r2) between sentinel variant and rare variants included in the tested window
minimum LD Sentinel2RV	minimum LD (r2) between sentinel variant and rare variants included in the tested window
maximum LD Sentinel2RV	maximum LD (r2) between sentinel variant and rare variants included in the tested window
Log Pvalue Original	negative logaritmic P value of the agregation test
Log Pvalue Conditional	negative logaritmic P value of the agregation test after conditioning for sentinel variant
Delta Log10 Pvalue	difference between "Log Pvalue Original" and "Log Pvalue Conditional"

## Sheet: Conditional analysis of RVT
		RVT											GWAS sentinel (gene +-500kb)							Conditional and LD
GENE_NAME	METABOLITE	WINDOW_NAME	CHR_START_END_GRCh38	CHR_START_END_GRCh37	BIOCHEMICAL	TEST	APPROACH	NUM_VAR	AVG_AF	MIN_AF	MAX_AF	PVALUE	MarkerName_GRCh38	MarkerName_GRCh37	Coordinate_GRCh38	Coordinate_GRCh37	INTERVAL_MAF	Meta_Pvalue_log10	InWes	PVALUE conditional	average LD Sentinel2RV	minimum LD Sentinel2RV	maximum LD Sentinel2RV	Log Pvalue Original	Log Pvalue Conditional	Delta Log10 Pvalue
NPL	M32377	NPL.w1	1:182794421-182828799	1:182763556-182797934	N-acetylneuraminate	burden	functional	15	0.000361479	0.000128833	0.000902993	3.25081e-09	chr1:183127290:C:T	chr1:183096425:C:T	182289293-183330384	182258428-183299519	0.0057	54.1337	yes	1.12556e-09	9.4624e-06	3.37566e-06	2.3727e-05	8.48801	8.94863	-0.460623
ABCC2	M46486	ABCC2.w4	10:99834491-99850784	10:101594248-101610541	X - 21441	burden	functional	17	0.000225264	0.000136537	0.000682687	2.0643e-08	chr10:99844249:A:G	chr10:101604006:A:G	99282732-100352192	101042489-102111949	0.0571	102.073	no	9.94335e-10	0.000811691	3.20156e-05	0.00897587	7.68523	9.00247	-1.31724	*
ABCC2	M46512	ABCC2.w3	10:99819110-99832129	10:101578867-101591886	X - 21467	SKAT_	functional	16	0.000306033	0.00013231	0.000926171	1.45218e-09	chr10:99844249:A:G	chr10:101604006:A:G	99282732-100352192	101042489-102111949	0.0591	84.1094	no	2.46261e-09	0.000811691	3.20156e-05	0.00897587	8.83798	8.6086	0.229375
PTER	M48187	PTER.w1	10:16484424-16511229	10:16526423-16553228	N-acetyltaurine	burden	functional	15	0.000161409	0.000127421	0.000382263	5.50032e-12	chr10:16437651:C:T	chr10:16479650:C:T	15936943-17013745	15978942-17055744	0.4617	32.9565	no	2.94799e-12	0.000183241	2.45396e-06	0.000595649	11.2596	11.5305	-0.270862
PTER	M37432	PTER.w1	10:16484424-16511229	10:16526423-16553228	N-acetyl-beta-alanine	MB	functional	14	0.000164877	0.000128238	0.000384714	1.89809e-14	chr10:16486529:C:T	chr10:16528528:C:T	15936943-17013745	15978942-17055744	0.0043	51.5251	yes	7.57517e-15	2.07079e-06	1.63444e-06	4.90582e-06	13.7217	14.1206	-0.398924
SLC16A9	M15500	SLC16A9.w1	10:59652917-59684215	10:61412675-61443973	carnitine	VT_	functional	13	0.000127559	0.000127551	0.000127616	9.47667e-09	chr10:59709780:C:T	chr10:61469538:C:T	59150759-60236002	60910519-61995760	0.2358	216.126	no	9.20333e-10	0.000184345	0.00012745	0.00023608	8.02334	9.03606	-1.01271
PAH	M00064	PAH.w1	12:102840400-102851701	12:103234178-103245479	phenylalanine	MB	functional	11	0.000185378	0.000127421	0.000382263	1.73719e-10	chr12:102840399:C:T	chr12:103234177:C:T	102336885-103458410	102730663-103852188	0.0016	27.633	yes	1.34711e-10	1.23318e-06	8.473e-07	2.5432e-06	9.76015	9.8706	-0.110444
ACADS	M15765	ACADS.w1	12:120727044-120738416	12:121164847-121176219	ethylmalonate	SKAT_	functional	11	0.000150889	0.000127486	0.000255167	4.75894e-09	chr12:120737721:C:T	chr12:121175524:C:T	120225735-121240008	120663538-121677811	0.2564	1274.47	no	3.98519e-07	0.000221456	2.44192e-07	0.00145047	8.32249	6.39955	1.92294
ACADS	M32412	ACADS.w2	12:120738329-120739416	12:121176132-121177219	butyrylcarnitine	burden	naive	19	0.00014936	0.000128833	0.000257666	2.32169e-09	chr12:120737721:C:T	chr12:121175524:C:T	120225735-121240008	120663538-121677811	0.2586	931.072	no	1.11268e-12	0.000221456	2.44192e-07	0.00145047	8.6342	11.9536	-3.31943	*
IVD	M34407	IVD.w2	15:40413006-40435421	15:40705205-40727620	isovalerylcarnitine	burden	functional	14	0.000246174	0.000127551	0.000892857	1.12055e-11	chr15:40401249:C:T	chr15:40693450:C:T	39905795-40935948	40197996-41228146	0.3928	54.1083	no	9.9402e-12	0.000426178	2.3515e-05	0.00153553	10.9506	11.0026	-0.0520361
LACTB	M37058	LACTB.w2	15:63127398-63141762	15:63419597-63433961	succinylcarnitine	VT_	functional	13	0.000129333	0.000129299	0.0001295	7.6128e-13	chr15:63136863:A:G	chr15:63429062:A:G	62621800-63642061	62913999-63934260	0.4914	235.737	no	3.63265e-13	0.000335966	1.99296e-07	0.000537332	12.1185	12.4398	-0.321321
SLC5A10	M20675	SLC5A10.w1	17:18952223-18971125	17:18855536-18874438	1,5-anhydroglucitol (1,5-AG)	burden	LoF	6	0.000362299	0.000127421	0.000510725	2.03784e-11	chr17:19019714:A:G	chr17:18923027:A:G	18450344-19522595	18353658-19425908	0.0096	176.102	yes	1.23518e-12	1.47759e-05	5.17505e-06	2.08017e-05	10.6908	11.9083	-1.21744	*
CERS4	M48491	CERS4.w1	19:8251138-8262074	19:8316022-8326958	sphingomyelin (d18:1/20:1, d18:2/20:0)*	burden	functional	19	0.000215458	0.000127421	0.000516262	6.19672e-14	chr19:8209370:A:G	chr19:8274254:A:G	7706734-8716960	7771620-8827305	0.4877	71.7144	no	3.41802e-13	0.000511293	1.03199e-06	0.00192078	13.2078	12.4662	0.741613
CERS4	M19503	CERS4.w1	19:8251138-8262074	19:8316022-8326958	stearoyl sphingomyelin (d18:1/18:0)	burden	functional	19	0.000215458	0.000127421	0.000516262	9.81787e-09	chr19:8220846:C:G	chr19:8285730:C:G	7706734-8716960	7771620-8827305	0.4278	34.8376	no	2.35263e-08	0.000360567	1.04103e-05	0.000909694	8.00798	7.62845	0.379536
CERS4	M37529	CERS4.w1	19:8251138-8262074	19:8316022-8326958	sphingomyelin (d18:1/18:1, d18:2/18:0)	burden	functional	19	0.000215458	0.000127421	0.000516262	7.88578e-10	chr19:8226025:A:G	chr19:8290909:A:G	7706734-8716960	7771620-8827305	0.1995	35.9187	no	2.23229e-09	0.000446957	2.84759e-05	0.00229589	9.10316	8.65125	0.451906
KYNU	M15679	KYNU.w2	2:142957640-143042069	2:143715209-143799638	xanthurenate	burden	functional	12	0.000217871	0.000130582	0.000652912	1.39971e-09	chr2:143033224:C:T	chr2:143790793:C:T	142377498-143555832	143135067-144313401	0.0454	19.253	yes	7.88323e-10	0.00023319	2.52634e-05	0.00231704	8.85396	9.1033	-0.249334
NAT8	M32390	NAT8.w1	2:73640952-73641609	2:73868079-73868736	N-acetyltyrosine	burden	functional	13	0.000219405	0.000129634	0.000648172	1.95608e-08	chr2:73650092:A:G	chr2:73877219:A:G	73140831-74142393	73367959-74369520	0.2267	580.862	no	1.92159e-07	0.000234135	0.000115201	0.000746271	7.70861	6.71634	0.992274
NAT8	M33953	NAT8.w1	2:73640952-73641609	2:73868079-73868736	N-acetylarginine	burden	functional	13	0.000219573	0.000129735	0.000648677	8.41943e-10	chr2:73650092:A:G	chr2:73877219:A:G	73140831-74142393	73367959-74369520	0.2236	1292.09	no	1.32587e-09	0.000234135	0.000115201	0.000746271	9.07472	8.8775	0.197218
COMT	M47653	COMT.w2	22:19967167-19968620	22:19954690-19956143	X - 11593	SKAT_	functional	8	0.000191136	0.000127421	0.000637105	9.19225e-09	chr22:19963748:A:G	chr22:19951271:A:G	-	19429130-20457498	0.4874	467.166	yes	1.83173e-12	0.000246437	2.23737e-07	0.000533987	8.03658	11.7371	-3.70056	*
ADSL	M48130	ADSL.w2	22:40361497-40365027	22:40757501-40761031	N6-succinyladenosine	burden	functional	13	0.000167171	0.000135648	0.000406945	8.27275e-11	chr22:40361224:A:C	chr22:40757228:A:C	39846502-40890463	40242507-41286467	0.1458	29.3404	yes	1.80582e-10	0.000106725	6.57645e-06	0.000445065	10.0824	9.74333	0.339025
CHKB	M35136	CHKB.w3	22:50582485-50582768	22:51020914-51021197	5-methyluridine (ribothymidine)	SKAT_	naive	14	0.000210247	0.000127421	0.000767656	4.83732e-09	chr22:50525724:C:T	chr22:50964153:C:T	-	50517378-51539884	0.2192	230.884	yes	4.59012e-09	0.000280167	7.08562e-06	0.00182026	8.3154	8.33818	-0.0227808
TYMP	M35136	TYMP.w2	22:50526596-50527694	22:50965025-50966123	5-methyluridine (ribothymidine)	SKAT_	naive	10	0.000269437	0.000127421	0.000764526	3.47271e-09	chr22:50525724:C:T	chr22:50964153:C:T	-	50464181-51468485	0.2192	230.884	yes	2.62047e-09	0.0004119	0.00013939	0.00182027	8.45933	8.58162	-0.122289
UMPS	M01505	UMPS.w1	3:124737576-124744084	3:124456423-124462931	orotate	SKAT_	functional	16	0.000159549	0.000127616	0.000382848	1.44511e-09	chr3:124744809:A:T	chr3:124463656:A:T	124230366-125249276	123949213-124968120	0.1696	205.986	no	4.14203e-09	0.000199709	0.000108104	0.000367052	8.8401	8.38279	0.457312
ACY1	M01585	ACY1.w1	3:51984052-51989025	3:52018068-52023041	N-acetylalanine	burden	functional	19	0.000201284	0.000127421	0.000637105	4.74573e-19	chr3:51988821:C:T	chr3:52022837:C:T	51483340-52489197	51517356-52523213	0.0045	198.086	yes	3.09935e-20	2.89779e-06	1.83292e-06	9.17395e-06	18.3237	19.5087	-1.18503
ACY1	M01589	ACY1.w1	3:51984052-51989025	3:52018068-52023041	N-acetylmethionine	VT_	functional	18	0.000177207	0.000127518	0.000510074	2.07969e-24	chr3:51988821:C:T	chr3:52022837:C:T	51483340-52489197	51517356-52523213	0.0045	192.267	yes	5.43174e-26	2.89779e-06	1.83292e-06	9.17395e-06	23.682	25.2651	-1.58306
ACY1	M01591	ACY1.w1	3:51984052-51989025	3:52018068-52023041	N-acetylvaline	burden	functional	19	0.000201284	0.000127421	0.000637105	3.26869e-16	chr3:51988821:C:T	chr3:52022837:C:T	51483340-52489197	51517356-52523213	0.0045	98.3692	yes	5.68398e-17	2.89779e-06	1.83292e-06	9.17395e-06	15.4856	16.2453	-0.759721
ACY1	M02829	ACY1.w1	3:51984052-51989025	3:52018068-52023041	N-formylmethionine	VT_	functional	18	0.000177071	0.000127421	0.000509684	1.82068e-19	chr3:51988821:C:T	chr3:52022837:C:T	51483340-52489197	51517356-52523213	0.0045	173.552	yes	1.34326e-20	2.89779e-06	1.83292e-06	9.17395e-06	18.7398	19.8718	-1.13207
ACY1	M15720	ACY1.w1	3:51984052-51989025	3:52018068-52023041	N-acetylglutamate	VT_	functional	18	0.000175356	0.000131441	0.000525762	1.71378e-11	chr3:51988821:C:T	chr3:52022837:C:T	51483340-52489197	51517356-52523213	0.0044	62.8973	yes	6.04061e-12	2.89779e-06	1.83292e-06	9.17395e-06	10.766	11.2189	-0.452874
ACY1	M33939	ACY1.w1	3:51984052-51989025	3:52018068-52023041	N-acetylthreonine	burden	functional	19	0.000201489	0.000127551	0.000637755	5.0148e-09	chr3:51988821:C:T	chr3:52022837:C:T	51483340-52489197	51517356-52523213	0.0045	51.4316	yes	2.42793e-09	2.89779e-06	1.83292e-06	9.17395e-06	8.29975	8.61476	-0.315017
ACY1	M37076	ACY1.w1	3:51984052-51989025	3:52018068-52023041	N-acetylserine	VT_	functional	18	0.000177162	0.000127486	0.000509944	7.60614e-13	chr3:51988821:C:T	chr3:52022837:C:T	51483340-52489197	51517356-52523213	0.0046	170.825	yes	1.64091e-13	2.89779e-06	1.83292e-06	9.17395e-06	12.1188	12.7849	-0.66608
CCBL1	M18349	CCBL1.w2	9:128837701-128846742	9:131599980-131609021	indolelactate	burden	functional	17	0.000135095	0.000127421	0.000257202	1.24574e-08	chr9:128849806:AAAAAG:A	chr9:131612085:AAAAAG:A	128332942-129382494	131095221-132144773	0.2871	49.9539	no	1.68696e-08	0.000366356	0.000121596	0.00130441	7.90457	7.7729	0.131677
