# Supplementary material for: Whole-exome sequencing identifies rare genetic variants associated with human plasma metabolites
Source: Am J Hum Genet. 2022 May 13;109(6):1038–54. doi: 10.1016/j.ajhg.2022.04.009 (PMC9247822; doi:10.1016/j.ajhg.2022.04.009)
Supplement: Table S9. Biological annotation of rare variant test (RVT) signals [file mmc10.xlsx]

## Sheet: Colum headings legend
columns headings	descriptions
Gene	gene name
Protein	protein name
Metabolite	metabolite name
Possible explanation of link	explanation of gene to metabolite link
Target Link	link to the target in Open Target
Disease	disease associated with gene
Disease Link	link to the target in Open Target
Previously reported	previously reported associations

## Sheet: OTAR_Annotation
Gene	Protein	Metabolite	Possible explanation of link	Target Link	Disease	Disease Link	Previously reported
ABCC2	ATP binding cassette subfamily C member 2	X - 21467	Mediates hepatobiliary excretion and detoxification of conjugated bilirubin and organic anions. Could X - 21467 be a metabolic by-product of conjugated bilirubin?	https://platform.opentargets.org/target/ENSG00000023839	Dubin-Johnson syndrome - disease charactersed by conjugated hyperbilirubinemia	https://platform.opentargets.org/evidence/ENSG00000023839/Orphanet_234	NA
ABCG5	ATP binding cassette subfamily G member 5	campesterol	Involved in transport and excretion of sterols, especially dietary plant sterols (phytosterols), in and out of intestinal cells and selectively into bile. Campesterol is a well-known phytosterol.	https://platform.opentargets.org/target/ENSG00000138075	Cholesterol metabolism disorders	https://platform.opentargets.org/target/ENSG00000138075/associations	NA
ACADS	acyl-CoA dehydrogenase, C-2 to C-3 short chain	ethylmalonate	Involved in the producton of energy by facilitating the breakdown of fatty acids to acetyl-CoA. Ethylmalonate is a known branched fatty acid that accumulates in patients with deficiency of the enzyme encoded by ACADS.	https://platform.opentargets.org/target/ENSG00000122971	Acyl-CoA dehydrogenase deficiency	https://platform.opentargets.org/evidence/ENSG00000122971/Orphanet_309120	https://www.nature.com/articles/s41588-019-0567-8
ACADS	acyl-CoA dehydrogenase, C-2 to C-3 short chain	butyrylcarnitine	Involved in the producton of energy by facilitating the breakdown of fatty acids to acetyl-CoA. Butyrylcarnitine is a known fatty acid that accumulates in patients with deficiency of the enzyme encoded by ACADS.	https://platform.opentargets.org/target/ENSG00000122971	Acyl-CoA dehydrogenase deficiency	https://platform.opentargets.org/evidence/ENSG00000122971/Orphanet_309120	https://pubmed.ncbi.nlm.nih.gov/29545352/
ACY1	aminoacylase 1	N-formylmethionine, N-acetylmethionine, plus other amino acids	Involved in the hydrolysis of N-acylated or N-acetylated amino acids (except L-aspartate).	https://platform.opentargets.org/target/ENSG00000243989	Neurological conditions associated with aminoacylase 1 deficiency	https://platform.opentargets.org/evidence/ENSG00000243989/Orphanet_289899	https://pubmed.ncbi.nlm.nih.gov/33838163/
ADSL	adenylosuccinate lyase	N6-succinyladenosine	Catalyzes two non-sequential steps in de novo AMP synthesis: converts (S)-2-(5-amino-1-(5-phospho-D-ribosyl)imidazole-4-carboxamido)succinate (SAICAR) to fumarate plus 5-amino-1-(5-phospho-D-ribosyl)imidazole-4-carboxamide, and thereby also contributes to de novo IMP synthesis, and converts succinyladenosine monophosphate (SAMP) to AMP and fumarate. Succinyladenosine (SAdo) is one of the dephosph…	https://platform.opentargets.org/target/ENSG00000239900	Adenylosuccinate lyase deficiency	https://platform.opentargets.org/evidence/ENSG00000239900/Orphanet_46	NA
ALB	Albumin	X - 16964	Could be a byproduct of Albumin	https://platform.opentargets.org/target/ENSG00000163631	Congenital analbuminemia	https://platform.opentargets.org/evidence/ENSG00000163631/Orphanet_86816	NA
CCBL1	kynurenine aminotransferase 1	indolelactate	CCBL1 encodes an enzyme involved in breaking down tryptophan. Indoleacetate is a breakdown product of tryptophan metabolism (https://hmdb.ca/metabolites/HMDB0000197)	https://platform.opentargets.org/target/ENSG00000171097	GWAS schizophrenia	https://platform.opentargets.org/evidence/ENSG00000171097/EFO_0000692	NA
CERS4	ceramide synthase 4	sphingomyelin (d18:1/18:1, d18:2/18:0)	CERS4 encodes an enzyme that catalyzes formation of ceramide - an essential component of sphingomyelin	https://platform.opentargets.org/target/ENSG00000090661	GWAS for sphingolipid measurement	https://platform.opentargets.org/evidence/ENSG00000090661/EFO_0004622	https://pubmed.ncbi.nlm.nih.gov/31628463/
CHKB	choline kinase beta or carnitine palmitoyltransferase 1B	5-methyluridine (ribothymidine)	Catalyzes the first step in phosphatidylethanolamine biosynthesis or Import of palmitoyl-CoA into the mitochondrial matrix or Signaling by Retinoic Acid, not clear how any of that is related to 5-methyluridine	https://platform.opentargets.org/target/ENSG00000100288/	Congenital muscular dystrophy due to phosphatidylcholine biosynthesis defect	https://platform.opentargets.org/evidence/ENSG00000100288/Orphanet_280671	NA
CIC	capicua transcriptional repressor	1-(1-enyl-stearoyl)-2-linoleoyl-GPE (P-18:0/18:2)*	CIC encodes a transcriptional repressor protein that is involved brain development. 1-(1-enyl-stearoyl)-2-linoleoyl-GPE is a long-chain polyunsaturated fatty acid (LC-PUFA) containing phospholipids. LC-PUFAs in general maintain integrity of neuronal membranes and play roles in neural development. 1-(1-enyl-stearoyl)-2-linoleoyl-GPE may mediate some of the neurodevelopmental effects of CIC or be a…	http://www.hmdb.ca/metabolites/HMDB11244	Intellectual disability traits	https://platform.opentargets.org/target/ENSG00000079432/associations	NA
COMT	catechol-O-methyltransferase	X - 11593	catecholamine related	https://platform.opentargets.org/target/ENSG00000093010	GWAS for blood metabolite levels	https://platform.opentargets.org/evidence/ENSG00000093010/EFO_0005664	https://journals.plos.org/plosgenetics/article?id=10.1371/journal.pgen.1003005
CR1L	complement C3b/C4b receptor 1 like	X - 21444	NA	https://platform.opentargets.org/target/ENSG00000197721	GWAS for low density lipoprotein cholesterol measurement	https://platform.opentargets.org/evidence/ENSG00000197721/EFO_0004611	NA
DPCR1	Diffuse panbronchiolitis critical region protein 1	2-aminobutyrate	NA	https://platform.opentargets.org/target/ENSG00000168631	GWAS schizophrenia	https://platform.opentargets.org/evidence/ENSG00000168631/EFO_0000692	NA
ERICH6	glutamate rich 6	glycerophosphorylcholine (GPC)	NA	https://platform.opentargets.org/target/ENSG00000163645/	None	NA	NA
IVD	isovaleryl-CoA dehydrogenase	isovalerylcarnitine	Isovalerylcarnitine is the phenotypic abnormality in isovaleric acidemia (OMIM 243500 ) resulting from an accumulation of isovaleric acid, which is toxic to the central nervous system. Isovaleric acidemia is an autosomal recessive inborn error of leucine metabolism caused by a deficiency of the mitochondrial enzyme isovaleryl-CoA dehydrogenase	https://platform.opentargets.org/target/ENSG00000128928	Isovaleric acidemia	https://platform.opentargets.org/evidence/ENSG00000128928/Orphanet_33	https://www.nature.com/articles/ng.2982
KYNU	kynureninase	xanthurenate	Catalyzes the cleavage of L-kynurenine (L-Kyn) and L-3-hydroxykynurenine (L-3OHKyn) into anthranilic acid (AA) and 3-hydroxyanthranilic acid (3-OHAA), respectively in Tryptohpan metabolism. Has a preference for the L-3-hydroxy form. Also has cysteine-conjugate-beta-lyase activity. Xanthurenic acid is a metabolite from tryptophan catabolism, aka 8-Hydroxykynurenate	https://platform.opentargets.org/target/ENSG00000115919/	Encephalopathy due to hydroxykynureninuria	https://platform.opentargets.org/evidence/ENSG00000115919/Orphanet_79155	NA
LACTB	lactamase beta	succinylcarnitine	LACTB encodes a mitochondrial serine protease that acts as a regulator of mitochondrial lipid metabolism (PubMed:28329758). Succinylcarnitine is an acylcarnitine and a general role of acylcarnitines is to transport fatty acids from the cytoplasm into the mitochondria so that they can be broken down to produce energy (https://hmdb.ca/metabolites/HMDB0061717).	https://platform.opentargets.org/target/ENSG00000103642	GWAS for high-density lipoprotein cholesterol	https://platform.opentargets.org/evidence/ENSG00000103642/EFO_0004612	https://www.nature.com/articles/ng.2982
NAT8	N-acetyltransferase 8	N-acetyltyrosine	NAT8 encodes an N-acetyltransferase enzyme that may catalyze the transfer of acetyl groups to amino acids, e.g. tyrosine to form N-acetyltyrosine	https://platform.opentargets.org/target/ENSG00000144035	Various including metabolite GWAS	https://platform.opentargets.org/target/ENSG00000144035/associations	NA
NPL	N-acetylneuraminate pyruvate lyase	N-acetylneuraminate	NPL encodes N-acetylneuraminate pyruvate lyase which takes N-acetylneuraminate as a substrate and catalyzes its cleavage to N-Acetylmannosamine + Pyruvic acid	http://www.hmdb.ca/metabolites/HMDB00230#enzymes	Congenital disorder of glycosylation type II (animal models)	https://platform.opentargets.org/evidence/ENSG00000135838/EFO_0005546	NA
PAH	phenylalanine hydroxylase	phenylalanine	PAH encodes an enzyme that uses phenylalanine as substrate to catalyze its conversion to tyrosine	http://www.hmdb.ca/metabolites/HMDB00159#enzymes	Phenylketonuria, etc	https://platform.opentargets.org/target/ENSG00000171759/associations?view=t:table	https://www.nature.com/articles/ncomms11122
PTER	phosphotriesterase related	N-acetyltaurine	Obscure but may be invovled in hydrolysing bile acids - would be relevant	https://platform.opentargets.org/target/ENSG00000165983	GWAS for body mass index	https://platform.opentargets.org/evidence/ENSG00000165983/EFO_0004340	NA
RGS3	regulator of G protein signaling 3	stearoyl sphingomyelin (d18:1/18:0)	Down-regulates signaling from heterotrimeric G-proteins by increasing the GTPase activity of the alpha subunits, thereby driving them into their inactive GDP-bound form. Down-regulates G-protein-mediated. Not clear why this would have an effect on stearoyl sphingomyelin levels. RGS3 inhibit signaling through the sphingosine 1-phosphate S1P receptor subtypes 1, 2, and 3, https://www.researchgate.n…	https://platform.opentargets.org/target/ENSG00000138835	GWAS for RBC	https://platform.opentargets.org/evidence/ENSG00000138835/EFO_0004305	NA
SLC16A9	solute carrier family 16 member 9	carnitine	SLC16A9 is a pH-independent carnitine efflux transporter (https://www.nature.com/articles/nature10354)	https://platform.opentargets.org/target/ENSG00000165449	GWAS to acylcarnitine measurement	https://platform.opentargets.org/evidence/ENSG00000165449/EFO_0005058	https://www.nature.com/articles/ncomms8208
SLC25A15	solute carrier family 25 member 15	X - 15728	Protein transports ornitihne across inner mitochondrial membrane, from the cytoplasm to the matrix. Metabolite likely to be related to ornithin, citrulline of urea cycle	https://platform.opentargets.org/target/ENSG00000102743	Hyperornithinemia-hyperammonemia-homocitrullinuria	https://platform.opentargets.org/evidence/ENSG00000102743/Orphanet_415	NA
SLC5A10	solute carrier family 5 member 10	1,5-anhydroglucitol (1,5-AG)	SLC5A10 encodes a high capacity transporter in kidney cells for mannose and fructose and, to a lesser extent, glucose. Likely to transport 1,5-anhydroglucitol (1,5-AG) as well.	http://www.hmdb.ca/metabolites/HMDB02712#enzymes	GWAS for 1,5 anhydroglucitol	https://platform.opentargets.org/evidence/ENSG00000154025/EFO_0008009	https://www.nature.com/articles/s41598-017-02287-x
TYMP	thymidine phosphorylase	5-methyluridine (ribothymidine)	Thymidine phosphorylase is the enzyme that catalyses transfer of ribose to thymidine see p1508 of https://www.jstage.jst.go.jp/article/biochemistry1922/82/6/82_6_1505/_pdf	https://platform.opentargets.org/target/ENSG00000025708	Mitochondrial neurogastrointestinal encephalomyopathy	https://platform.opentargets.org/evidence/ENSG00000025708/Orphanet_298	NA
UMPS	Uridine 5'-monophosphate synthase	orotate	Orotidylic acid + Pyrophosphate → Orotic acid + Phosphoribosyl pyrophosphate	http://www.hmdb.ca/metabolites/HMDB00226#enzymes	Hereditary orotic aciduria	https://platform.opentargets.org/evidence/ENSG00000114491/Orphanet_30	https://pubmed.ncbi.nlm.nih.gov/23823483/
