# Supplementary material for: Whole-exome sequencing identifies rare genetic variants associated with human plasma metabolites
Source: Am J Hum Genet. 2022 May 13;109(6):1038–54. doi: 10.1016/j.ajhg.2022.04.009 (PMC9247822; doi:10.1016/j.ajhg.2022.04.009)
Supplement: Table S10. Details of all associations discovered based on strategies and test categories [file mmc11.xlsx]

## Sheet: column heading legend
column headings	description
Best metabolite association	count of assocations per approach and test considering the strongest association per gene
Best associations - non redundant	count of assocations per approach and test considering all association non redundant
All associations - redundant	count of assocations per approach and test considering all associations
Strategy test	count of associations in each gene per all approach and test combinations

## Sheet: Details of all associations dis
Best metabolite association							Best associations - non redundant							All associations - redundant
				count	percent (%)						count	percent (%)						count	percent (%)
Strategy	naïve	test category	burden	4	57.1429		Strategy	naïve	test category	burden	5	45.4545		Strategy	naïve	test category	burden	11	33.3333
			MB	1	14.2857					MB	2	18.1818					MB	7	21.2121
			VT	0	0					VT	2	18.1818					VT	10	30.303
			SKAT	2	28.5714					SKAT	2	18.1818					SKAT	5	15.1515
			Total	7	100					Total	11	100					Total	33	100
	functional	test category	burden	8	44.4444			functional	test category	burden	10	38.4615			functional	test category	burden	24	31.1688
			MB	2	11.1111					MB	3	11.5385					MB	19	24.6753
			VT	4	22.2222					VT	7	26.9231					VT	25	32.4675
			SKAT	4	22.2222					SKAT	6	23.0769					SKAT	9	11.6883
			Total	18	100					Total	26	100					Total	77	100
	LoF	test category	burden	1	50			LoF	test category	burden	0	0			LoF	test category	burden	3	30
			MB	0	0					MB	2	66.6667					MB	3	30
			VT	1	50					VT	1	33.3333					VT	3	30
			SKAT	0	0					SKAT	0	0					SKAT	1	10
			Total	2	100					Total	3	100					Total	10	100
	Total	test category	burden	13	48.1481			Total	test category	burden	15	37.5			Total	test category	burden	38	31.6667
			MB	3	11.1111					MB	7	17.5					MB	29	24.1667
			VT	5	18.5185					VT	8	20					VT	15	12.5
			SKAT	6	22.2222					SKAT	10	25					SKAT	38	31.6667
			Total	27	100					Total	40	100					Total	120	100
				Strategy_test
			Gene	functional_burden	functional_SKAT_	naive_SKAT_	functional_MB	functional_VT_	naive_burden	naive_MB	naive_VT_	LoF_burden	LoF_MB	LoF_VT_	LoF_SKAT_	Total
			ABCC2	1	1	1	-	-	-	-	-	-	-	-	-	3
			ABCG5	1	-	-	1	1	-	-	-	-	-	-	-	3
			ACADS	-	2	-	-	-	2	1	2	-	-	-	-	7
			ACY1	7	-	-	7	7	2	2	3	2	1	1	-	32
			ADSL	1	-	-	2	2	1	1	1	-	-	-	-	8
			ALB	-	2	-	-	-	-	-	-	-	-	-	-	2
			CCBL1	1	-	-	1	1	-	-	-	-	-	-	-	3
			CERS4	3	-	-	2	2	1	-	1	-	-	-	-	9
			CHKB	-	-	1	-	-	-	-	-	-	-	-	-	1
			CIC	-	-	-	-	-	1	-	-	-	-	-	-	1
			COMT	-	1	-	-	-	-	-	-	-	-	-	-	1
			CR1L	-	-	-	-	-	-	1	-	-	-	-	-	1
			DPCR1	-	-	-	-	-	1	1	1	-	-	-	-	3
			ERICH6	-	-	-	-	-	-	-	-	-	1	1	-	2
			IVD	1	1	1	1	1	-	-	-	-	-	-	-	5
			KYNU	1	-	-	1	1	1	-	1	-	-	-	-	5
			LACTB	-	-	-	1	1	-	-	-	-	-	-	-	2
			NAT8	2	-	-	-	1	-	-	-	-	-	-	-	3
			NPL	1	-	-	-	1	-	-	-	-	-	-	-	2
			PAH	2	-	-	1	2	1	-	-	-	-	-	-	6
			PTER	2	-	-	2	2	-	-	-	-	-	-	-	6
			RGS3	-	-	-	-	1	-	-	-	-	-	-	-	1
			SLC16A9	-	-	-	-	1	-	-	-	-	-	-	-	1
			SLC25A15	-	-	-	-	-	1	1	1	-	-	-	-	3
			SLC5A10	1	1	-	-	1	-	-	-	1	1	1	1	7
			TYMP	-	-	1	-	-	-	-	-	-	-	-	-	1
			UMPS	-	1	1	-	-	-	-	-	-	-	-	-	2
																120
